# Supplementary material for: Systematic identification of bacterial factors driving Staphylococcus aureus intracellular lifestyle in non-professional phagocytes
Source: Nat Commun. 2025 Dec 10;16:10907. doi: 10.1038/s41467-025-66373-9 (PMC12696020; doi:10.1038/s41467-025-66373-9)
Supplement: Supplementary file 3 — Supplementary Data 1 [file 41467_2025_66373_MOESM3_ESM.xlsx]

## Sheet: Sheet1
NR Number	Strain	Accession Number	Gene Symbol	Gene Description	OD600_1	OD600_2	OD600_avg	inf_0.5hpi_1	inf_0.5hpi_2	inf_0.5hpi_avg	rep_0.5hpi_1	rep_0.5hpi_2	rep_0.5hpi_avg	viab_0.5hpi_1	viab_0.5hpi_2	viab_0.5hpi_avg	inf_1.5hpi_1	inf_1.5hpi_2	inf_1.5hpi_avg	rep_1.5hpi_1	rep_1.5hpi_2	rep_1.5hpi_avg	viab_1.5hpi_1	viab_1.5hpi_2	viab_1.5hpi_avg	inf_3hpi_1	inf_3hpi_2	inf_3hpi_avg	rep_3hpi_1	rep_3hpi_2	rep_3hpi_avg	viab_3hpi_1	viab_3hpi_2	viab_3hpi_avg	inf_6hpi_1	inf_6hpi_2	inf_6hpi_avg	rep_6hpi_1	rep_6hpi_2	rep_6hpi_avg	viab_6hpi_1	viab_6hpi_2	viab_6hpi_avg	inf_48hpi_1	inf_48hpi_2	inf_48hpi_avg	rep_48hpi_1	rep_48hpi_2	rep_48hpi_avg
NR-46544	NE1	SAUSA300_1327	-	cell surface protein	0.48655	0.6697	0.578125	97.6809	96.7812	97.231	0.761509	0.03125	0.396379	1.07328	0.983178	1.02823	94.7636	96.1268	95.4452	8.03254	7.66823	7.85038	0.787001	0.902781	0.844891	88.9124	93.2844	91.0984	17.4435	14.5331	15.9883	0.585124	0.64305	0.614087	56.1743	50.2415	53.2079	4.11622	7.24638	5.6813	0.151601	0.115556	0.133578	16.2835	11.7725	14.028	0	0	0
NR-46545	NE2	SAUSA300_1509	-	peptidase, rhomboid family	0.65285	0.77135	0.7121	97.0952	97.2589	97.1771	0.988875	2.79188	1.89038	1.07962	0.974524	1.02707	94.3336	95.1456	94.7396	2.3521	5.76456	4.05833	1.00745	0.896139	0.951795	92.2589	93.2937	92.7763	16.7936	22.4109	19.6023	0.81718	0.680728	0.748954	49.3917	50.9138	50.1527	4.37956	6.52742	5.45349	0.13242	0.163937	0.148179	17.33	20.7188	19.0244	0.0829187	0	0.0414593
NR-46546	NE3	SAUSA300_1733	-	conserved hypothetical protein	0.53835	0.63085	0.5846	96.1752	96.8278	96.5015	0.0653808	0.40282	0.2341	1.0151	0.982439	0.99877	94.5339	95.36	94.947	1.64732	1.70667	1.67699	0.95898	1.00996	0.984473	89.7924	93.8804	91.8364	16.6522	16.2031	16.4276	0.799205	0.830974	0.815089	48.2812	56.4516	52.3664	3.59375	6.77419	5.18397	0.206202	0.159794	0.182998	15.0082	23.7911	19.3997	0	0	0
NR-46547	NE4	SAUSA300_0309	-	ABC transporter ATP-binding protein	0.66785	0.65675	0.6623	97.3815	96.4033	96.8924	0.364601	0.708447	0.536524	1.00979	0.907742	0.958766	95.9633	94.2359	95.0996	3.04587	3.5431	3.29448	0.978368	1.01858	0.998476	92.1339	90.8886	91.5112	16.3842	16.3404	16.3623	0.795402	0.767408	0.781405	54.5794	57.4307	56.005	3.73832	5.79345	4.76588	0.172372	0.204639	0.188506	15.4577	19.5467	17.5022	0.0863558	0.141643	0.113999
NR-46548	NE5	SAUSA300_2539	-	aminotransferase	0.53465	0.69375	0.6142	97.6097	95.8151	96.7124	0	0.437956	0.218978	1.02178	1.01657	1.01918	94.877	95.4751	95.1761	1.0929	1.65913	1.37601	1.05125	1.07137	1.06131	92.2769	93.465	92.8709	14.0856	17.7812	15.9334	0.863847	0.760474	0.81216	43.4295	56.4033	49.9164	3.52564	7.59494	5.56029	0.201047	0.203608	0.202328	16.93	18.2149	17.5724	0	0.182149	0.0910745
NR-46549	NE6	SAUSA300_2258	-	formate dehydrogenase, alpha subunit	0.56055	0.62715	0.59385	98.2392	95.759	96.9991	0.0366838	0.674699	0.355691	0.993712	1.02647	1.01009	95.2053	94.3005	94.7529	1.97044	0.518135	1.24429	1.09326	1.03959	1.06642	92.3077	94.1611	93.2344	13.7299	13.082	13.406	0.772934	0.781855	0.777394	47.0588	48.3974	47.7281	3.63322	4.87013	4.25167	0.186226	0.160825	0.173526	15.6151	18.1717	16.8934	0	0	0
NR-46550	NE7	SAUSA300_1425	-	conserved hypothetical phage protein	0.65665	0.70485	0.68075	97.9535	96.7611	97.3573	0.160514	0.359874	0.260194	0.908412	1.09968	1.00405	95.2912	94.5962	94.9437	1.61754	1.45264	1.53509	0.998833	0.935835	0.967334	93.0008	92.876	92.9384	16.8064	13.3905	15.0984	0.824785	0.876047	0.850416	39.7764	47.9695	43.873	2.8754	3.04569	2.96054	0.201692	0.215979	0.208835	13.5626	15.3263	14.4444	0	0.30349	0.151745
NR-46551	NE8	SAUSA300_1481	-	putative membrane protein	0.70105	0.81205	0.75655	98.5158	95.155	96.8354	0.148423	0.145349	0.146886	0.982411	1.02102	1.00172	97.2895	96.6505	96.97	2.89122	1.40465	2.14793	0.993448	1.00653	0.999986	94.398	93.5661	93.9821	16.3462	15.4004	15.8733	0.826859	0.844265	0.835562	51.6611	53.2967	52.4789	5.81395	6.04396	5.92896	0.193959	0.187629	0.190794	12.9456	17.1233	15.0344	0	0	0
NR-46552	NE9	SAUSA300_1294	-	conserved hypothetical protein	0.71955	0.66785	0.6937	98.1488	95.8846	97.0167	0.134635	0	0.0673175	1.08302	1.04576	1.06439	95.7176	93.576	94.6468	1.50552	1.01713	1.26133	1.07315	1.01577	1.04446	92.2715	91.9386	92.1051	15.2217	14.5234	14.8726	0.88113	0.903207	0.892169	50.2573	46.2243	48.2408	6.17496	6.08899	6.13197	0.187837	0.225258	0.206548	11.1334	16.1074	13.6204	0	0	0
NR-46553	NE10	SAUSA300_2129	-	putative hemolysin III	0.71945	0.77515	0.7473	97.3172	95.0758	96.1965	0	0.094697	0.0473485	1.08703	1.04477	1.0659	95.174	90.9884	93.0812	0.886408	0.145349	0.515879	1.09362	1.02235	1.05798	94.2322	93.4001	93.8161	14.1673	14.614	14.3907	0.958908	0.980641	0.969775	55.6258	50.9542	53.29	4.29836	8.39695	6.34765	0.254853	0.270103	0.262478	17.1887	20	18.5943	0.152788	0.34188	0.247334
NR-46554	NE11	SAUSA300_1592	recJ	single-stranded-DNA-specific exonuclease RecJ	0.70835	0.68265	0.6955	98.3345	96.5937	97.4641	0.407886	0.632603	0.520244	1.07245	1.01657	1.04451	96.1564	93.8969	95.0267	1.98921	1.65083	1.82002	1.0649	1.087	1.07595	92.4481	92.6958	92.572	16.805	15.6627	16.2339	0.833081	0.767408	0.800245	43.6693	52.3392	48.0042	2.58398	2.92398	2.75398	0.124688	0.149225	0.136956	12.566	16.7763	14.6712	0	0	0
NR-46555	NE12	SAUSA300_2126	-	drug resistance transporter, EmrB/QacA subfamily	0.78965	0.80725	0.79845	98.2686	97.129	97.6988	0.918728	1.26521	1.09197	1.03162	1.01657	1.0241	96.2843	95.1828	95.7336	3.55412	3.30818	3.43115	1.11121	0.936922	1.02407	93.9419	92.4681	93.205	20.8714	13.8534	17.3624	0.833081	0.859289	0.846185	44.5205	42.7711	43.6458	3.88128	5.42169	4.65149	0.14112	0.152903	0.147011	12.2087	17.0354	14.622	0	0	0
NR-46556	NE13	SAUSA300_0264	-	ribose transporter RbsU	0.34965	0.5994	0.474525	95.7092	96.2185	95.9639	0.141844	0	0.070922	1.04765	1.02373	1.03569	93.4136	96.4482	94.9309	2.44637	6.04651	4.24644	1.04013	0.83532	0.937723	87.1044	93.0199	90.0622	9.73075	10.7312	10.231	0.777808	0.751539	0.764674	60.8945	58.9404	59.9175	7.79817	10.1545	8.97634	0.320088	0.233333	0.276711	14.0633	10.1467	12.105	0	0	0
NR-46557	NE14	SAUSA300_2406	-	putative transporter	0.57535	0.67145	0.6234	94.7057	96.8494	95.7775	0.197304	0.906344	0.551824	1.10854	1.14618	1.12736	93.5879	95.0297	94.3088	1.80115	2.21502	2.00808	0.996679	0.997037	0.996858	89.901	93.6488	91.7749	10.6931	15.6289	13.161	0.872834	0.928055	0.900445	58.2656	53.0516	55.6586	7.58808	8.96861	8.27834	0.237777	0.229897	0.233837	15.486	18.0534	16.7697	0	0	0
NR-46558	NE15	SAUSA300_2509	-	transcriptional regulator, TetR family	0.46065	0.53465	0.49765	94.5578	94.5752	94.5665	0.102041	0.255885	0.178963	1.07172	0.966609	1.01917	91.9661	93.7799	92.873	0.813559	0.909091	0.861325	1.05915	1.02577	1.04246	89.9083	90.9245	90.4164	12.2856	10.372	11.3288	0.866612	0.991408	0.92901	56.7568	54.3269	55.5418	5.64042	5.42453	5.53247	0.274184	0.218557	0.246371	17.013	20.8038	18.9084	0	0	0
NR-46559	NE16	SAUSA300_2221	moaD	molybdopterin converting factor, subunit 1	0.46435	0.60495	0.53465	95.3879	94.5881	94.988	0	0.239464	0.119732	1.01959	1.0329	1.02624	93.5622	94.1807	93.8715	1.68097	1.07198	1.37648	1.00386	1.05521	1.02954	90.7767	92.436	91.6064	15.089	9.6486	12.3688	0.854513	0.938316	0.896415	54.7764	55.2817	55.029	6.50407	6.06618	6.28512	0.317036	0.292784	0.30491	15.6747	16.3617	16.0182	0	0	0
NR-46560	NE17	SAUSA300_1705	-	putative drug transporter	0.48655	0.70845	0.5975	96.6655	95.9102	96.2878	0.0347343	0.249377	0.142056	1.04949	0.991838	1.02066	93.2658	93.8843	93.5751	1.17686	1.5427	1.35978	1.09829	0.977646	1.03797	90.6289	91.573	91.1009	16.1118	10.3371	13.2244	0.841032	0.994761	0.917896	52.0599	51.3784	51.7191	6.36704	6.01504	6.19104	0.258075	0.209278	0.233677	15.7152	18.0505	16.8828	0	0.0902527	0.0451264
NR-46561	NE18	SAUSA300_1851	-	putative membrane protein	0.51985	0.59015	0.555	94.4785	96.1087	95.2936	0	0.266525	0.133263	1.06953	0.928024	0.998779	95.0339	93.289	94.1615	2.59594	1.0538	1.82487	0.954313	0.971182	0.962748	90.6827	91.316	90.9993	14.9398	12.4916	13.7157	0.860735	0.865068	0.862902	51.8817	52.6718	52.2767	6.85484	5.08906	5.97195	0.23971	0.206701	0.223206	14.6203	18.1243	16.3723	0	0	0
NR-46562	NE19	SAUSA300_0369	-	conserved hypothetical protein	0.57165	0.60485	0.58825	97.9144	94.2742	96.0943	0.107875	0.25113	0.179503	1.01376	0.984912	0.999337	93.7786	93.4286	93.6036	1.64122	1.82857	1.73489	0.94067	0.942634	0.941652	90.0134	90	90.0067	13.8827	9.54545	11.7141	0.771896	0.860636	0.816266	54.0278	49.2063	51.617	5	5.24194	5.12097	0.231977	0.259794	0.245886	12.8205	15.7143	14.2674	0	0	0
NR-46563	NE20	SAUSA300_0238	-	transcriptional antiterminator, BglG family	0.61235	0.67145	0.6419	95.3381	92.2794	93.8088	0.0355872	0.735294	0.385441	1.02433	0.941875	0.983104	94.0104	93.9805	93.9955	0.744048	0.759219	0.751634	0.965084	0.993267	0.979175	91.5014	92.4765	91.989	9.14609	10.7837	9.96489	0.854168	0.921699	0.887933	52.4146	48.4956	50.4551	7.89164	7.61062	7.75113	0.27354	0.300515	0.287028	18.1983	17.2699	17.7341	0	0	0
NR-46564	NE21	SAUSA300_2066	upp	uracil phosphoribosyltransferase	0.42735	0.59385	0.5106	95.896	93.9234	94.9097	0	0.191388	0.095694	1.06589	1.03389	1.04989	93.2135	92.8119	93.0127	0.403522	0.180832	0.292177	0.978727	1.02828	1.0035	89.4326	90.7015	90.067	9.57447	8.86351	9.21899	0.974809	1.02773	1.00127	48.7479	44.8657	46.8068	4.50751	3.63349	4.0705	0.385985	0.331443	0.358714	14.725	17.5692	16.1471	0	0	0
NR-46565	NE22	SAUSA300_1636	polA	DNA polymerase I superfamily	0.35705	0.57165	0.46435	93.6756	93.3749	93.5252	0	0.0480077	0.0240039	1.16431	1.03042	1.09737	88.634	91.5639	90.099	0.247088	0.296004	0.271546	1.01714	1.09184	1.05449	84.0266	89.6061	86.8163	6.57113	8.91685	7.74399	0.988982	1.02159	1.00528	42.638	47.9032	45.2706	5.29141	6.12903	5.71022	0.420137	0.327835	0.373986	12.9543	16.7513	14.8528	0	0.0846024	0.0423012
NR-46566	NE23	SAUSA300_0740	-	conserved hypothetical protein	0.66045	0.56795	0.6142	96.1786	91.6497	93.9142	0	0	0	1.02069	0.971556	0.996121	93.6199	94.2632	93.9416	0.034118	0.421053	0.227585	1.05233	1.02343	1.03788	90.8068	91.0094	90.9081	8.93058	7.06012	7.99535	0.921229	1.0132	0.967216	50.911	45.8333	48.3722	3.85852	3.18627	3.52239	0.300604	0.230928	0.265766	16.6571	18.2333	17.4452	0	0.11325	0.056625
NR-46567	NE24	SAUSA300_2503	-	secretory antigen precursor SsaA	0.67145	0.77495	0.7232	96.8109	95.5499	96.1804	0.0325415	0.56266	0.297601	1.1202	0.967104	1.04365	95.629	94.6483	95.1387	0.852878	0.9684	0.910639	1.01032	1.05683	1.03357	91.8345	91.4989	91.6667	7.90919	12.3043	10.1067	0.944044	0.999232	0.971638	56.2079	46.0417	51.1248	9.91338	6.42398	8.16868	0.334756	0.247423	0.29109	14.5631	18.1185	16.3408	0.0693481	0	0.034674
NR-46568	NE25	SAUSA300_1905	-	conserved hypothetical protein	0.33855	0.4662	0.402375	96.1552	94.1656	95.1604	0.179662	0	0.089831	1.0339	0.979492	1.0067	92.9305	94.6986	93.8145	2.80411	3.23166	3.01789	0.991192	0.972715	0.981954	86.324	91.9583	89.1411	9.9418	10.5417	10.2417	0.957851	0.856455	0.907153	52.3752	65.0558	58.7155	5.11571	13.9405	9.52811	0.301367	0.288	0.294684	13.0833	10.6658	11.8745	0.0416667	0	0.0208334
NR-46569	NE26	SAUSA300_0224	coa	staphylocoagulase precursor	0.43105	0.66415	0.5476	96.1484	96.1994	96.1739	0.499287	0.493583	0.496435	1.02215	1.00223	1.01219	94.0922	93.7146	93.9034	2.71761	2.16383	2.44072	0.911588	1.04552	0.978552	90.8688	92.7774	91.8231	17.0213	13.7886	15.4049	0.779847	0.851135	0.815491	59.7716	57.2238	58.4977	9.39086	11.7978	10.5943	0.253886	0.36701	0.310448	14.8521	18.3551	16.6036	0	0.200602	0.100301
NR-46570	NE27	SAUSA300_1895	-	nitric oxide synthase oxygenase	0.38665	0.53465	0.46065	95.4101	91.3487	93.3794	0.112867	0	0.0564335	0.968924	0.920604	0.944764	91.0693	93.1782	92.1238	0.587544	0.370175	0.478859	0.916614	1.01858	0.967599	88.7291	89.2232	88.9762	14.9242	7.76805	11.3461	0.889427	1.02159	0.955506	64.526	57.0208	60.7734	16.208	11.8887	14.0484	0.421426	0.422165	0.421795	15.552	15.8242	15.6881	0.0402901	0	0.0201451
NR-46571	NE28	SAUSA300_0947	-	hydrolase, alpha/beta hydrolase fold family	0.45325	0.444	0.448625	87.5111	85.8	86.6556	0.044287	0	0.0221435	1.05295	1.02494	1.03895	75	73.9203	74.4601	0.587774	0.166113	0.376943	1.02326	1.06079	1.04203	58.5086	59.2437	58.8761	1.67304	1.84874	1.76089	0.655081	0.765027	0.710054	31.6436	25.5887	28.6161	2.15054	1.54589	1.84821	0.313351	0.376589	0.34497	4.84713	4.84222	4.84468	0	0.0745712	0.0372856
NR-46572	NE29	SAUSA300_0512	-	PIN domain protein	0.30895	0.54935	0.42915	92.5373	94.7556	93.6465	0.0355366	0.203666	0.119601	1.02579	0.971556	0.998673	87.6296	93.3466	90.4881	0.592593	0.347567	0.47008	0.969392	1.08484	1.02711	84.6601	91.5678	88.114	5.30716	9.18176	7.24446	0.950957	0.925166	0.938062	66.1817	69.0987	67.6402	6.52557	6.59051	6.55804	0.730729	0.600515	0.665622	31.6904	32.6593	32.1748	0.0347102	0.0505561	0.0426331
NR-46573	NE30	SAUSA300_0600	-	hydrolase, haloacid dehalogenase-like family	0.50135	0.60865	0.555	97.6655	94.9323	96.2989	0.0348432	0.0501756	0.0425094	1.0462	0.985902	1.01605	93.2457	92.926	93.0858	1.64294	0.803859	1.2234	0.983395	1.00512	0.994256	91.9053	91.0467	91.476	12.8293	11.6524	12.2409	0.905328	0.877781	0.891554	57.5134	53.037	55.2752	9.12343	9.24855	9.18599	0.360209	0.356701	0.358455	18.866	20.9453	19.9057	0.0515464	0	0.0257732
NR-46574	NE31	SAUSA300_2093	-	conserved hypothetical protein	0.64565	0.64565	0.64565	97.4856	95.6227	96.5541	0.0718391	0.208442	0.140141	1.01485	0.949295	0.982075	95.1774	92.9134	94.0454	1.41233	0.95613	1.18423	1.04228	0.96683	1.00455	93.2094	92.1216	92.6655	14.713	11.4764	13.0947	0.855205	0.900873	0.878039	59.9619	54.5279	57.2449	9.72355	7.69231	8.70793	0.337978	0.267526	0.302752	17.1021	19.3159	18.209	0.0593824	0	0.0296912
NR-46575	NE32	SAUSA300_0095	-	transcriptional regulator, LysR family domain protein	0.51245	0.64565	0.57905	97.6009	92.8817	95.2413	0	0.0574053	0.0287026	1.00283	0.861736	0.932281	92.8168	90.555	91.6859	0.60173	0.292113	0.446921	0.954672	1.00638	0.980527	90.1205	89.8396	89.9801	10.3614	7.30838	8.83489	0.860735	0.940552	0.900644	51.9451	52.431	52.188	6.63616	6.96452	6.80034	0.281595	0.392268	0.336931	16.9273	22.2089	19.5681	0	0.120048	0.060024
NR-46576	NE33	SAUSA300_2589	-	LPXTG-motif cell wall surface anchor family protein	0.54945	0.68265	0.61605	98.3716	95.0301	96.7009	0.0332336	0.401606	0.21742	1.09687	0.985407	1.04114	93.7143	94.1267	93.9205	1.6	0.970378	1.28519	0.942465	1.05467	0.998569	88.5635	92.0326	90.2981	10.2493	11.2923	10.7708	0.873525	0.921121	0.897323	61.0169	55.099	58.0579	10.3309	5.41082	7.87086	0.399195	0.260309	0.329752	17.6952	19.3929	18.544	0	0.084317	0.0421585
NR-46577	NE34	SAUSA300_2313	-	L-lactate permease	0.67145	0.67885	0.67515	97.0286	95.005	96.0168	0.0366838	0.599401	0.318042	0.993712	0.990354	0.992033	94.3824	93.8381	94.1103	0.846024	0.522193	0.684109	1.06095	1.03151	1.04623	90.2104	89.0809	89.6457	9.37786	6.59859	7.98822	0.75565	0.735626	0.745638	47.1449	44.9612	46.053	3.80673	3.35917	3.58295	0.220056	0.210825	0.215441	16.601	14.1187	15.3598	0	0.0899281	0.044964
NR-46578	NE35	SAUSA300_1264	trpD	anthranilate phosphoribosyltransferase	0.49025	0.56055	0.5254	97.2045	94.8311	96.0178	0	0.153531	0.0767655	1.03016	0.966609	0.998387	92.9144	92.1569	92.5357	0.668449	0.708061	0.688255	1.07423	0.988958	1.03159	91.7953	93.3333	92.5643	11.5167	11.1712	11.3439	0.918463	0.96215	0.940307	58.4951	47.5	52.9976	12.1359	6.15385	9.14487	0.398228	0.377835	0.388032	21.4184	17.5676	19.493	0	0.2079	0.10395
NR-46579	NE36	SAUSA300_2528	-	conserved hypothetical protein	0.7289	0.56055	0.644725	97.5009	95.7164	96.6086	0.0757289	0.443131	0.25943	0.962727	1.0047	0.983713	93.5195	93.2397	93.3796	0.501253	0.884035	0.692644	1.00278	1.03582	1.0193	91.5551	92.5507	92.0529	10.5655	11.2634	10.9145	0.929179	0.937758	0.933469	57.9503	51.7312	54.8407	9.79653	6.72098	8.25876	0.427547	0.365464	0.396506	8.57143	6.79191	7.68167	0	0.0722543	0.0361271
NR-46580	NE37	SAUSA300_2600	icaA	intercellular adhesion protein A	0.29785	0.6734	0.485625	95.2597	94.4575	94.8586	0.174277	0	0.0871385	1.06585	1.04217	1.05401	91.7442	96.1682	93.9562	1.93798	4.42708	3.18253	1.00998	0.949404	0.979693	79.1631	89.2002	84.1816	6.81622	8.52619	7.67121	0.851658	0.878937	0.865297	58.7967	53.2738	56.0353	8.75114	8.03571	8.39343	0.40268	0.186222	0.294451	10.4236	5.85263	8.13812	0.0513479	0	0.025674
NR-46581	NE38	SAUSA300_2254	-	similar to glycerate dehydrogenase	0.42365	0.68265	0.55315	94.2533	95.3431	94.7982	0.0688231	0.735294	0.402059	1.05933	1.00915	1.03424	87.8598	94.1112	90.9855	0.848708	1.30862	1.07866	0.972983	0.98788	0.980432	88.5457	93.1847	90.8652	12.4316	13.758	13.0948	0.884241	0.877401	0.880821	48.1132	60.1667	54.1399	4.00943	10.1667	7.08807	0.273218	0.309278	0.291248	15.0064	17.4825	16.2445	0	0	0
NR-46582	NE39	SAUSA300_2476	ptsG	phosphotransferase system, glucose-specific IIABC component	0.51245	0.59385	0.55315	96.1381	94.678	95.4081	0.136705	0.212879	0.174792	1.06662	0.929508	0.998063	94.4628	93.8561	94.1594	1.28346	1.04895	1.16621	0.979086	1.07837	1.02873	90.5614	89.4438	90.0026	15.419	8.85358	12.1363	0.849674	0.984701	0.917188	50.1823	52.6099	51.3961	2.55164	6.86813	4.70988	0.265163	0.375258	0.32021	18.6709	19.6194	19.1452	0	0	0
NR-46583	NE40	SAUSA300_1174	-	conserved hypothetical protein	0.39775	0.64565	0.5217	94.6206	93.7954	94.208	0	0.290839	0.14542	1.02324	1.02053	1.02188	91.2546	91.6971	91.4759	0.922509	0.574413	0.748461	0.972983	1.03151	1.00225	88.8201	90.7853	89.8027	9.24982	8.95288	9.10135	0.949229	1.06741	1.00832	54.4218	50.4009	52.4113	6.03741	7.44559	6.7415	0.378896	0.45	0.414448	18.8709	17.3636	18.1172	0	0	0
NR-46584	NE41	SAUSA300_1979	-	cation transport family protein	0.47915	0.74175	0.61045	96.7639	94.8533	95.8086	0	0.3367	0.16835	1.02506	1.02844	1.02675	93.9055	94.2116	94.0585	1.51461	0.998004	1.25631	0.995602	1.07945	1.03753	91.0207	92.3659	91.6933	13.5457	12.5552	13.0504	0.900834	0.91592	0.908377	54.3617	54.8287	54.5952	5.42553	6.07477	5.75015	0.302859	0.330928	0.316894	17.0131	20.4482	18.7307	0	0	0
NR-46585	NE42	SAUSA300_2212	-	conserved hypothetical protein	0.5624	0.42365	0.493025	91.912	89.011	90.4615	0.0372717	0	0.0186358	0.978037	0.945338	0.961687	86.2044	84.2865	85.2455	0.142959	0.10304	0.123	1.00458	1.04552	1.02505	84.2443	87.004	85.6242	5.5409	5.98045	5.76067	0.917081	0.971848	0.944464	50.9713	47.7833	49.3773	5.43901	5.41872	5.42887	0.41466	0.434536	0.424598	12.7199	15.7351	14.2275	0	0	0
NR-46586	NE43	SAUSA300_2242	ureF	urease accessory protein UreF	0.67895	0.67155	0.67525	97.192	91.5847	94.3884	0.2106	0.163934	0.187267	1.03855	0.905268	0.971909	94.5415	90.9845	92.763	4.51237	0.984456	2.74841	0.986626	1.03959	1.01311	88.9748	86.9911	87.983	11.1283	8.2423	9.6853	0.670959	0.581913	0.626436	54.5872	46.7066	50.6469	3.21101	3.04762	3.12932	0.28095	0.270619	0.275785	14.1981	9.90676	12.0524	0	0	0
NR-46587	NE44	SAUSA300_1300	brnQ	branched-chain amino acid transport system II carrier protein	0.46065	0.61605	0.53835	97.2152	92.3483	94.7817	0	0.0527704	0.0263852	1.00793	0.937423	0.972676	92.0827	89.291	90.6868	0.64194	0.148736	0.395338	1.00673	1.08645	1.04659	89.7119	90.5743	90.1431	11.6461	9.98752	10.8168	0.839995	0.895285	0.86764	52.9315	51.9578	52.4446	5.53262	6.85131	6.19196	0.390173	0.353608	0.371891	19.4387	19.5614	19.5001	0	0	0
NR-46588	NE45	SAUSA300_2587	-	accessory secretory protein Asp1	0.62715	0.76035	0.69375	98.0815	94.4359	96.2587	0.171292	0.206079	0.188686	1.06407	0.960178	1.01212	94.7971	91.4841	93.1406	4.9948	1.94223	3.46852	1.0351	1.08161	1.05835	88.8579	87.0682	87.9631	11.6992	8.1488	9.924	0.62049	0.630947	0.625718	55.2721	45.2703	50.2712	6.12245	3.37838	4.75042	0.378896	0.236598	0.307747	11.8266	14.0541	12.9403	0	0.27027	0.135135
NR-46589	NE46	SAUSA300_1930	-	phi77 ORF001-like protein, phage tail tape measure protein	0.48655	0.57165	0.5291	96.7306	93.1136	94.9221	0.0314367	0	0.0157183	1.15957	1.00569	1.08263	90.6399	92.5965	91.6182	0.272294	0.417101	0.344697	1.05484	1.03313	1.04398	89.6071	89.5206	89.5639	8.60714	8.24972	8.42843	0.967895	1.00258	0.98524	51.5257	50.1656	50.8456	6.62598	4.0201	5.32304	0.369553	0.31134	0.340447	17.4937	19.3292	18.4115	0	0	0
NR-46590	NE47	SAUSA300_1393	-	phiSLT ORF2067-like protein, phage tail tape measure protein	0.43845	0.73445	0.58645	97.6752	92.0974	94.8863	0.0318471	0	0.0159236	1.14463	0.995301	1.06996	93.1137	91.9943	92.554	0.790774	0.568451	0.679612	1.08967	1.13709	1.11338	93.3281	91.1605	92.2443	14.8264	7.01235	10.9194	0.88597	1.00168	0.943825	57.1429	51.7647	54.4538	7.09617	5.88235	6.48926	0.345066	0.328866	0.336966	18.8969	18.1208	18.5088	0.0959233	0	0.0479617
NR-46591	NE48	SAUSA300_0210	-	maltose ABC transporter, permease protein	0.53835	0.72325	0.6308	97.1585	96.3463	96.7524	0	0.618325	0.309163	1.0648	0.98004	1.02242	94.4186	94.5312	94.4749	0.78712	1.875	1.33106	1.0035	1.0342	1.01885	90.7421	91.8505	91.2963	8.15577	11.8873	10.0215	0.940932	0.94308	0.942006	56.9668	52.1158	54.5413	8.72038	7.57238	8.14638	0.339911	0.340722	0.340317	18.9413	19.4702	19.2057	0	0	0
NR-46592	NE49	SAUSA300_0217	-	DNA-binding response regulator, AraC family	0.39405	0.6697	0.531875	96.2074	93.1073	94.6574	0.193498	0	0.096749	0.95997	1.09655	1.02826	93.8898	96.5555	95.2226	2.51597	4.31472	3.41535	0.980231	0.974128	0.97718	85.5359	89.2314	87.3836	5.84206	7.85039	6.84623	0.911913	0.868231	0.890072	61.9251	54.918	58.4215	9.30481	6.8306	8.06771	0.343214	0.196	0.269607	14.2505	7.44681	10.8487	0	0	0
NR-46593	NE50	SAUSA300_0935	-	conserved hypothetical protein	0.40515	0.65675	0.53095	93.2696	94.964	94.1168	0.247963	0.513875	0.380919	1.02907	0.962651	0.995861	92.284	92.6216	92.4528	1.23457	1.00615	1.12036	0.930617	0.963641	0.947129	87.3042	92.2078	89.756	11.0882	13.3581	12.2232	0.838612	0.903667	0.87114	45.5235	55.3309	50.4272	2.42792	6.375	4.40146	0.212324	0.280412	0.246368	14.9311	20.362	17.6465	0.165289	0	0.0826445
NR-46594	NE51	SAUSA300_1707	-	conserved hypothetical protein	0.39035	0.70115	0.54575	94.1629	93.1973	93.6801	0.139811	0.0971817	0.118496	1.04292	1.01806	1.03049	91.1472	93.5308	92.339	0.922169	0.728929	0.825549	0.973342	1.09358	1.03346	88.0981	91.4845	89.7913	9.41083	9.55121	9.48102	0.874217	0.971289	0.922753	48.1959	42.7866	45.4913	3.86598	5.35885	4.61242	0.25002	0.43866	0.34434	15.1643	19.8536	17.5089	0.042123	0	0.0210615
NR-46595	NE52	SAUSA300_2394	-	conserved hypothetical protein	0.41995	0.63825	0.5291	94.3182	92.0874	93.2028	0	0.145631	0.0728155	1.02652	1.01905	1.02278	91.7483	89.409	90.5787	0.734266	0.283688	0.508977	1.02684	1.05008	1.03846	88.0812	87.9691	88.0251	8.78229	9.49227	9.13728	0.936784	1.01264	0.974714	49.2063	42.3679	45.7871	2.04082	6.45793	4.24938	0.284172	0.426804	0.355488	16.3211	18.6579	17.4895	0	0.0818331	0.0409166
NR-46596	NE53	SAUSA300_2421	-	conserved hypothetical protein	0.32375	0.73445	0.5291	92.9021	93.6654	93.2837	0.104895	0.324851	0.214873	1.04256	0.913678	0.978118	93.0225	91.0296	92.026	0.44905	0.764526	0.606788	1.0394	1.05683	1.04812	88.6389	89.8942	89.2665	5.39933	5.87544	5.63739	0.92192	0.95117	0.936545	56.453	56.9686	56.7108	3.41382	5.38721	4.40051	0.386951	0.306186	0.346568	16.4684	13.067	14.7677	0	0	0
NR-46597	NE54	SAUSA300_2375	-	ABC transporter, ATP-binding/permease protein	0.54575	0.68635	0.61605	96.2299	93.609	94.9194	0.219619	0.107411	0.163515	0.995899	0.921098	0.958499	94.944	90.6468	92.7954	1.66125	1.19403	1.42764	0.994166	1.08268	1.03842	91.067	90.4851	90.776	13.5649	11.7537	12.6593	0.835847	0.898638	0.867242	54.4174	49.0683	51.7429	8.4507	8.07453	8.26262	0.251631	0.343299	0.297465	20.9207	17.2378	19.0793	0	0	0
NR-46598	NE55	SAUSA300_0319	-	putative membrane protein	0.61965	0.67155	0.6456	97.7628	95.3553	96.559	0.603693	0.111919	0.357806	1.02652	0.983997	1.00526	96.1412	85.8609	91.001	1.71096	0.0933271	0.902144	0.986267	1.05432	1.02029	93.3839	92.627	93.0054	13.2322	11.6481	12.4401	0.820291	0.901991	0.861141	53.2234	48.7261	50.9748	4.64768	7.8341	6.24089	0.214901	0.235567	0.225234	23.1865	17.6186	20.4025	0	0	0
NR-46599	NE56	SAUSA300_1702	-	cell wall surface anchor family protein	0.53835	0.63085	0.5846	98.2481	94.369	96.3085	0	0	0	1.04037	0.983923	1.01215	93.6083	87.0117	90.31	1.22631	0.0488281	0.637569	0.966161	1.00315	0.984656	92.949	89.3642	91.1566	8.91746	8.02139	8.46943	0.833427	0.940552	0.886989	48.0226	43.3376	45.6801	2.54237	4.78655	3.66446	0.228111	0.298454	0.263282	22.8196	19.1296	20.9746	0	0	0
NR-46600	NE57	SAUSA300_0771	-	acetyltransferase, GNAT family	0.41995	0.69005	0.555	96.7731	93.8049	95.289	0	0.361384	0.180692	1.03928	0.958199	0.998739	92.8427	91.8336	92.3381	0.571237	0.205444	0.38834	1.06849	1.04875	1.05862	89.4459	89.8367	89.6413	8.21711	9.92136	9.06923	0.917081	0.923786	0.920433	47.5248	47.8758	47.7003	4.07041	4.03361	4.05201	0.292872	0.315464	0.304168	17.5749	17.8236	17.6992	0	0	0
NR-46601	NE58	SAUSA300_2551	nrdD	anaerobic ribonucleotide reductase, large subunit	0.47175	0.61975	0.54575	96.6963	95.1159	95.9061	0	0	0	1.02616	1.00272	1.01444	92.0635	94.1879	93.1257	0.371496	0.8822	0.626848	1.0631	1.03797	1.05054	88.0423	91.7453	89.8938	6.7809	6.78066	6.78078	0.948192	0.947817	0.948004	49.7556	54.4954	52.1255	4.69208	7.33945	6.01577	0.329601	0.280928	0.305265	17.8604	23.5294	20.6949	0	0	0
NR-46602	NE59	SAUSA300_0404	-	exotoxin	0.35705	0.65675	0.5069	97.1235	96.2398	96.6817	0	0.304878	0.152439	1.07719	0.973535	1.02536	92.6774	94.4533	93.5653	0.516129	0.373333	0.444731	1.11301	1.00996	1.06149	90.6625	92.2481	91.4553	9.105	9.12343	9.11422	0.892192	0.937199	0.914695	47.0911	55.4983	51.2947	2.74424	6.52921	4.63673	0.293516	0.3	0.296758	13.5099	23.8272	18.6685	0	0	0
NR-46603	NE60	SAUSA300_0434	metB	cystathionine gamma-synthase	0.46805	0.64925	0.55865	97.1371	95.5556	96.3464	0	0.45584	0.22792	1.08229	0.868167	0.97523	92.9014	94.0247	93.463	0.654721	0.0987654	0.376743	1.04192	1.09076	1.06634	89.9506	92.0624	91.0065	10.5848	11.194	10.8894	0.839303	0.851777	0.84554	44.477	53.1532	48.8151	3.71457	4.68468	4.19963	0.329601	0.286082	0.307842	18.5576	21.747	20.1523	0	0.0909918	0.0454959
NR-46604	NE61	SAUSA300_2150	lacE	PTS system, lactose-specific IIBC componen	0.37185	0.4921	0.431975	96.876	93.0502	94.9631	0.260332	0	0.130166	1.04164	1.03449	1.03806	92.7259	95.7774	94.2516	3.52221	3.72361	3.62291	1.02251	0.920088	0.971299	77.2709	91.7802	84.5255	6.94616	10.4905	8.71833	0.89391	0.785797	0.839854	64.0271	58.3333	61.1802	7.80543	10.7527	9.27907	0.324493	0.208	0.266246	11.6822	5.75937	8.72078	0.0934579	0	0.0467289
NR-46605	NE62	SAUSA300_0794	-	Toprim domain protein	0.60495	0.75655	0.68075	97.1483	95.6627	96.4055	0.538657	0.144578	0.341618	1.15046	1.02647	1.08846	94.6401	95.2044	94.9223	2.0291	3.26975	2.64942	0.937797	0.988419	0.963108	92.3338	93.5065	92.9202	18.0432	13.9801	16.0116	0.816143	0.756429	0.786286	56.6387	56.701	56.6698	5.54622	9.89691	7.72157	0.191704	0.25	0.220852	13.6341	19.1462	16.3901	0.100251	0	0.0501255
NR-46606	NE63	SAUSA300_1456	-	alpha glucosidase	0.56795	0.59015	0.57905	95.8223	94.5287	95.1755	0.364721	0.162514	0.263618	1.09943	0.913183	1.0063	93.3381	90.8643	92.1012	1.62045	2.13348	1.87696	0.997038	0.984649	0.990843	90.604	91.4535	91.0288	14.5677	8.35933	11.4635	0.8756	0.895844	0.885722	59.1479	46.7223	52.9351	8.14536	8.46246	8.30391	0.257108	0.351031	0.30407	17.8336	15.3589	16.5963	0	0.0834725	0.0417363
NR-46607	NE64	SAUSA300_1781	hemG	protoporphyrinogen oxidase	0.42365	0.66045	0.54205	97.124	95.1946	96.1593	0.132231	0	0.0661155	1.10271	1.02943	1.06607	93.324	86.4238	89.8739	0.632467	0.804163	0.718315	1.02181	1.0387	1.03026	91.2412	91.5296	91.3854	14.7364	9.81109	12.2737	0.832736	0.91708	0.874908	63.716	50	56.858	8.26848	8.27338	8.27093	0.331212	0.440206	0.385709	22.4617	21.0986	21.7801	0	0.124844	0.062422
NR-46608	NE65	SAUSA300_0233	-	conserved hypothetical protein	0.46805	0.68625	0.57715	96.9941	95.4271	96.2106	0.0349528	0.452261	0.243607	1.04292	0.984418	1.01367	93.9427	92.4819	93.2123	1.30577	1.83133	1.56855	0.989857	1.01769	1.00378	87.6575	92.5363	90.0969	9.45145	9.31308	9.38227	0.932636	0.874892	0.903764	60	54.4861	57.243	8.17204	9.88275	9.0274	0.299638	0.315979	0.307808	22.0241	21.5768	21.8004	0.0481928	0.103734	0.0759634
NR-46609	NE66	SAUSA300_2584	-	preprotein translocase, secA protein	0.47175	0.62715	0.54945	96.5444	91.6711	94.1077	0.106876	0.160171	0.133524	1.02324	0.92654	0.974889	94.7921	84.4646	89.6284	1.24368	0.669216	0.956448	0.923795	1.02685	0.975323	89.8082	92.515	91.1616	11.8466	9.28144	10.564	0.919155	0.933287	0.926221	66.5794	55.3086	60.944	10.5585	6.66667	8.61258	0.369231	0.417526	0.393378	22.2853	21.2098	21.7476	0	0	0
NR-46610	NE67	SAUSA300_2573	isaB	immunodominant antigen B	0.60855	0.56055	0.58455	96.9527	94.0644	95.5085	0.420315	0.0503018	0.235308	1.04074	0.983428	1.01208	95.4145	84.5909	90.0027	1.51675	0.5	1.00838	1.01786	1.08503	1.05144	92.5458	89.3089	90.9273	11.4053	9.62788	10.5166	0.848637	0.94614	0.897389	57.4686	45.3956	51.4321	7.63968	7.5227	7.58119	0.282561	0.311856	0.297209	23.3028	16.6359	19.9693	0.0611621	0	0.030581
NR-46611	NE68	SAUSA300_0620	-	ABC transporter ATP-binding protein	0.51985	0.65305	0.58645	96.5191	94.2298	95.3744	0.0337952	0	0.0168976	1.07865	0.934455	1.00655	93.4461	86.7725	90.1093	0.599013	0.0962001	0.347607	1.01894	1.01985	1.01939	90.0335	90.7253	90.3794	3.97917	4.04281	4.01099	0.929525	0.939993	0.934759	56.3531	48.4375	52.3953	5.62561	1.73611	3.68086	0.332179	0.308763	0.320471	19.2078	17.3547	18.2812	0.0542594	0	0.0271297
NR-46612	NE69	SAUSA300_1771	-	conserved hypothetical protein	0.57905	0.52725	0.55315	97.3046	93.9379	95.6213	0.168464	0.0985707	0.133517	1.08193	1.00371	1.04282	96.2569	86.5412	91.3991	2.23214	0.868307	1.55022	1.04551	1.01662	1.03106	93.4633	91.6519	92.5576	11.9648	10.0059	10.9854	0.904291	0.943905	0.924098	64.5445	55.4243	59.9844	9.65971	5.84307	7.75139	0.293516	0.309794	0.301655	22.2678	20.7847	21.5263	0	0.318134	0.159067
NR-46613	NE70	SAUSA300_0648	-	ABC transporter, permease protein	0.72685	0.69375	0.7103	97.836	96.6382	97.2371	0.418848	0.250878	0.334863	1.04438	0.985902	1.01514	96.3925	92.5506	94.4716	2.20058	2.12136	2.16097	0.995243	1.09184	1.04354	92.235	92.4893	92.3621	12.4897	9.79971	11.1447	0.841378	0.807859	0.824618	56.9767	56.6607	56.8187	8.52713	8.88099	8.70406	0.249376	0.290206	0.269791	26.6765	21.3859	24.0312	0.221076	0	0.110538
NR-46614	NE71	SAUSA300_0640	-	putative membrane protein	0.64565	0.46065	0.55315	97.672	93.9362	95.8041	0	0	0	1.04912	0.930002	0.989562	95.4468	91.8276	93.6372	0.924341	0.643883	0.784112	1.04874	1.08753	1.06813	92.2648	90.1124	91.1886	14.3541	9.10112	11.7276	0.866958	0.994761	0.930859	56.9322	54.0687	55.5005	10.2262	8.82353	9.52487	0.327668	0.285052	0.30636	19.6	15.6828	17.6414	0	0	0
NR-46615	NE72	SAUSA300_2504	-	acyltransferase	0.60115	0.70475	0.65295	97.4886	96.5271	97.0079	0.0652316	0.663943	0.364587	1.11765	0.968588	1.04312	95.6956	93.6951	94.6953	0.964187	0.826873	0.89553	1.04264	1.04228	1.04246	93.894	94.1779	94.0359	9.67742	12.348	11.0127	0.900143	0.903207	0.901675	55.5809	53.5124	54.5466	8.54214	6.40496	7.47355	0.282884	0.249485	0.266184	25.1205	30.1738	27.6471	0	0	0
NR-46616	NE73	SAUSA300_2354	-	putative lipoprotein	0.42735	0.5809	0.504125	96.6005	95.3362	95.9684	0.0673174	0	0.0336587	1.10374	1.01452	1.05913	94.5149	95.5009	95.0079	3.02906	1.96837	2.49871	0.956352	1.00486	0.980604	85.0975	91.4311	88.2643	4.2247	10.3088	7.26675	0.791403	0.820412	0.805907	62.11	55.3571	58.7336	7.28083	8.92857	8.1047	0.24704	0.172	0.20952	11.7845	5.20919	8.49685	0	0	0
NR-46617	NE74	SAUSA300_0828	-	5-nucleotidase family protein	0.51245	0.58645	0.54945	98.0705	95.1801	96.6253	0.0332668	0.253678	0.143472	1.09578	0.975019	1.0354	95.1339	94.5829	94.8584	3.47039	3.84615	3.65827	0.9518	0.994344	0.973072	90.2231	93.2716	91.7474	14.1988	13.3951	13.7969	0.852094	0.905344	0.878719	60.4651	55.7522	58.1086	8.06202	8.89831	8.48016	0.207813	0.243299	0.225556	18.2648	23.0769	20.6709	0.130463	0	0.0652315
NR-46618	NE75	SAUSA300_2597	cap1B	capsular polysaccharide biosynthesis protein Cap1B	0.67895	0.54945	0.6142	96.8605	95.0771	95.9688	0.396563	0.646445	0.521504	1.10307	0.994806	1.04894	94.9688	94.3494	94.6591	2.09328	2.48834	2.29081	0.97765	1.03905	1.00835	91.7266	93.1926	92.4596	14.1637	12.2532	13.2084	0.768785	0.820957	0.794871	60.6368	50.7042	55.6705	9.55137	7.64588	8.59863	0.222634	0.26134	0.241987	16.643	18.9364	17.7897	0.0711238	0	0.0355619
NR-46619	NE76	SAUSA300_2011	leuB	3-isopropylmalate dehydrogenase	0.44955	0.65295	0.55125	96.1068	96.7112	96.409	0.111235	0.513875	0.312555	0.98314	0.962651	0.972896	93.0926	91.24	92.1663	1.75316	1.13766	1.44541	1.02397	0.946943	0.985454	90.8306	93.0921	91.9614	11.3898	10.7895	11.0896	0.840686	0.849459	0.845072	47.2954	52.3551	49.8252	4.43828	4.71014	4.57421	0.2323	0.284536	0.258418	16.1117	16.6501	16.3809	0.0537057	0	0.0268529
NR-46620	NE77	SAUSA300_0465	-	conserved hypothetical protein	0.44955	0.66775	0.55865	97.672	95.0174	96.3447	0.0342349	0.249128	0.141681	1.0648	0.992827	1.02881	93.8695	92.3511	93.1103	1.51461	1.74538	1.63	0.995602	1.04929	1.02244	90.211	92.8994	91.5552	12.2363	11.3083	11.7723	0.819254	0.850017	0.834636	49.3992	52.551	50.9751	2.67023	7.82313	5.24668	0.241321	0.303093	0.272207	19.3565	24.2169	21.7867	0.0527426	0.60241	0.327576
NR-46621	NE78	SAUSA300_0104	-	transcriptional regulator, AraC family	0.4586	0.49375	0.476175	97.628	96.7449	97.1865	0.338855	0.529902	0.434379	0.989568	0.979244	0.984406	96.1873	96.2761	96.2317	8.59532	5.97882	7.28707	1.00369	1.04127	1.02248	85.8921	84.608	85.2501	13.4096	12.6195	13.0145	0.516613	0.480502	0.498558	48.8636	51.2048	50.0342	4.16667	5.42169	4.79418	0.143788	0.15449	0.149139	11.7284	18.6957	15.212	0	0	0
NR-46622	NE79	SAUSA300_2148	-	conserved hypothetical protein	0.66415	0.51615	0.59015	98.2204	90.9832	94.6018	0.273785	0	0.136893	1.06516	1.03141	1.04829	96.3617	90.6576	93.5096	2.26945	1.3048	1.78713	0.996679	1.03205	1.01436	93.0788	90.2622	91.6705	14.4391	6.99126	10.7152	0.869032	0.895285	0.882158	58.2363	55.8733	57.0548	4.49251	4.79846	4.64549	0.193637	0.208557	0.201097	18.7423	14.4467	16.5945	0	0	0
NR-46623	NE80	SAUSA300_1189	mutL	DNA mismatch repair protein mutL	0.64185	0.63455	0.6382	98.245	91.9363	95.0907	0.143266	0.0482859	0.0957759	1.01777	1.02449	1.02113	95.4044	90.9363	93.1703	1.06618	0.59761	0.831895	0.976573	1.08161	1.02909	92.4497	91.706	92.0779	14.807	10.0472	12.4271	0.824094	0.828781	0.826437	55.2927	55.4084	55.3505	7.59651	5.96026	6.77839	0.258719	0.242784	0.250751	18.479	19.5567	19.0178	0	0.130378	0.065189
NR-46624	NE81	SAUSA300_2285	galM	aldose 1-epimerase	0.43105	0.69005	0.56055	98.572	87.8421	93.2071	0	0	0	0.970017	0.939896	0.954957	90.0621	85.868	87.965	0	0.0488998	0.0244499	1.04048	1.00154	1.02101	90.8564	91.9927	91.4245	2.59297	3.18471	2.88884	1.01318	1.00836	1.01077	64.8408	65.6109	65.2259	3.46442	3.09201	3.27822	0.6882	0.683505	0.685852	25.7196	26.4011	26.0603	0.0369004	0.202566	0.119733
NR-46625	NE82	SAUSA300_2472	-	putative membrane protein	0.60125	0.69375	0.6475	97.2401	94.8548	96.0474	0.0358423	0.254712	0.145277	1.01704	0.971061	0.994051	93.9426	93.3366	93.6396	0.595238	0.745898	0.670568	1.0254	1.08322	1.05431	91.1185	91.9699	91.5442	13.7124	13.4253	13.5689	0.930216	0.921121	0.925669	47.2754	50	48.6377	2.79823	6.97211	4.88517	0.218768	0.258763	0.238765	21.6026	18.8957	20.2492	0	0	0
NR-46626	NE83	SAUSA300_1980	-	acetyltransferase, GNAT family	0.67155	0.67525	0.6734	97.5908	94.7566	96.1737	0.0678656	0	0.0339328	1.07427	0.924561	0.999417	94.086	93.8515	93.9688	1.07527	0.934579	1.00492	1.00171	1.00507	1.00339	94.3433	90.4023	92.3728	13.0957	12.844	12.9699	0.892192	0.818838	0.855515	58.396	56.3981	57.3971	7.14286	7.34597	7.24442	0.257108	0.217526	0.237317	20.5998	20.6242	20.612	0	0	0
NR-46627	NE84	SAUSA300_0741	uvrB	excinuclease ABC, B subunit	0.61965	0.69365	0.65665	97.7923	96.648	97.2201	0.0723851	0.167598	0.119992	1.0072	0.885481	0.94634	94.9446	92.3918	93.6682	1.66052	0.728929	1.19472	0.972983	1.00233	0.987658	94.2231	92.9442	93.5837	13.4661	12.059	12.7626	0.867649	0.871254	0.869451	51.6908	50.6726	51.1817	5.95813	7.84753	6.90283	0.200081	0.229897	0.214989	17.3881	22.4702	19.9291	0	0	0
NR-46628	NE85	SAUSA300_2149	lacG	6-phospho-beta-galactosidase	0.69375	0.7657	0.729725	97.596	97.1704	97.3832	0.39469	0	0.197345	1.03539	1.02066	1.02802	96.0342	96.2583	96.1463	4.4164	0.529801	2.4731	0.868663	1.06667	0.967665	88.5986	91.8627	90.2306	8.01663	10.5362	9.27642	0.61872	0.758676	0.688698	57.4194	56.875	57.1472	5.80645	10	7.90322	0.170689	0.166667	0.168678	12.7023	10.6312	11.6668	0	0	0
NR-46629	NE86	SAUSA300_2085	-	conserved hypothetical protein	0.60475	0.80075	0.70275	96.6035	96.2676	96.4356	1.17984	1.21183	1.19583	1.01959	1.02053	1.02006	97.5313	94.8135	96.1724	7.51658	4.31235	5.91446	0.974419	0.92432	0.949369	92.4039	93.2549	92.8294	17.4263	18.5098	17.968	0.773625	0.736781	0.755203	49.8771	48.4211	49.1491	6.63391	9.23423	7.93407	0.131132	0.128866	0.129999	22.209	19.6759	20.9425	0.118765	0	0.0593825
NR-46630	NE87	SAUSA300_1523	-	conserved hypothetical protein	0.61585	0.76755	0.6917	97.5397	96.093	96.8163	0.874069	1.33531	1.10469	1.12604	1.00025	1.06314	96.3506	95.9459	96.1482	4.61538	2.92793	3.77165	1.0035	0.956639	0.98007	94.9882	94.4215	94.7048	26.9031	15.7052	21.3041	0.731107	0.811457	0.771282	50.5568	56.7164	53.6366	3.78619	7.08955	5.43787	0.144664	0.138144	0.141404	21.6992	19.1379	20.4185	0	0	0
NR-46631	NE88	SAUSA300_0045	-	HNH endonuclease family protein	0.64185	0.81575	0.7288	97.235	95.1571	96.196	1.18499	0.206079	0.695534	1.10745	0.960178	1.03381	96.6787	95.2253	95.952	6.7148	3.05794	4.88637	0.994525	1.00404	0.999282	94.2544	95.0867	94.6705	18.7281	14.6676	16.6979	0.788143	0.799769	0.793956	54.3716	48.855	51.6133	3.55191	5.6872	4.61956	0.117922	0.175258	0.14659	16.0819	20.4819	18.2819	0	0	0
NR-46632	NE89	SAUSA300_0128	-	conserved hypothetical protein	0.63445	0.80835	0.7214	97.2588	96.5771	96.9179	0.55517	1.26382	0.909495	1.05058	0.939401	0.99499	96.4335	95.1677	95.8006	5.64404	2.26824	3.95614	1.03689	1.09238	1.06463	93.9953	93.029	93.5121	17.2577	12.1992	14.7284	0.731107	0.696331	0.713719	44.1176	52.1368	48.1272	3.18627	4.70085	3.94356	0.131454	0.141237	0.136345	19.9584	20.2422	20.1003	0	0.17301	0.086505
NR-46633	NE90	SAUSA300_1317	msrA	methionine-S-sulfoxide reductase	0.68995	0.79355	0.74175	97.6031	95.3037	96.4534	0.7031	0.204186	0.453643	1.14062	0.969082	1.05485	96.4693	93.9255	95.1974	4.31526	1.12302	2.71914	1.00673	1.05521	1.03097	91.6894	91.033	91.3612	14.396	10.2582	12.3271	0.76118	0.779043	0.770112	49.7674	46.7442	48.2558	4.65116	3.95349	4.30232	0.138542	0.221649	0.180096	18.4044	17.7419	18.0731	0	0	0
NR-46634	NE91	SAUSA300_2034	kdpA	K+-transporting ATPase, A subunit	0.64555	0.68625	0.6659	96.3352	89.9055	93.1204	0.350542	0	0.175271	1.1439	0.994806	1.06935	95.5041	92.136	93.82	2.07766	0.963978	1.52082	1.05412	1.06168	1.0579	93.0533	91.3043	92.1788	12.6414	12.8261	12.7338	0.855896	0.797457	0.826677	52.2284	52.6112	52.4198	2.64624	7.93037	5.28831	0.231333	0.266495	0.248914	19.4139	25.7186	22.5663	0	0.151286	0.075643
NR-46635	NE92	SAUSA300_0963	qoxA	quinol oxidase, subunit II	0.40515	0.54945	0.4773	93.8866	95.5683	94.7275	0.364372	0.304465	0.334418	1.13453	1.00991	1.07222	85.4565	87.0866	86.2716	0.974377	0.409449	0.691913	0.960652	1.11894	1.0398	81.4615	77.6591	79.5603	4.35711	4.59677	4.47694	0.752491	0.868499	0.810495	44.6429	38.1115	41.3772	2.60989	2.72374	2.66681	0.199179	0.202735	0.200957	12.484	10.0175	11.2508	0.128041	0.116482	0.122261
NR-46636	NE93	SAUSA300_2001	-	similar to DNA mismatch repair protein	0.66415	0.78625	0.7252	96.6303	95.5916	96.111	0.363396	0.185615	0.274506	1.10344	1.06604	1.08474	96.9402	93.5795	95.2599	2.88595	2.67045	2.7782	1.03258	0.94802	0.990301	92.8545	92.4586	92.6566	15.8011	12.1398	13.9704	0.938513	0.942502	0.940507	47.9008	49.8982	48.8995	7.06107	7.20339	7.13223	0.168828	0.253093	0.21096	18.5417	16.3295	17.4356	0.0694444	0	0.0347222
NR-46637	NE94	SAUSA300_1802	-	conserved hypothetical protein	0.51615	0.65675	0.58645	96.2264	93.8193	95.0229	0.1068	0.158479	0.13264	1.02397	0.936433	0.980201	95.2465	92.3147	93.7806	1.16197	1.32662	1.24429	1.01966	1.07748	1.04857	91.673	91.537	91.605	13.7892	12.4456	13.1174	0.904982	0.928633	0.916808	46.6192	42.2642	44.4417	3.02491	3.2316	3.12826	0.181071	0.287113	0.234092	16.8067	18.0488	17.4277	0	0.121951	0.0609755
NR-46638	NE95	SAUSA300_1989	agrB	accessory gene regulator protein B	0.47915	0.51245	0.4958	96.8011	88.0829	92.442	0	0	0	1.09396	0.954737	1.02435	92.6355	87.7193	90.1774	0.102284	0.100251	0.101268	1.05305	1.0746	1.06383	90.8734	86.2842	88.5788	1.27576	1.38951	1.33264	1.05673	1.0068	1.03177	83.4142	79.3502	81.3822	1.16392	1.42412	1.29402	0.996536	1.01237	1.00445	70.7275	65.3585	68.043	0	0.04385	0.021925
NR-46639	NE96	SAUSA300_2438	sarU	staphylococcal accessory regulator U	0.59755	0.74165	0.6696	97.6834	95.4312	96.5573	0.0351	0.564682	0.299891	1.03855	0.963641	1.0011	94.9338	95.1655	95.0496	1.5894	1.9443	1.76685	1.08428	1.02505	1.05467	93.5432	95.5621	94.5526	13.3121	17.6775	15.4948	0.867303	0.781277	0.82429	47.0229	44.4444	45.7336	4.58015	4.65116	4.61566	0.211035	0.199485	0.20526	16.3399	21.2166	18.7782	0.0816993	0	0.0408497
NR-46640	NE97	SAUSA300_2130	-	UTP-glucose-1-phosphate uridylyltransferase family protein	0.5476	0.58645	0.567025	97.0805	96.8385	96.9595	0.281393	0.0343643	0.157879	1.05619	0.994078	1.02513	95.9431	96.3419	96.1425	4.39147	4.54701	4.46924	0.935995	1.03311	0.984554	89.9363	91.835	90.8856	11.9745	8.92256	10.4485	0.64876	0.801619	0.72519	59.9634	58.6319	59.2977	4.20475	5.86319	5.03397	0.200789	0.168444	0.184617	19.3042	7.58427	13.4442	0.224467	0	0.112233
NR-46641	NE98	SAUSA300_0548	-	sdrE protein	0.5365	0.45	0.49325	93.8929	94.2782	94.0855	0	0.577428	0.288714	1.02069	0.94237	0.981528	94.583	93.8961	94.2396	0.997862	1.68831	1.34309	1.00745	0.937412	0.972431	91.5471	92.9521	92.2496	10.2753	11.0372	10.6562	0.891501	0.869113	0.880307	48.8189	53.2468	51.0328	4.98688	7.53247	6.25967	0.245509	0.198454	0.221982	13.4944	18.583	16.0387	0.0589275	0	0.0294638
NR-46642	NE99	SAUSA300_1448	-	transcriptional regulator, Fur family	0.5328	0.67	0.6014	96.3925	95.8777	96.1351	0	0.240467	0.120233	1.01048	1.04002	1.02525	93.0686	94.5763	93.8225	0.940439	0.621469	0.780954	1.03079	0.953407	0.992097	91.2411	93.1681	92.2046	10.3546	10.7167	10.5357	0.974809	0.862756	0.918783	48.6111	52.6902	50.6506	7.07071	9.09091	8.08081	0.255175	0.277835	0.266505	14.9481	19.1419	17.045	0.122026	0	0.061013
NR-46643	NE100	SAUSA300_1482	-	FtsK/SpoIIIE family protein	0.5291	0.71	0.61955	97.0926	94.647	95.8698	0	0.692201	0.3461	1.01558	1.07198	1.04378	93.0165	93.0883	93.0524	0.402194	1.70049	1.05134	0.981959	0.981955	0.981957	88.1374	93.125	90.6312	10.2691	9.875	10.0721	0.976192	0.924588	0.95039	50.4751	49.9115	50.1933	3.32542	5.84071	4.58306	0.271285	0.291237	0.281261	14.5027	18.9364	16.7195	0	0.259403	0.129701
NR-46644	NE101	SAUSA300_0245	-	2-C-methyl-D-erythritol 4-phosphate cytidylyltransferase	0.4847	0.71	0.59735	94.9658	95.7416	95.3537	0	0.191388	0.095694	1.01376	1.03389	1.02382	91.2558	94.4415	92.8486	0.423729	0.370566	0.397147	0.932053	1.01751	0.974779	88.6559	93.8462	91.251	9.24747	9.34911	9.29829	0.923303	0.944464	0.933883	39.1084	56.0976	47.603	2.83688	3.17073	3.0038	0.318002	0.21134	0.264671	13.6304	14.693	14.1617	0	0	0
NR-46645	NE102	SAUSA300_2568	-	arginine/ornithine antiporter	0.5439	0.72	0.63195	95.4415	96.4083	95.9249	0	0.378072	0.189036	1.01558	1.04675	1.03117	92.4425	93.8428	93.1427	0.171762	0.604728	0.388245	1.04515	0.979801	1.01247	90.4393	92.8571	91.6482	11.2588	10.084	10.6714	0.936439	0.962728	0.949583	43.6464	48.9177	46.282	3.8674	6.49351	5.18046	0.233266	0.238144	0.235705	16.1616	16.147	16.1543	0.106326	0	0.053163
NR-46646	NE103	SAUSA300_2612	-	ATP phosphoribosyltransferase hisG	0.4218	0.64	0.5309	96.4106	92.8789	94.6448	0.0358938	0.0508647	0.0433792	1.01558	0.972545	0.994064	89.5655	93.2316	91.3986	0.171057	0.619638	0.395348	1.04946	1.13008	1.08977	88.8464	90.9817	89.9141	8.74714	8.96119	8.85417	0.904982	0.979113	0.942047	39.114	42.4165	40.7652	2.07352	3.72208	2.8978	0.341845	0.207732	0.274788	15.207	17.1134	16.1602	0	0.103093	0.0515465
NR-46647	NE104	SAUSA300_0641	-	putative lipase/esterase	0.3478	0.6	0.4739	96.4781	85.7576	91.1179	0	0	0	1.0247	0.979471	1.00208	85.9048	91.7137	88.8092	0.036049	0	0.0180245	0.995961	1.14409	1.07002	84.3935	88.3187	86.3561	0.813609	1.12414	0.968874	0.93471	1.00342	0.969063	62.5874	72.5207	67.5541	1.8648	2.16678	2.01579	0.829319	0.785052	0.807185	24.055	34.6324	29.3437	0.0624805	0.088574	0.0755273
NR-46648	NE105	SAUSA300_0550	-	glycosyl transferase, group 1 family protein	0.4403	0.49	0.46515	97.0378	94.9268	95.9823	0	0	0	1.02142	0.945832	0.983624	90.1302	92.4392	91.2847	0.20562	0.0517866	0.128703	1.04766	1.04013	1.0439	90.4953	90.1914	90.3434	7.72032	8.25359	7.98696	0.949229	0.966195	0.957712	47.8519	40.099	43.9754	2.96296	2.9703	2.96663	0.434958	0.308247	0.371603	13.3362	13.9241	13.6302	0.174902	0	0.087451
NR-46649	NE106	SAUSA300_0863	-	argininosuccinate lyase	0.518	0.65	0.584	96.5627	95.0636	95.8132	0	0.203562	0.101781	1.02871	0.97205	1.00038	93.5226	92.9381	93.2304	0.254731	0.360825	0.307778	0.986626	1.04498	1.0158	92.3497	92.9073	92.6285	9.8725	10.6039	10.2382	0.948883	0.822884	0.885883	49.8671	43.4146	46.6409	6.64305	4.87805	5.76055	0.363754	0.275258	0.319506	12.7965	19.5312	16.1639	0	0	0
NR-46650	NE107	SAUSA300_1785	-	putative ABC transporter protein EcsB	0.555	0.79	0.6725	96.441	95.5687	96.0049	0	0.344658	0.172329	1.04475	1.0047	1.02472	89.7798	94.2693	92.0246	0.0344116	0.764088	0.39925	1.04335	1.02793	1.03564	88.7556	92.5757	90.6656	7.7961	11.5363	9.6662	0.922266	0.978554	0.95041	44.3108	48.2673	46.2891	1.66512	5.59441	3.62976	0.348288	0.321134	0.334711	14.6708	22.7219	18.6964	0.038506	0	0.019253
NR-46651	NE108	SAUSA300_0700	-	conserved hypothetical protein	0.5254	0.75	0.6377	97.8947	95.4436	96.6692	0.0389864	0.911271	0.475129	0.935022	1.03141	0.983217	93.7438	94.9843	94.364	0.199667	2.03762	1.11864	1.0789	1.03097	1.05494	92.4478	91.847	92.1474	9.79127	10.3896	10.0904	0.910859	0.850925	0.880892	49.7596	50.5376	50.1486	5.04808	2.54237	3.79522	0.268063	0.143814	0.205939	13.1442	18.3044	15.7243	0.0579039	0	0.028952
NR-46652	NE109	SAUSA300_1668	-	OsmC/Ohr family protein	0.4699	0.40885	0.439375	94.9599	93.5624	94.2612	0.0333778	0	0.0166889	1.11303	0.921115	1.01707	91.7652	93.0474	92.4063	1.94434	1.55945	1.75189	0.874333	0.952573	0.913453	84.761	85.7039	85.2325	8.66534	4.69262	6.67898	0.737761	0.927463	0.832612	57.5075	60.4511	58.9793	4.95495	8.27068	6.61282	0.244471	0.355556	0.300013	14.1262	8.41565	11.2709	0.0429369	0.0395101	0.0412235
NR-46653	NE110	SAUSA300_0110	-	transcriptional regulator, GntRfamily/aminotransferase, class I	0.5661	0.78	0.67305	92.7197	96.2091	94.4644	0.0377216	0.861574	0.449648	0.966372	0.961242	0.963807	91.7269	94.952	93.3394	0.469653	1.66583	1.06774	0.993807	1.06706	1.03043	89.6259	93.0218	91.3238	10.6826	11.5888	11.1357	0.89634	0.896961	0.896651	54.0279	54.4	54.2139	8.16327	8.8	8.48164	0.29996	0.257732	0.278846	12.4241	20.2686	16.3464	0	0	0
NR-46654	NE111	SAUSA300_0883	-	putative surface protein	0.5106	0.77	0.6403	93.394	95.3476	94.3708	0	0.418191	0.209095	0.921535	0.946327	0.933931	92.0363	95.4057	93.721	0.66364	1.02639	0.845015	1.02791	1.01256	1.02024	89.103	92.6916	90.8973	7.33877	10.0416	8.69018	0.932636	0.940552	0.936594	51.7937	53.178	52.4858	4.59641	8.47458	6.53549	0.287394	0.243299	0.265347	15.8824	17.2769	16.5797	0	0	0
NR-46655	NE112	SAUSA300_0194	-	sucrose-specific PTS tranporter protein	0.4921	0.6	0.54605	91.8462	95.3512	93.5987	0	0.413223	0.206612	0.947781	0.957705	0.952743	91.0949	94.4559	92.7754	0.218978	0.513347	0.366163	0.983754	1.04929	1.01652	90.0111	90.319	90.1651	11.4742	9.84891	10.6616	0.930908	0.998673	0.96479	51.8828	52.2843	52.0836	5.64854	6.93739	6.29296	0.308014	0.304639	0.306327	12.9318	19.5228	16.2273	0	0	0
NR-46656	NE113	SAUSA300_1041	-	conserved hypothetical protein	0.4292	0.63	0.5296	92.5611	96.754	94.6576	0.111029	0.911162	0.511096	0.984963	0.868662	0.926812	88.5329	95.4521	91.9925	0.0337268	1.1771	0.605413	1.06454	1.00673	1.03563	89.0158	93.6035	91.3097	4.79174	13.0462	8.91897	0.937821	0.912453	0.925137	49.6431	51.6279	50.6355	6.58208	8.08989	7.33599	0.406283	0.329381	0.367832	17.4982	22.8571	20.1776	0	0.114286	0.057143
NR-46657	NE114	SAUSA300_0151	adhE	alcohol dehydrogenase, iron-containing	0.4884	0.64	0.5642	93.3739	94.3854	93.8796	0	0.151745	0.0758725	1.01777	0.977987	0.997879	92.132	93.3471	92.7396	0.0725163	0.257865	0.165191	0.990216	1.04444	1.01733	89.8399	92.828	91.334	9.95129	8.51312	9.23221	0.993475	0.991043	0.992259	48.2283	51.8927	50.0605	6.00394	6.94006	6.472	0.327346	0.326804	0.327075	16.8773	19.4595	18.1684	0	0	0
NR-46658	NE115	SAUSA300_0105	-	peptidase, M20/M25/M40 family	0.4477	0.79	0.61885	89.9461	93.8697	91.9079	0	0.0478927	0.0239464	0.946323	1.0329	0.98961	87.0351	94.3248	90.6799	0.139034	0.315292	0.227163	1.03294	1.02505	1.02899	87.405	90.8447	89.1249	6.62324	10.4632	8.54322	0.955105	1.0255	0.990301	37.7757	43.4862	40.6309	2.11397	5.70342	3.9087	0.350544	0.280928	0.315736	13.4014	18.7597	16.0805	0	0	0
NR-46659	NE116	SAUSA300_1219	-	putative sensor histidine kinase	0.3848	0.66	0.5224	88.0646	93.1149	90.5898	0	0	0	0.992618	0.990923	0.99177	85.2888	93.5028	89.3958	0.0717618	0.338983	0.205372	1.00063	0.953407	0.977018	79.1066	91.8961	85.5014	3.44706	7.63636	5.54171	0.982759	1.00579	0.994277	39.5604	52.0221	45.7913	3.15018	6.43382	4.792	0.439791	0.380412	0.410101	14.9089	15.8213	15.3651	0.059755	0	0.0298775
NR-46660	NE117	SAUSA300_0986	-	cytochrome D ubiquinol oxidase, subunit I	0.5365	0.6	0.56825	93.5472	93.7534	93.6503	0	0	0	1.01121	0.91071	0.96096	91.3954	91.7227	91.559	0.3367	0	0.16835	0.959698	1.04121	1.00045	88.2535	87.7086	87.9811	5.68378	5.83982	5.7618	1.0035	1.00482	1.00416	51.3962	51.2461	51.3212	3.66492	3.85233	3.75862	0.369231	0.330928	0.350079	17.4394	15.429	16.4342	0	0.0825083	0.0412542
NR-46661	NE118	SAUSA300_1986	-	nitroreductase family protein	0.4255	0.67	0.54775	93.1365	94.6095	93.873	0	0.220022	0.110011	0.987879	0.899332	0.943606	90.6861	92.4547	91.5704	0.0355492	0.489956	0.262753	1.00996	1.09938	1.05467	89.7134	91.8239	90.7686	8.92726	9.20526	9.06626	0.940932	0.977436	0.959184	48.4156	44.9153	46.6654	5.89536	4.44915	5.17225	0.437213	0.353608	0.395411	14.0611	18.6759	16.3685	0	0	0
NR-46662	NE119	SAUSA300_0181	-	non-ribosomal peptide synthetase	0.4366	0.74	0.5883	90.4367	95.1143	92.7755	0	0.0519751	0.0259876	1.01012	0.951768	0.980942	88.9002	93.1472	91.0237	0	0.253807	0.126904	1.06095	1.06114	1.06104	87.3364	92.3364	89.8364	6.36717	11.5888	8.97799	0.977229	0.927478	0.952353	40.0832	45.6592	42.8712	3.81415	3.31126	3.56271	0.464599	0.361856	0.413227	35.6833	39.8438	37.7636	0	0.0600962	0.0300481
NR-46663	NE120	SAUSA300_0341	-	putative membrane protein	0.4847	0.45	0.46735	93.4903	94.569	94.0297	0	0.0996512	0.0498256	0.99116	0.992827	0.991994	91.2256	94.349	92.7873	0.0348189	0.886427	0.460623	1.03115	0.97226	1.0017	90.3093	91.207	90.7582	7.73196	9.01147	8.37172	1.00592	1.02326	1.01459	46.0142	44.0415	45.0279	4.7356	3.19716	3.96638	0.408216	0.384536	0.396376	16.2759	18.0039	17.1399	0.0339789	0	0.0169894
NR-46664	NE121	SAUSA300_0207	-	conserved hypothetical protein	0.3996	0.63825	0.518925	96.3364	95.7689	96.0526	0	0	0	1.06473	0.973039	1.01889	92.9656	94.8862	93.9259	2.83773	3.26625	3.05199	0.979448	0.938027	0.958738	84.208	90.9785	87.5932	9.83452	7.3907	8.61261	0.777074	0.972335	0.874704	59.2357	55.9809	57.6083	6.05096	8.85167	7.45132	0.345783	0.225778	0.285781	16.2045	7.36411	11.7843	0	0	0
NR-46665	NE122	SAUSA300_0055	-	alcohol dehydrogenase, zinc-containing	0.592	0.53	0.561	94.998	94.3286	94.6633	0.0406669	0.290839	0.165753	0.896382	1.02053	0.958456	93.7193	93.2723	93.4958	0.883219	0.699677	0.791448	1.09757	1.00081	1.04919	89.8562	91.8033	90.8297	10.7873	10.3405	10.5639	0.913278	0.916498	0.914888	64.5883	54.065	59.3267	13.9089	12.7371	13.323	0.403061	0.387629	0.395345	15.5881	20.1335	17.8608	0	0.111235	0.0556175
NR-46666	NE123	SAUSA300_0977	-	cobalt transport family protein	0.5254	0.71	0.6177	94.6103	95.3388	94.9745	0.0775494	0.108401	0.0929752	0.940126	0.912689	0.926407	92.544	92.3266	92.4353	0.449607	0.0491884	0.249398	0.958262	1.00507	0.981667	89.1933	92.4305	90.8119	10.8447	11.3542	11.0995	0.908439	0.945023	0.926731	52.2006	55.6159	53.9083	8.08598	10.4882	9.28709	0.314781	0.285052	0.299916	15.7125	18.8547	17.2836	0.0406009	0	0.0203005
NR-46667	NE124	SAUSA300_0044	-	metallo-beta-lactamase family protein	0.4619	0.61605	0.538975	93.928	93.8272	93.8776	0.0749625	0	0.0374813	0.972569	0.921593	0.947081	90.2372	81.8803	86.0588	0.237154	0.2849	0.261027	0.908357	0.945327	0.926842	87.4552	81.4615	84.4583	9.35484	8.33742	8.84613	0.964438	0.868499	0.916469	54.3116	52.5813	53.4464	6.88351	8.79541	7.83946	0.425936	0.283505	0.354721	16.7059	18.9565	17.8312	0	0	0
NR-46668	NE125	SAUSA300_0246	-	2-C-methyl-D-erythritol 4-phosphate cytidylyltransferase	0.4773	0.63	0.55365	95.8894	94.2089	95.0491	0	0.206825	0.103413	1.02871	0.956715	0.992711	90.3784	92.6181	91.4982	0.18018	0.0984252	0.139303	0.99632	1.09453	1.04543	89.2568	92.1818	90.7193	9.43396	10.303	9.86848	0.897723	0.92211	0.909916	49.7462	50.2521	49.9992	8.29103	9.57983	8.93543	0.38083	0.306701	0.343765	17.6655	21.7597	19.7126	0	0	0
NR-46669	NE126	SAUSA300_2396	-	para-nitrobenzyl esterase	0.5661	0.7	0.63305	97.5821	92.0229	94.8025	0	0	0	1.01012	0.9488	0.979458	92.682	91.5591	92.1206	0.188608	0.248262	0.218435	0.9518	1.08484	1.01832	89.3319	93.2754	91.3037	9.92986	9.62319	9.77652	0.936439	0.964024	0.950231	49.9096	49.4382	49.6739	7.14286	8.98876	8.06581	0.356343	0.321134	0.338739	17.4466	21.0385	19.2426	0	0.0895255	0.0447627
NR-46670	NE127	SAUSA300_0656	-	conserved hypothetical protein	0.4699	0.75	0.60995	95.893	95.4289	95.6609	0	0.0513611	0.0256805	0.967466	0.963146	0.965306	92.0549	92.8004	92.4276	0.216685	0.211752	0.214218	0.994166	1.01751	1.00584	88.857	91.4337	90.1454	6.16267	8.62582	7.39424	0.964784	0.971396	0.96809	50.1497	49.4098	49.7797	7.11078	6.914	7.01239	0.430447	0.356701	0.393574	17.6983	18.1026	17.9004	0	0	0
NR-46671	NE128	SAUSA300_2458	-	glyoxylase family protein	0.5143	0.67	0.59215	96.3753	89.5932	92.9843	0	0	0	1.02579	0.936433	0.981112	89.7242	91.326	90.5251	0	0.348953	0.174477	0.950364	1.08053	1.01545	88.7514	91.1897	89.9706	8.51144	6.56566	7.53855	0.92192	0.995878	0.958899	53.5523	52.9022	53.2272	9.01451	7.29685	8.15568	0.421748	0.382474	0.402111	16.6731	19.6484	18.1608	0.0388651	0	0.0194325
NR-46672	NE129	SAUSA300_1547	-	DNA internalization-related competence proteinComEC/Rec2	0.5772	0.77	0.6736	97.6786	92.3684	95.0235	0.0357143	0.0526316	0.044173	1.02069	0.939896	0.980292	93.5865	92.8205	93.2035	0.394124	0.769231	0.581677	1.00206	1.05036	1.02621	91.0709	90.9301	91.0005	8.67033	8.83882	8.75457	1.06849	1.00029	1.03439	50.9039	45.0526	47.9783	7.51665	6.18337	6.85001	0.338623	0.244845	0.291734	18.1738	15.2268	16.7003	0	0	0
NR-46673	NE130	SAUSA300_1560	-	conserved hypothetical protein	0.4958	0.58	0.5379	97.2075	93.1739	95.1907	0	0	0	1.03126	0.847885	0.939572	90.1591	92.2667	91.2129	0.18498	0.693333	0.439157	0.970469	1.00996	0.990217	89.3865	92.2222	90.8043	9.52202	8.59649	9.05926	0.918463	0.955641	0.937052	48.5318	51.7958	50.1638	8.07504	5.33333	6.70418	0.395006	0.326804	0.360905	16.0873	18.383	17.2351	0	0	0
NR-46674	NE131	SAUSA300_1415	-	phiSLT ORF 77-like protein	0.4773	0.71	0.59365	95.9116	94.5021	95.2069	0	0	0	0.989702	0.953747	0.971725	85.4204	94.2175	89.819	0.106421	0.530504	0.318462	1.01212	1.01535	1.01373	81.6023	93.3968	87.4995	3.75753	10.0535	6.90551	0.975154	0.971396	0.973275	49.8989	50.2146	50.0567	8.76601	6.00858	7.38729	0.477809	0.342784	0.410296	14.5932	16.2791	15.4361	0.0279564	0	0.0139782
NR-46675	NE132	SAUSA300_2640	-	putative transcriptional regulator	0.6734	0.71	0.6917	97.4597	95.9629	96.7113	0	0.417633	0.208816	1.01886	1.06604	1.04245	91.6344	94.5472	93.0908	0.129199	0.900901	0.51505	1.11157	1.03601	1.07379	91.3575	91.3649	91.3612	10.3788	10.2368	10.3078	0.875945	0.829818	0.852882	50.1658	50.5198	50.3428	8.45771	6.02911	7.24341	0.388562	0.350515	0.369539	18.4689	18.3521	18.4105	0.0343289	0	0.0171645
NR-46676	NE133	SAUSA300_0464	-	Methyltransferase	0.3959	0.55685	0.476375	97.3753	94.2671	95.8212	0.262467	0	0.131234	0.990805	0.943237	0.967021	91.0594	95.325	93.1922	1.38993	3.61832	2.50413	1.04208	0.966499	1.00429	77.0053	88.7368	82.871	5.95875	7.54791	6.75333	0.961881	0.912481	0.937181	58.1614	48.8608	53.5111	7.50469	5.56962	6.53716	0.3913	0.209778	0.300539	9.80769	6.51714	8.16241	0.0274725	0.0846382	0.0560553
NR-46677	NE134	SAUSA300_2114	-	arginase	0.6142	0.45	0.5321	95.1583	91.4259	93.2921	0.111732	0.0465983	0.0791652	0.978766	1.06159	1.02018	94.7217	91.5084	93.115	0.466786	1.16034	0.813563	0.99991	1.02128	1.01059	92.0206	90.2111	91.1158	12.7432	10.3007	11.522	0.87076	0.873489	0.872125	53.8369	46.1424	49.9896	5.8753	6.23145	6.05337	0.268707	0.347423	0.308065	13.3333	21.2791	17.3062	0	0.232558	0.116279
NR-46678	NE135	SAUSA300_0153	cap5B	capsular polysaccharide biosynthesis protein Cap5B	0.444	0.66	0.552	92.4881	94.376	93.4321	0	0.160686	0.080343	0.994805	0.923572	0.959189	91.2371	93.5858	92.4115	0.257732	0.610874	0.434303	0.975137	0.990158	0.982647	88.4746	91.9167	90.1957	8.96422	8.63442	8.79932	0.917772	0.943658	0.930715	47.619	46.0714	46.8452	2.13033	5.17857	3.65445	0.257108	0.28866	0.272884	14.3476	19.7393	17.0434	0	0.0931099	0.0465549
NR-46679	NE136	SAUSA300_1805	-	RNA methyltransferase	0.4366	0.67	0.5533	94.2375	93.2573	93.7474	0	0	0	1.03746	0.953747	0.995601	90.3436	87.0188	88.6812	0.144665	0.29615	0.220408	0.99273	1.00169	0.997208	88.383	92.7497	90.5663	9.73312	8.54993	9.14152	0.880785	0.844843	0.862814	47.6596	46.7227	47.1912	3.74468	3.98671	3.86569	0.378574	0.310309	0.344442	16.5963	17.9359	17.2661	0	0.1002	0.0501
NR-46680	NE137	SAUSA300_0168	-	conserved hypothetical protein	0.3922	0.59	0.4911	90.3722	94.5372	92.4547	0	0.101163	0.0505815	1.0185	0.977987	0.998243	85.6839	85.4891	85.5865	0.106308	0.0463607	0.0763343	1.01319	1.06186	1.03753	86.5297	91.2413	88.8855	7.11568	8.54379	7.82973	0.908439	1.04003	0.974233	41.8345	41.9944	41.9145	1.566	3.79213	2.67907	0.432058	0.36701	0.399534	14.1754	18.8447	16.51	0	0	0
NR-46681	NE138	SAUSA300_0275	-	putative membrane protein	0.5624	0.74	0.6512	96.3985	94.2021	95.3003	0.0673174	0	0.0336587	1.08302	0.930002	1.00651	93.7058	89.9575	91.8316	0.388967	0.10627	0.247619	1.01535	1.01374	1.01454	90.9553	90.5714	90.7634	9.33527	9.54286	9.43906	0.951648	0.977995	0.964822	48.1294	45.6522	46.8908	5.35895	4.34783	4.85339	0.318647	0.337629	0.328138	18.5932	21.8884	20.2408	0	0.0858369	0.0429184
NR-46682	NE139	SAUSA300_2374	-	ABC transporter, ATP-binding/permease protein	0.4773	0.74	0.60865	96.3124	91.9913	94.1518	0	0.0541126	0.0270563	1.00829	0.914173	0.961233	89.5735	91.8731	90.7233	0.182282	0.099108	0.140695	0.984831	1.08699	1.03591	88.8091	92.8741	90.8416	6.27599	7.4228	6.84939	0.914315	0.941111	0.927713	45.8055	43.8291	44.8173	4.82554	3.9557	4.39062	0.433991	0.373247	0.403619	16.7869	18.7366	17.7617	0	0	0
NR-46683	NE140	SAUSA300_1440	-	conserved hypothetical protein	0.3589	0.68	0.51945	93.1111	94.2421	93.6766	0.037037	0.0492126	0.0431248	0.984234	1.00519	0.994714	85.2646	90.3789	87.8218	0	0	0	1.03797	1.08053	1.05925	81.9121	90.6801	86.2961	4.68808	9.44584	7.06696	0.936439	0.917654	0.927046	50.5284	50.2609	50.3946	6.27477	5.3913	5.83304	0.487797	0.363918	0.425857	17.1421	16.5405	16.8413	0	0	0
NR-46684	NE141	SAUSA300_2645	gidB	glucose-inhibited division protein B	0.4144	0.71	0.5622	94.3084	94.6512	94.4798	0	0.174419	0.0872095	1.10161	0.950853	1.02623	86.9597	89.6688	88.3143	0.072648	0.0988631	0.0857555	0.988421	1.08968	1.03905	82.8767	89.0244	85.9505	3.78515	6.26386	5.0245	0.958908	1.00817	0.98354	43.4247	45.0082	44.2165	3.90411	5.40098	4.65254	0.470399	0.314948	0.392674	16.2479	17.338	16.793	0	0.0875657	0.0437828
NR-46685	NE142	SAUSA300_1252	-	amino acid carrier protein	0.4033	0.45	0.42665	95.6505	93.1034	94.3769	0	0	0	0.972205	0.975513	0.973859	88.339	93.0925	90.7157	0.0338983	0.265675	0.149787	1.05915	1.01374	1.03644	86.2745	90.3504	88.3124	5.8467	6.6054	6.22605	0.969624	0.972965	0.971295	51.0027	52.6408	51.8217	7.21925	2.99296	5.1061	0.481998	0.304639	0.393318	16.1555	18.567	17.3612	0	0.0770416	0.0385208
NR-46686	NE143	SAUSA300_1301	-	conserved hypothetical protein	0.3774	0.61	0.4937	95.2574	94.0171	94.6372	0	0	0	0.991525	0.926045	0.958785	89.6072	95.5793	92.5933	0.104275	0.0930665	0.0986708	1.03294	1.05755	1.04525	87.547	92.5269	90.0369	4.92645	9.49968	7.21307	1.01041	0.912453	0.961433	50.8048	49.692	50.2484	8.95731	5.74949	7.3534	0.460411	0.257216	0.358814	15.3538	18.4181	16.886	0.0333778	0	0.0166889
NR-46687	NE144	SAUSA300_0139	-	putative tetracycline resistance protein	0.5365	0.66	0.59825	96.4207	95.5913	96.006	0	0.155602	0.077801	0.998086	0.953747	0.975917	92.2253	94.9333	93.5793	0	0.533333	0.266666	1.03904	1.00996	1.0245	89.4346	92.9981	91.2164	7.34982	7.44749	7.39865	0.978266	0.90783	0.943048	45.8481	42.3377	44.0929	5.38869	1.81818	3.60344	0.36472	0.31134	0.33803	17.5341	18.7938	18.1639	0.0349284	0	0.0174642
NR-46688	NE145	SAUSA300_0742	uvrA	excinuclease ABC, A subunit	0.3959	0.53095	0.463425	93.9977	92.7124	93.3551	0.0377501	0	0.0188751	0.984118	0.940164	0.962141	89.7369	96.5302	93.1335	0.592812	2.67176	1.63229	1.05657	1.01792	1.03725	71.8726	83.3583	77.6155	4.2594	5.1982	4.7288	0.957472	0.954233	0.955853	55.0665	64.9533	60.0099	3.48004	9.81308	6.64656	0.358631	0.233778	0.296204	10.038	6.4062	8.2221	0.0237304	0	0.0118652
NR-46689	NE146	SAUSA300_0718	-	iron compound ABC transporter, permease	0.5883	0.58	0.58415	96.5145	95.1016	95.8081	0.174277	0.208442	0.191359	1.04584	0.949295	0.997567	93.9194	94.7203	94.3199	1.06227	1.56822	1.31524	0.980163	1.03043	1.0053	91.7938	92.9733	92.3835	14.0619	10.9304	12.4962	0.838266	0.858959	0.848613	50.303	47.3563	48.8297	4.24242	5.53097	4.88669	0.212646	0.23299	0.222818	15.8249	15.4529	15.6389	0	0	0
NR-46690	NE147	SAUSA300_0254	-	sensor histidine kinase	0.3996	0.68	0.5398	92.897	94.3044	93.6007	0	0.252016	0.126008	0.913515	0.981449	0.947482	90.7598	91.9884	91.3741	0.205339	0.337838	0.271589	1.0491	1.01608	1.03259	87.066	92.7305	89.8983	9.84357	9.16076	9.50216	0.906019	0.945582	0.9258	46.8339	46.18	46.507	2.62843	6.02007	4.32425	0.269674	0.308247	0.288961	15.1073	18.1456	16.6265	0.0405022	0.0997009	0.0701015
NR-46691	NE148	SAUSA300_0283	-	essC protein	0.4366	0.66	0.5483	94.7048	94.0943	94.3996	0.0380952	0.0992556	0.0686754	0.956894	0.996785	0.976839	89.2643	87.939	88.6017	0.0703977	0.0924214	0.0814095	1.02002	1.06563	1.04283	88.1279	93.3018	90.7148	8.6758	8.66035	8.66807	0.908439	0.854088	0.881264	49.2322	49.2188	49.2255	3.34237	3.71094	3.52665	0.356665	0.291753	0.324209	17.5612	20.5231	19.0421	0.094162	0.100604	0.097383
NR-46692	NE149	SAUSA300_2075	rho	transcription termination factor Rho	0.3367	0.65	0.49335	91.2824	94.5066	92.8945	0	0	0	1.01194	1.01756	1.01475	86.0599	84.9328	85.4964	0.0361141	0.0927214	0.0644177	0.994166	1.06186	1.02801	81.6824	93.5287	87.6055	4.29716	7.99756	6.14736	0.949229	0.946547	0.947888	44.5955	42.8387	43.7171	3.33107	3.7831	3.55708	0.473943	0.408763	0.441353	16.5782	19.8795	18.2289	0.081666	0	0.040833
NR-46693	NE150	SAUSA300_0097	-	conserved hypothetical protein	0.5402	0.74	0.6401	96.203	93.2697	94.7364	0	0.0529942	0.0264971	0.969653	0.933465	0.951559	93.3976	84.7458	89.0717	0.0713776	0.0484262	0.0599019	1.00601	1.01231	1.00916	90.8083	91.7688	91.2886	9.40629	8.11442	8.76036	0.966513	0.989887	0.9782	54.4036	43.2564	48.83	4.01338	4.13123	4.07231	0.289005	0.33866	0.313833	21.7923	16.25	19.0211	0.0407332	0.078125	0.0594291
NR-46694	NE151	SAUSA300_1928	-	phi77 ORF109-like protein	0.3182	0.74	0.5291	93.9702	89.7286	91.8494	0	0	0	1.0761	0.929508	1.0028	83.8659	86.3781	85.122	0.0389712	0.0455581	0.0422647	0.921282	1.00233	0.961807	79.0235	90.524	84.7738	3.79747	6.96767	5.38257	0.955797	1.00258	0.979191	46.8859	40.3292	43.6076	5.10847	3.83523	4.47185	0.460411	0.375773	0.418092	14.9841	18.8976	16.9409	0	0	0
NR-46695	NE152	SAUSA300_2208	topB	DNA topoisomerase III	0.3256	0.64	0.4828	94.654	94.1408	94.3974	0	0.0492368	0.0246184	1.11146	1.0047	1.05808	83.6197	92.526	88.0728	0	0.0473037	0.0236518	0.981959	1.0087	0.99533	83.1583	91.9727	87.5655	3.81653	5.82371	4.82012	0.987253	1.06518	1.02621	54.182	52.4832	53.3326	6.02706	4.88827	5.45767	0.523882	0.484021	0.503952	19.8441	22.8167	21.3304	0	0.0786782	0.0393391
NR-46696	NE153	SAUSA300_1807	-	amino acid ABC transporter, ATP-binding protein	0.3219	0.6	0.46095	94.7424	91.9743	93.3584	0.0701016	0	0.0350508	1.04001	0.924561	0.982284	89.1999	87.0766	88.1382	0.0717618	0	0.0358809	1.00063	1.00873	1.00468	83.6926	84.1565	83.9245	5.35466	7.05581	6.20524	0.994167	0.900896	0.947531	45.9688	48.6726	47.3207	3.18596	5.16224	4.1741	0.49553	0.449485	0.472507	14.8262	16.4106	15.6184	0	0	0
NR-46697	NE154	SAUSA300_2385	-	putative membrane protein	0.4033	0.55	0.47665	96.2884	91.6582	93.9733	0	0	0	1.02142	0.978481	0.999949	89.4374	91.7174	90.5774	0.145191	0.327562	0.236376	0.989139	1.00109	0.995115	83.0851	91.1053	87.0952	7.10195	6.99804	7.05	0.905328	0.88356	0.894444	42.74	39.7849	41.2625	3.44545	3.05677	3.25111	0.392751	0.239691	0.316221	16.0823	15.2099	15.6461	0	0	0
NR-46698	NE155	SAUSA300_0779	-	conserved hypothetical protein	0.3811	0.69	0.53555	96.27	94.9181	95.594	0	0	0	0.977308	0.976082	0.976695	84.2586	92.8571	88.5579	0	0.21322	0.10661	0.983036	1.0105	0.99677	86.8081	92.2568	89.5324	4.74479	10.7876	7.76619	0.961673	0.873158	0.917416	33.5385	50.2475	41.893	1.92308	4.9505	3.43679	0.418848	0.308247	0.363548	13.8873	16.2651	15.0762	0	0	0
NR-46699	NE156	SAUSA300_0351	-	putative membrane protein	0.4699	0.76	0.61495	96.9479	94.9085	95.9282	0	0.343249	0.171625	1.06297	0.964704	1.01384	90.8369	93.5484	92.1927	0.1443	0.146628	0.145464	0.995243	1.00207	0.998658	87.3651	91.0798	89.2225	5.46467	9.52381	7.49424	0.99313	0.861601	0.927365	44.4347	54.7284	49.5816	3.76862	9.05433	6.41148	0.36762	0.295619	0.331619	14.0351	24.7874	19.4113	0	0	0
NR-46700	NE157	SAUSA300_0678	-	putative membrane protein	0.4107	0.51985	0.465275	96.4369	93.4835	94.9602	0.116189	0	0.0580945	0.959227	1.02312	0.991174	90.6909	96.2246	93.4578	0.727273	3.1845	1.95589	1.07653	0.942669	1.0096	80.4294	89.0007	84.715	8.3815	7.00969	7.6956	0.889869	0.957088	0.923478	47.2727	56.9061	52.0894	3.42246	6.07735	4.74991	0.343214	0.207556	0.275385	11.0284	7.50494	9.26667	0	0	0
NR-46701	NE158	SAUSA300_2138	-	conserved hypothetical protein	0.5772	0.47	0.5236	94.7096	93.1611	93.9353	0.0397772	0.101317	0.0705471	0.916431	0.976503	0.946467	94.8282	88.3367	91.5824	0.904159	0.40568	0.654919	0.99273	1.06221	1.02747	88.6269	91.5972	90.1121	12.21	8.33868	10.2743	0.908785	0.900896	0.90484	51.9597	39.4536	45.7066	6.83091	6.12022	6.47556	0.287716	0.38299	0.335353	15.528	18.8587	17.1933	0	0	0
NR-46702	NE159	SAUSA300_0935	-	conserved hypothetical protein	0.4699	0.61	0.53995	94.0142	92.2461	93.1302	0.0748223	0	0.0374111	0.974392	0.98887	0.981631	92.7723	93.7766	93.2745	0.314246	0.691489	0.502868	1.02827	1.01266	1.02047	89.6819	92.3729	91.0274	11.5593	11.2777	11.4185	0.891155	0.886449	0.888802	55.3957	47.2496	51.3226	8.32477	8.32158	8.32317	0.313492	0.37268	0.343086	16.4782	18.7291	17.6037	0	0	0
NR-46703	NE160	SAUSA300_2371	bioB	biotin synthase	0.5994	0.69	0.6447	96.2044	94.2124	95.2084	0.0751597	0.100654	0.0879068	0.970017	0.982933	0.976475	94.3853	88.0841	91.2347	0.440367	0.140187	0.290277	0.978368	1.00271	0.990537	91.7299	93.194	92.462	13.0011	9.37313	11.1871	0.957179	0.967928	0.962554	53.3471	49.6503	51.4987	7.41504	5.74163	6.57834	0.312847	0.221134	0.266991	16.3815	21.0837	18.7326	0	0.0985222	0.0492611
NR-46704	NE161	SAUSA300_0812	-	conserved hypothetical protein	0.3922	0.61	0.5011	91.1614	95.2815	93.2215	0	0.107239	0.0536195	0.998086	0.922582	0.960334	89.6288	85.9581	87.7935	0	0.0550661	0.027533	0.986626	0.978185	0.982405	85.8273	91.1856	88.5065	6.22635	7.26257	6.74446	1.00488	0.930945	0.967914	47.0543	44.3316	45.6929	5.65891	5.97015	5.81453	0.415626	0.310825	0.363226	16.0136	14.9215	15.4675	0	0	0
NR-46705	NE162	SAUSA300_0559	-	putative substrate--CoA ligase	0.6771	0.68	0.67855	96.972	87.1	92.036	0.11646	0	0.05823	0.939032	0.989364	0.964198	95.2847	83.5077	89.3962	0.761697	0.0996512	0.430674	0.989857	1.08107	1.03546	93.0375	89.7146	91.376	10.785	8.38288	9.58394	1.01283	0.971973	0.992403	58.1301	55.698	56.9141	6.60569	6.45161	6.52865	0.317036	0.361856	0.339446	21.1971	18.7045	19.9508	0	0.0727802	0.0363901
NR-46706	NE163	SAUSA300_2572	aur	zinc metalloproteinase aureolysin	0.4773	0.5	0.48865	96.0932	90.0906	93.0919	0	0	0	1.01704	0.928518	0.97278	90.9962	87.0437	89.0199	0.205409	0.0514139	0.128411	1.04874	1.04767	1.0482	86.8223	88.7493	87.7858	5.63734	5.35227	5.4948	0.96271	1.02326	0.992986	51.263	48.3375	49.8002	8.17236	5.56258	6.86747	0.433669	0.415464	0.424566	17.1667	15.2375	16.2021	0.0333333	0	0.0166667
NR-46707	NE164	SAUSA300_1800	-	ribosomal large subunit pseudouridine synthase, RluD subfamily	0.4403	0.42	0.43015	94.5672	92.7668	93.667	0	0	0	1.00647	0.977987	0.992229	87.1351	87.6609	87.398	0	0.160944	0.080472	0.99632	1.00404	1.00018	83.2312	88.6662	85.9487	4.39957	5.32248	4.86102	0.958562	0.922855	0.940708	47.5054	41.3994	44.4524	5.63991	4.95627	5.29809	0.44559	0.36701	0.4063	15.6024	13.6897	14.646	0	0	0
NR-46708	NE165	SAUSA300_0114	-	staphylococcal accessory regulator	0.6919	0.63	0.66095	97.5407	95.7895	96.6651	0.034638	0.300752	0.167695	1.0524	0.986891	1.01965	94.521	91.8418	93.1814	0.930393	0.35035	0.640371	1.04192	1.07622	1.05907	93.3074	92.0561	92.6817	13.4561	17.6235	15.5398	0.976192	0.865646	0.920919	56.9358	45.7547	51.3453	11.3872	8.80196	10.0946	0.311236	0.285567	0.298402	19.1636	19.9488	19.5562	0.0529381	0	0.0264691
NR-46709	NE166	SAUSA300_0230	-	putative membrane protein	0.3626	0.5	0.4313	94.9455	91.8187	93.3821	0	0	0	1.00246	0.949295	0.975878	85.14	86.6015	85.8708	0.0358938	0.244499	0.140196	1.00027	1.00154	1.0009	84.8444	89.1847	87.0145	4.97294	6.43372	5.70333	1.02182	1.00761	1.01472	45.0272	46.0345	45.5309	5.31335	5.51724	5.4153	0.472976	0.338969	0.405973	14.1447	15.3239	14.7343	0.0328947	0	0.0164473
NR-46710	NE167	SAUSA300_1939	-	phi77 ORF015-like protein, putative protease / phage portal protein	0.555	0.51	0.5325	96.7173	95.163	95.9401	0	0.0525762	0.0262881	1.03272	0.940885	0.986801	94.606	93.272	93.939	0.140105	0.387222	0.263663	1.02504	1.01285	1.01894	92.6423	90.9031	91.7727	9.4237	8.63546	9.02958	0.953723	0.876625	0.915174	49.6916	52.6055	51.1486	7.04846	4.97512	6.01179	0.365687	0.27732	0.321503	18.9825	16.1154	17.549	0.0855066	0	0.0427533
NR-46711	NE168	SAUSA300_1276	opp-2B	tide ABC transporter, permease protein / oligopeptide permease, channel-forming pro	0.4366	0.64	0.5383	96.6537	94.7723	95.713	0	0.362319	0.18116	0.936845	0.955726	0.946285	90.971	94.7343	92.8527	0.143318	0.541339	0.342329	1.00206	1.09453	1.0483	87.9485	92.3739	90.1612	7.34597	10.1476	8.74679	1.02113	0.939613	0.980371	49.2615	48.9177	49.0896	6.51607	6.70996	6.61301	0.370842	0.295361	0.333101	15.1121	15.2842	15.1982	0	0	0
NR-46712	NE169	SAUSA300_0167	cap5P	capsular polysaccharide biosynthesis protein Cap5P	0.4255	0.54205	0.483775	96.3553	95.8165	96.0859	0.176929	0	0.0884645	1.04987	0.991474	1.02067	91.5722	97.0886	94.3304	1.0582	0.980693	1.01945	1.03582	1.00983	1.02282	83.3725	89.5107	86.4416	6.6698	8.26538	7.46759	0.782217	0.910256	0.846237	49.9012	57.2727	53.587	3.95257	9.69697	6.82477	0.371478	0.174667	0.273073	11.9844	10.1949	11.0897	0	0	0
NR-46713	NE170	SAUSA300_0745	-	putative acetyltransferase	0.6512	0.54	0.5956	95.8075	94.6447	95.2261	0.0388199	0.257467	0.148143	0.939032	0.960673	0.949852	95.6357	94.2957	94.9657	1.20275	0.873108	1.03793	1.04479	0.925397	0.985093	93.3221	93.1281	93.2251	13.6077	9.23407	11.4209	0.823057	0.807281	0.815169	51.0854	47.4806	49.283	3.32851	5.19231	4.26041	0.222634	0.268041	0.245338	14.9911	25.3086	20.1499	0	0	0
NR-46714	NE171	SAUSA300_1927	-	phi77 ORF109-like protein / phi77 ORF002-like protein, phage minor structural protein	0.4403	0.63	0.53515	94.8718	93.2687	94.0702	0.153081	0	0.0765405	0.95252	0.918625	0.935572	93.2515	94.407	93.8293	0.685673	0.207147	0.44641	0.994884	1.04013	1.01751	91.4275	93.0597	92.2436	13.7007	15	14.3503	0.903254	0.774343	0.838798	52.4138	54.1284	53.2711	5.05747	5.73394	5.3957	0.280306	0.224227	0.252266	16.4603	19.8999	18.1801	0	0.125156	0.062578
NR-46715	NE172	SAUSA300_0191	ptsG	PTS system, glucose-specific IIBC component domain protein	0.5143	0.68	0.59715	95.3142	93.7564	94.5353	0.0743771	0.154799	0.114588	0.980224	0.958694	0.969459	92.8058	93.0983	92.952	0.757289	0.347567	0.552428	0.948209	1.08484	1.01652	89.4803	90.4101	89.9452	9.55574	8.86243	9.20908	0.824785	0.844988	0.834886	48.2295	39.8438	44.0367	3.2967	1.75781	2.52726	0.263874	0.26701	0.265442	18.8714	17.6944	18.2829	0	0	0
NR-46716	NE173	SAUSA300_0734	-	putative comf operon protein 1	0.3811	0.66	0.52055	95.8134	96.101	95.9572	0	0.21966	0.10983	0.992618	0.900816	0.946717	90.4762	86.7305	88.6034	0.218103	0.0455996	0.131851	0.987703	1.00126	0.994479	88.2604	90.3648	89.3126	8.67881	10.3923	9.53556	0.892192	0.839642	0.865917	42.6923	46.2357	44.464	3.36538	2.73764	3.05151	0.335079	0.477835	0.406457	14.8887	17.9431	16.4159	0.0463822	0.218818	0.1326
NR-46717	NE174	SAUSA300_1265	trpC	N-(5'phosphoribosyl)anthranilate isomerase	0.5735	0.62	0.59675	97.5957	92.7174	95.1565	0.101592	0	0.050796	1.07646	0.910215	0.993338	94.3595	93.6349	93.9972	0.203874	0.315623	0.259748	1.05664	1.02397	1.0403	92.4425	91.625	92.0337	10.2227	8.125	9.17385	0.946809	0.924588	0.935699	52.8552	44.6125	48.7339	2.12483	3.96975	3.04729	0.24261	0.27268	0.257645	16.2899	16.4654	16.3776	0	0	0
NR-46718	NE175	SAUSA300_0132	-	glycosyl transferase, group 1 family protein	0.4403	0.6	0.52015	97.1041	91.8378	94.471	0	0.0500751	0.0250375	0.994441	0.98788	0.991161	92.1627	85.8794	89.0211	0.184843	0.0502513	0.117547	0.971188	1.07191	1.02155	89.5864	89.5585	89.5725	8.38257	5.54893	6.96575	0.936093	0.968506	0.9523	54.3197	47.3806	50.8501	5.83153	4.2292	5.03036	0.298349	0.392784	0.345566	16.2539	15.3361	15.795	0	0	0
NR-46719	NE176	SAUSA300_0676	-	anion transporter family protein	0.3515	0.46	0.40575	94.2215	88.6961	91.4588	0	0	0	1.05349	0.940885	0.99719	84.7018	89.1507	86.9263	0.0350877	0.343643	0.189365	1.02325	1.00723	1.01524	79.7876	90.3348	85.0612	6.55438	7.012	6.78319	0.944044	0.914765	0.929404	44.1516	42.5499	43.3508	4.69522	3.84	4.26761	0.39114	0.335567	0.363353	13.122	11.0236	12.0728	0.0316957	0	0.0158479
NR-46720	NE177	SAUSA300_2448	-	putative membrane protein	0.4662	0.6	0.5331	96.3663	93.2872	94.8268	0	0	0	0.98314	0.928518	0.955829	91.8676	86.9091	89.3884	0.0359842	0	0.0179921	0.997756	1.0369	1.01733	89.9018	92.4541	91.1779	8.91945	8.92388	8.92167	0.879748	0.88067	0.880209	38.8672	44.6768	41.772	2.05078	4.56274	3.30676	0.329923	0.271134	0.300529	17.4701	20.0382	18.7541	0.032352	0	0.016176
NR-46721	NE178	SAUSA300_0879	-	isopropylmalate synthase-related protein	0.3071	0.46	0.38355	95.7418	89.5213	92.6316	0	0	0	1.07865	0.930002	1.00433	84.3636	88.1011	86.2323	0.0727273	0.0495786	0.0611529	0.987344	1.08645	1.0369	83.3703	89.9705	86.6704	4.98891	5.66372	5.32631	0.935402	0.979486	0.957444	43.6288	44.5364	44.0826	4.63989	4.18006	4.40998	0.465244	0.361856	0.41355	14.6214	17.1332	15.8773	0.0326371	0	0.0163186
NR-46722	NE179	SAUSA300_2360	-	multidrug resistance protein	0.3959	0.51	0.45295	96.4888	93.6457	95.0673	0	0	0	1.03818	0.918625	0.978405	86.8128	79.8597	83.3363	0	1.02145	0.510725	0.933848	1.03507	0.984457	88.6076	91.5065	90.0571	7.07372	7.19157	7.13265	0.928488	0.932101	0.930294	40.3877	44.246	42.3169	2.10016	2.77778	2.43897	0.398872	0.359794	0.379333	13.808	14.7819	14.295	0	0	0
NR-46723	NE180	SAUSA300_2403	-	putative lipoprotein	0.4921	0.73	0.61105	96.4989	96.396	96.4475	0	0.336377	0.168188	0.999544	1.02943	1.01449	88.4817	94.2442	91.363	0	0.750751	0.375375	1.09721	1.07622	1.08671	91.0519	92.8723	91.9621	9.31337	13.2675	11.2904	0.946463	0.818838	0.882651	45.9239	46.1126	46.0183	5.70652	3.26633	4.48643	0.355699	0.251546	0.303623	16.1248	22.4576	19.2912	0	0	0
NR-46724	NE181	SAUSA300_1936	-	conserved hypothetical phage protein	0.6771	0.66775	0.672425	97.8716	96.9687	97.4202	0.865801	0	0.432901	1.02981	0.9629	0.996357	95.4259	96.3058	95.8658	3.19401	3.27658	3.23529	0.992758	0.963404	0.978081	91.6323	92.3907	92.0115	11.7855	11.8766	11.8311	0.623496	0.694085	0.658791	58.011	55.6231	56.8171	3.03867	7.90274	5.4707	0.132881	0.176	0.15444	18.7852	11.9318	15.3585	0	0	0
NR-46725	NE182	SAUSA300_1802	-	conserved hypothetical protein	0.6622	0.73	0.6961	96.6679	95.829	96.2484	0.33321	0.469239	0.401224	0.984599	0.9488	0.966699	96.7247	94.5933	95.659	3.24121	1.78571	2.51346	1.05233	1.08591	1.06912	92.5909	92.8848	92.7379	20.3194	15.6891	18.0042	0.779156	0.747183	0.763169	55.477	45.75	50.6135	1.94346	3.26087	2.60217	0.18236	0.237113	0.209737	19.8421	20	19.9211	0	0	0
NR-46726	NE183	SAUSA300_2254	-	glycerate dehydrogenase-like protein	0.6993	0.66	0.67965	96.371	95.4216	95.8963	0.293255	0.558347	0.425801	0.994441	0.885976	0.940208	96.5994	96.8025	96.701	2.55048	2.26921	2.40984	1.01355	1.04444	1.029	94.6364	94.0485	94.3424	18.8182	15.9442	17.3812	0.760489	0.786478	0.773484	51.0358	47.8125	49.4241	3.57815	3.50877	3.54346	0.171083	0.176289	0.173686	16.9903	15.4412	16.2157	0.0970874	0	0.0485437
NR-46727	NE184	SAUSA300_1533	-	conserved hypothetical protein	0.6215	0.73	0.67575	96.328	96.0946	96.2113	0.0356506	0.660066	0.347858	1.02251	0.899332	0.960921	95.7911	96.0364	95.9137	2.32995	1.98179	2.15587	0.95539	1.00566	0.980523	92.2535	93.6842	92.9689	18.2658	15.7895	17.0277	0.785378	0.823461	0.80442	53.3214	54.7244	54.0229	4.12926	3.14961	3.63944	0.17946	0.130928	0.155194	16.8739	20.1377	18.5058	0	0	0
NR-46728	NE185	SAUSA300_0122	-	siderophore biosynthesis protein, IucA/IucC family	0.6177	0.69	0.65385	97.137	96.419	96.778	0.102249	0.641368	0.371809	1.06953	0.92555	0.997542	96.7554	95.1392	95.9473	2.66132	2.02926	2.34529	0.984831	1.1414	1.06311	93.2842	91.7469	92.5155	15.0233	14.5805	14.8019	0.890464	0.84022	0.865342	52.1472	50.3356	51.2414	5.31697	5.53846	5.42772	0.157551	0.167526	0.162539	19.3862	21.5038	20.445	0	0.300752	0.150376
NR-46729	NE186	SAUSA300_2441	fnbA	fibronectin binding protein A	0.6769	0.63	0.65345	97.7079	96.15	96.929	0.392927	0.15	0.271464	1.11328	0.989364	1.05132	95.082	95.1944	95.1382	1.6728	1.02592	1.34936	1.07315	0.997576	1.03536	93.9858	93.9984	93.9921	15.7639	14.7607	15.2623	0.925377	0.812511	0.868944	51.6272	52.8	52.2136	2.95858	5.86667	4.41263	0.217801	0.193299	0.20555	16.018	19.9052	17.9616	0	0	0
NR-46730	NE187	SAUSA300_0650	-	phosphate transporter family protein	0.5143	0.58	0.54715	96.1113	95.037	95.5742	0.107028	0.0527983	0.0799132	1.02178	0.936928	0.979354	96.6024	94.609	95.6057	1.20876	0.874211	1.04149	1.099	1.10908	1.10404	92.3754	94.2006	93.288	14.4952	13.1661	13.8307	0.825131	0.737359	0.781245	47.3868	48.248	47.8174	4.3554	7.27763	5.81652	0.184938	0.191237	0.188087	15.3603	14.1289	14.7446	0.0791766	0	0.0395883
NR-46731	NE188	SAUSA300_0481	mfd	transcription-repair coupling factor	0.5735	0.57	0.57175	96.8271	92.2018	94.5145	0.13947	0	0.069735	1.04548	0.970566	1.00802	94.5012	93.3001	93.9006	0.352485	0.609081	0.480783	1.01858	0.972798	0.995689	93.3462	94.5455	93.9459	10.1154	11.7614	10.9384	0.89876	0.983584	0.941172	64.1554	60.9137	62.5345	10.23	13.7056	11.9678	0.406283	0.346392	0.376337	18.6104	18.5586	18.5845	0	0	0
NR-46732	NE189	SAUSA300_1571	-	O-methyltransferase family protein	0.5846	0.62	0.6023	97.0567	94.2511	95.6539	0.035461	0.201715	0.118588	1.02798	0.980955	1.00447	94.555	93.6088	94.0819	0.942408	1.15329	1.04785	1.02863	1.12093	1.07478	93.578	93.4045	93.4913	14.9259	15.5151	15.2205	0.979648	0.919965	0.949807	51.369	46.3964	48.8827	6.77966	5.18018	5.97992	0.24712	0.228866	0.237993	15.4762	17.6024	16.5393	0	0	0
NR-46733	NE190	SAUSA300_2428	-	staphylococcal tandem lipoprotein	0.4699	0.63	0.54995	96.5426	93.956	95.2493	0.113982	0.0999001	0.106941	0.959446	0.990354	0.9749	92.6134	95.4271	94.0203	0.211045	0.653266	0.432156	1.02073	1.07191	1.04632	90.2366	92.7829	91.5097	10.89	12.5382	11.7141	0.920538	0.944814	0.932676	57.4699	52.3109	54.8904	4.93976	5.54455	5.24216	0.267418	0.260309	0.263864	18.1944	18.9901	18.5922	0	0	0
NR-46734	NE191	SAUSA300_0965	-	methylenetetrahydrofolate dehydrogenase/methenyltetrahydrofolate cyclohydrolase	0.5365	0.61	0.57325	97.2175	94.9584	96.088	0	0.0554017	0.0277008	1.06115	0.892901	0.977026	93.6718	95.2243	94.448	0.357526	0.530632	0.444079	1.00422	1.01662	1.01042	93.1964	94.4939	93.8451	8.92556	10.4004	9.66298	1.02631	1.03901	1.03266	54.3284	60.9756	57.652	4.47761	4.70383	4.59072	0.323802	0.295876	0.309839	20.6134	18.8223	19.7178	0	0	0
NR-46735	NE192	SAUSA300_2520	-	transporter gate domain protein	0.6142	0.78	0.6971	97.588	95.9852	96.7866	0.0325945	1.29211	0.662352	1.11838	1.07198	1.09518	96.1654	95.0485	95.607	0.866956	2.76699	1.81697	1.07674	1.00961	1.04318	94.7123	93.0216	93.867	14.8911	19.8883	17.3897	0.889081	0.828084	0.858583	52.4862	43.3775	47.9318	7.0442	5.96026	6.50223	0.233266	0.184536	0.208901	17.9443	14.9321	16.4382	0	0	0
NR-46736	NE193	SAUSA300_1059	-	putative exotoxin 1	0.60495	0.73045	0.6677	97.3135	96.5999	96.9567	0.0706964	1.02469	0.547693	1.03126	1.00229	1.01677	94.5555	94.7753	94.6654	0.792557	1.20167	0.997113	1.04192	1.03097	1.03644	93.0455	92.5685	92.807	12.0749	15.2958	13.6853	0.904636	0.800925	0.85278	50.3912	49.8371	50.1141	2.50391	3.25733	2.88062	0.20588	0.158247	0.182064	12.2496	20.5231	16.3864	0	0	0
NR-46737	NE194	SAUSA300_0206	-	flavodoxin family protein	0.63085	0.67145	0.65115	97.7569	95.6824	96.7197	0.217077	0.347395	0.282236	1.00756	1.01043	1.009	95.6326	93.7251	94.6788	1.0052	1.74303	1.37412	1.03581	1.08161	1.05871	91.2254	87.5591	89.3922	13.1619	16.378	14.7699	0.91397	0.554873	0.734421	44.6957	41.7989	43.2473	2.08696	2.91005	2.4985	0.18526	0.194845	0.190053	13.3189	14.3872	13.853	0	0	0
NR-46738	NE195	SAUSA300_1278	pepF	oligoendopeptidase F	0.54205	0.73425	0.63815	97.3898	96.6635	97.0266	0	0.619638	0.309819	1.03345	0.933605	0.983525	94.4253	95.4211	94.9232	0.481762	1.15789	0.819826	1.04335	1.02343	1.03339	93.2063	92.6346	92.9205	10.2734	16.7847	13.5291	0.834464	0.815949	0.825207	45.2035	38.5714	41.8875	2.90698	2.07469	2.49083	0.221667	0.18433	0.202999	14.9721	14.7846	14.8783	0.335196	0.232829	0.284013
NR-46739	NE196	SAUSA300_0466	-	conserved hypothetical protein	0.37185	0.68625	0.52905	96.0814	95.5853	95.8333	0	0.347222	0.173611	0.948875	1.04554	0.997205	89.4901	93.487	91.4886	0	0.851703	0.425851	1.0351	1.07514	1.05512	87.8457	91.9149	89.8803	8.33049	11.7325	10.0315	1.01249	0.950592	0.98154	45.5649	43.5268	44.5459	4.01494	3.83693	3.92593	0.345066	0.292784	0.318925	15.5155	18.6528	17.0842	0	0	0
NR-46740	NE197	SAUSA300_2383	-	amino acid permease	0.44215	0.59745	0.5198	96.5262	94.952	95.7391	0	0.252398	0.126199	0.933929	1.05571	0.99482	91.131	92.3274	91.7292	0.137504	0.153453	0.145479	1.04443	1.05306	1.04874	89.5872	91.7834	90.6853	8.14429	10.5096	9.32695	0.929525	0.907252	0.918389	35.201	39.3162	37.2586	1.21803	2.2792	1.74862	0.264519	0.209278	0.236899	10.5405	13.5338	12.0372	0	0	0
NR-46741	NE198	SAUSA300_1655	ald	alanine dehydrogenase	0.64555	0.59005	0.6178	97.7416	95.6044	96.673	0.11107	0.261643	0.186357	0.984599	1.13101	1.0578	95.8652	92.922	94.3936	1.11188	0.143472	0.627676	1.0333	1.02631	1.02981	93.2062	92.0499	92.6281	12.9917	12.3522	12.6719	0.870069	0.879515	0.874792	38.1356	36.7164	37.426	1.69492	2.99728	2.3461	0.152074	0.189175	0.170625	9.68074	13.5863	11.6335	0	0	0
NR-46742	NE199	SAUSA300_2099	-	cation efflux family protein	0.44585	0.49755	0.4717	92.8144	93.2004	93.0074	0	0	0	0.91315	1.05011	0.981632	91.8426	93.1464	92.4945	0.250447	0.623053	0.43675	1.0035	1.03744	1.02047	90.942	91.322	91.132	9.09823	9.28814	9.19318	0.858661	0.852355	0.855508	39.8467	42.487	41.1668	1.27714	3.1941	2.23562	0.252275	0.209794	0.231035	10.4201	12.3786	11.3994	0	0	0
NR-46743	NE200	SAUSA300_2134	-	iron compound ABC transporter, permease protein	0.46805	0.44945	0.45875	93.4211	95.4789	94.45	0	0.0486145	0.0243072	1.02506	1.07555	1.05031	92.0656	93.2864	92.676	0.133914	0.375587	0.25475	1.07244	1.04732	1.05988	91.0742	89.8193	90.4468	7.81991	6.98795	7.40393	0.875254	0.927698	0.901476	31.0038	44.6991	37.8514	2.03304	4.58453	3.30879	0.253564	0.179897	0.216731	10.3331	13.0841	11.7086	0	0	0
NR-46744	NE201	SAUSA300_1438	-	phiSLT ORF401-like protein, integrase	0.42735	0.46425	0.4458	90.7666	93.8171	92.2918	0	0.306592	0.153296	1.0462	1.07454	1.06037	91.2088	91.9616	91.5852	0.0708968	0.353893	0.212395	1.01284	1.06545	1.03914	91.1937	89.441	90.3174	9.82387	6.41822	8.12104	0.883204	0.83733	0.860267	39.6406	41.7943	40.7174	1.90275	2.18818	2.04547	0.304793	0.235567	0.27018	11.1171	11.3459	11.2315	0	0	0
NR-46745	NE202	SAUSA300_1902	-	conserved hypothetical protein	0.5328	0.5254	0.5291	95.5585	90.6878	93.1231	0	0	0	0.984976	1.00764	0.99631	87.0657	81.9505	84.5081	0	0.0562114	0.0281057	0.977541	0.83836	0.907951	92.6075	91.3008	91.9541	2.06093	1.16794	1.61443	1.04992	1.06463	1.05728	61.8795	63.1365	62.508	0.71736	0.814664	0.766012	0.423708	0.364833	0.394271	22.5806	14.9129	18.7467	0	0.139373	0.0696865
NR-46746	NE203	SAUSA300_0661	-	conserved hypothetical protein	0.83425	0.50125	0.66775	89.0503	95.3603	92.2053	0	0.163755	0.0818775	0.978766	1.04554	1.01215	95.0903	93.4641	94.2772	0.469314	0.653595	0.561454	0.994525	0.988958	0.991741	93.0883	88.8967	90.9925	11.3863	6.95713	9.17172	0.865229	0.822306	0.843767	39.7653	37.1166	38.441	1.43416	1.22699	1.33058	0.24712	0.168041	0.207581	7.0612	8.3442	7.7027	0	0	0
NR-46747	NE204	SAUSA300_1194	-	hydrolase, alpha/beta hydrolase fold family	0.63825	0.5698	0.604025	96.9697	95.8654	96.4176	0.895317	0	0.447659	1.07885	0.958599	1.01873	95.667	96.3903	96.0286	6.3778	4.36026	5.36903	0.980407	0.988256	0.984332	91.0467	92.1106	91.5787	13.3039	13.3166	13.3102	0.655372	0.67139	0.663381	62.9885	59.9206	61.4545	6.2069	10.3175	8.2622	0.159677	0.138667	0.149172	15.553	9.79689	12.6749	0	0	0
NR-46748	NE205	SAUSA300_0732	-	conserved hypothetical protein	0.59385	0.65245	0.62315	95.7124	95.1271	95.4197	0.033761	0.582627	0.308194	1.07974	1.07883	1.07929	96.1908	95.0576	95.6242	0.596224	0.911708	0.753966	1.08392	1.02254	1.05323	91.7669	92.3124	92.0396	10.2256	15.6827	12.9542	0.9195	0.908697	0.914099	48.3871	44.9123	46.6497	5.00556	4.91228	4.95892	0.28965	0.246907	0.268278	13.2939	21.4433	17.3686	0	0.206186	0.103093
NR-46749	NE206	SAUSA300_2538	-	amino acid permease family protein	0.56795	0.56415	0.56605	96.8107	92.4843	94.6475	0	0.26096	0.13048	1.06297	0.994149	1.02856	94.585	91.1953	92.8902	0.783755	0.266809	0.525282	1.00781	1.00943	1.00862	91.4595	90.7371	91.0983	5.47748	12.0678	8.77264	0.959253	0.885871	0.922562	53.9427	49.1103	51.5265	6.00358	5.33808	5.67083	0.359565	0.289691	0.324628	12.8995	15.4516	14.1755	0	0	0
NR-46750	NE207	SAUSA300_1864	-	putative membrane protein	0.47545	0.66405	0.56975	97.4595	95.8378	96.6487	0	0.160085	0.0800425	0.990067	1.06233	1.0262	94.1095	94.3066	94.2081	0.31185	1.0219	0.666875	1.03617	1.10692	1.07155	92.0532	93.6818	92.8675	9.54373	10.224	9.88387	0.90913	0.972965	0.941048	43.8026	46.9194	45.361	3.00842	5.52995	4.26919	0.267741	0.223711	0.245726	8.48787	10.4618	9.47483	0.0713267	0.0942507	0.0827887
NR-46751	NE208	SAUSA300_0880	-	conserved hypothetical protein	0.50875	0.71585	0.6123	97.2816	95.1537	96.2176	0.036245	0.781657	0.408951	1.00574	1.0201	1.01292	93.181	94.0705	93.6257	0.253899	0.42735	0.340624	0.989857	1.00835	0.999103	90.7767	91.5192	91.148	9.70874	10.8603	10.2845	0.925723	0.947125	0.936424	47.7169	47.9204	47.8187	2.85388	3.83333	3.34361	0.282239	0.309278	0.295759	15.2643	19.4226	17.3435	0	0	0
NR-46752	NE209	SAUSA300_1961	-	phiPVL ORF41-like protein	0.44955	0.59745	0.5235	89.0284	89.0488	89.0386	0	0.0514139	0.0257069	0.986786	0.954465	0.970625	91.2551	86.7055	88.9803	0.102881	0.158898	0.130889	1.04694	1.01697	1.03196	89.1599	88.8889	89.0244	7.65583	5.80357	6.7297	1.02044	1.02665	1.02354	38.417	40.7143	39.5657	2.3166	2	2.1583	0.33379	0.360825	0.347307	13.6398	11.4065	12.5231	0.0373692	0	0.0186846
NR-46753	NE210	SAUSA300_2247	-	staphylococcal accessory regulator	0.67515	0.43465	0.5549	96.7273	91.4505	94.0889	0.0363636	0.0960615	0.0662125	1.00246	1.01297	1.00772	96.1581	90.5037	93.3309	0.987925	0.104932	0.546428	0.98124	1.02666	1.00395	92.7542	86.293	89.5236	8.76328	5.4384	7.10084	0.911204	1.00706	0.95913	38.4286	39.6333	39.031	1.14286	3.9823	2.56258	0.225534	0.346392	0.285963	11.0159	11.0694	11.0427	0.0611995	0.187617	0.124408
NR-46754	NE211	SAUSA300_1329	-	amino acid permease	0.48655	0.50865	0.4976	92.5536	91.8658	92.2097	0	0.0508388	0.0254194	1.00355	0.96871	0.986132	93.9383	90.4931	92.2157	0.143472	0.152517	0.147995	1.00099	1.05952	1.03025	92.8806	88.1794	90.53	9.16393	5.5409	7.35242	0.946809	1.05903	1.00292	40.819	45.6562	43.2376	1.4531	1.93798	1.69554	0.243899	0.278866	0.261382	10.7222	9.77444	10.2483	0	0.0835422	0.0417711
NR-46755	NE212	SAUSA300_1710	-	putative lysophospholipase	0.46435	0.42725	0.4458	95.2562	91.8605	93.5584	0	0	0	0.96054	1.06334	1.01194	93.7747	94.1706	93.9726	0.0658762	0.317965	0.191921	1.09003	1.01643	1.05323	93.5264	90.358	91.9422	5.72402	5.94688	5.83545	1.01456	1.00087	1.00771	48.5456	55.3018	51.9237	2.50752	4.40457	3.45604	0.321224	0.315979	0.318602	22.4897	17.2444	19.867	0	0	0
NR-46756	NE213	SAUSA300_2067	glyA	serine hydroxymethyltransferase	0.48285	0.39395	0.4384	93.2961	86.2635	89.7798	0.0372439	0	0.018622	0.978766	1.05978	1.01927	90.9027	91.1959	91.0493	0	0.0508906	0.0254453	1.01822	1.05844	1.03833	87.8468	89.2899	88.5684	2.74108	4.19092	3.466	1.04671	0.992777	1.01974	49.6012	45.9736	47.7874	6.09137	3.43797	4.76467	0.444301	0.352062	0.398182	9.67742	8.60886	9.14314	0	0	0
NR-46757	NE214	SAUSA300_0123	-	siderophore biosynthesis protein, IucC family"	0.42365	0.45685	0.44025	95.4915	91.5507	93.5211	0	0	0	0.986421	0.999237	0.992829	90.4018	88.7765	89.5891	0.111607	0	0.0558035	0.965084	1.01823	0.991659	90.1686	85.0053	87.587	5.34625	4.80256	5.07441	0.963401	1.04729	1.00535	32.6415	36.8506	34.746	1.41509	2.27273	1.84391	0.341522	0.317526	0.329524	9.57202	8.95713	9.26458	0	0	0
NR-46758	NE215	SAUSA300_0203	-	putative lipoprotein	0.49765	0.48275	0.4902	93.5074	93.5675	93.5375	0	0	0	1.06115	0.994658	1.0279	93.7005	89.1753	91.4379	0.263852	0.257732	0.260792	1.08859	1.04498	1.06678	91.9679	88.6759	90.3219	8.19277	4.13421	6.16349	0.860735	0.932728	0.896732	38.3523	43.0862	40.7193	2.69886	3.20641	2.95263	0.226822	0.257216	0.242019	10.2445	8.85972	9.55211	0	0	0
NR-46759	NE216	SAUSA300_0636	-	dihydroxyacetone kinase, DhaK subunit	0.40145	0.4884	0.444925	96.4744	94.9148	95.6946	0.128205	0	0.0641025	1.1591	1.06337	1.11123	93.8266	94.7985	94.3126	2.84588	1.8315	2.33869	0.894108	0.964238	0.929173	85.6376	90.7647	88.2012	7.24832	6.9369	7.09261	0.821163	0.853957	0.83756	62.1667	58.1292	60.1479	5.66667	6.68151	6.17409	0.220244	0.246222	0.233233	11.7273	9.51821	10.6228	0	0	0
NR-46760	NE217	SAUSA300_1113	pknB	protein kinase	0.53835	0.75275	0.64555	96.5893	95.9417	96.2655	0	0.57232	0.28616	1.03673	1.03078	1.03375	91.3982	94.407	92.9026	0.219619	0.725013	0.472316	0.980881	1.04013	1.01051	91.6087	92.723	92.1659	10.0928	10.6221	10.3575	0.89392	0.952288	0.923104	60.8462	61.9543	61.4002	11.6806	10.0806	10.8806	0.540636	0.35567	0.448153	15.7895	21.0412	18.4154	0.0598086	0	0.0299043
NR-46761	NE218	SAUSA300_0218	-	sensor histidine kinase family protein	0.53095	0.44575	0.48835	97.4716	94.5589	96.0152	0	0.158479	0.0792395	0.994805	0.946833	0.970819	93.3423	92.3652	92.8537	0.235373	0.640683	0.438028	1.06777	1.00889	1.03833	91.4099	92.9208	92.1653	9.16999	12.2074	10.6887	0.953723	1.00258	0.978154	55.286	58.0699	56.6779	9.01213	8.76897	8.89055	0.371808	0.309794	0.340801	20.3134	19.5545	19.934	0	0.123762	0.061881
NR-46762	NE219	SAUSA300_0579	-	conserved hypothetical protein	0.47175	0.62705	0.5494	97.0345	93.6	95.3173	0	0.3	0.15	0.971111	1.06538	1.01824	91.9079	93.8647	92.8863	0.185598	0.157315	0.171457	0.967238	1.0272	0.99722	90.1678	90.9429	90.5554	8.27156	9.05707	8.66431	0.88597	0.900873	0.893422	46.7269	44.6549	45.6909	6.69676	5.40541	6.05109	0.428192	0.380928	0.40456	13.9827	14.5366	14.2597	0.235664	0.195122	0.215393
NR-46763	NE220	SAUSA300_0595	-	conserved hypothetical protein	0.35705	0.46065	0.40885	77.6507	81.632	79.6414	0	0	0	0.960719	1.01742	0.989072	44.1767	51.073	47.6248	0.0363636	0.0990426	0.0677031	0.953371	1.06749	1.01043	43.2258	47.5904	45.4081	3.68664	3.9759	3.83127	0.93924	0.800386	0.869813	20.5363	12.0301	16.2832	2.09287	0.956938	1.5249	0.455738	0.442931	0.449334	12.711	11.8207	12.2659	0.19861	0	0.099305
NR-46764	NE221	SAUSA300_0046	-	conserved hypothetical protein	0.39405	0.66775	0.5309	97.9	93.2609	95.5805	0	0.108696	0.054348	0.954707	1.01399	0.984349	92.2704	92.1537	92.2121	0.0373413	0.0541126	0.045727	0.961494	0.995421	0.978458	87.9375	91.6044	89.7709	3.98362	6.32547	5.15455	0.928488	0.971848	0.950168	49.2946	53.6521	51.4733	5.64315	4.24967	4.94641	0.38824	0.388144	0.388192	20.7093	16.0059	18.3576	0	0	0
NR-46765	NE222	SAUSA300_1662	-	aminotransferase, class V	0.61225	0.42725	0.51975	98.213	92.2762	95.2446	0.0729395	0.0511509	0.0620452	0.999544	0.976342	0.987943	95.3191	89.4472	92.3832	0.638298	0.301508	0.469903	1.01248	1.07191	1.04219	91.9371	87.4856	89.7114	6.90126	5.4535	6.17738	1.0118	1.00665	1.00922	54.8069	49.6786	52.2428	7.97042	4.21053	6.09047	0.392106	0.41701	0.404558	17.6543	7.42942	12.5419	0.0617284	0	0.0308642
NR-46766	NE223	SAUSA300_2173	-	tRNA pseudouridine synthase A	0.38665	0.60485	0.49575	91.5185	87.4337	89.4761	0	0	0	0.984234	0.986288	0.985261	88.9052	88.1726	88.5389	0.0367377	0	0.0183688	0.977291	1.01123	0.994261	85.2018	87.6289	86.4154	5.08221	4.99186	5.03703	0.925031	1.02997	0.9775	45.0852	46.7145	45.8999	3.80079	5.49582	4.64831	0.491663	0.431443	0.461553	10.3461	8.8474	9.59675	0	0.0811688	0.0405844
NR-46767	NE224	SAUSA300_0192	-	conserved hypothetical protein	0.47175	0.49015	0.48095	90.7705	90.4082	90.5893	0	0.0510204	0.0255102	0.908412	1.01348	0.960947	89.4464	89.762	89.6042	0.0796495	0.553403	0.316526	0.901535	0.973337	0.937436	88.4184	86.7314	87.5749	5.89938	5.60949	5.75443	0.955105	1.03612	0.995611	45.1031	40.1754	42.6393	3.60825	3.90492	3.75659	0.37503	0.303608	0.339319	10.1844	9.32568	9.75504	0	0	0
NR-46768	NE225	SAUSA300_0340	-	NADH-dependent FMN reductase	0.43845	0.73435	0.5864	93.54	92.907	93.2235	0	0	0	0.976214	1.01857	0.997392	92.1891	91.5779	91.8835	0.137033	0.0507357	0.0938843	1.04802	1.06168	1.05485	89.7372	91.1832	90.4602	5.82386	6.59841	6.21114	0.973426	0.982466	0.977946	50.8689	46.1274	48.4981	5.45024	3.03571	4.24297	0.407894	0.348454	0.378174	17.1726	14.9866	16.0796	0	0	0
NR-46769	NE226	SAUSA300_1996	amt	ammonium transporter	0.39775	0.36065	0.3792	87.9824	91.2723	89.6274	0	0	0	0.991889	0.994149	0.993019	90.471	91.6667	91.0688	0.0730194	0.245098	0.159059	0.983395	1.0093	0.996347	88.4565	89.3139	88.8852	4.35356	5.58591	4.96974	1.04809	0.951748	0.99992	47.2247	46.6179	46.9213	2.73128	4.57038	3.65083	0.365687	0.281959	0.323823	12.7384	12.7157	12.7271	0	0	0
NR-46770	NE227	SAUSA300_0073	-	peptide ABC transporter, peptide-bindingprotein	0.47175	0.39395	0.43285	91.4087	94.9918	93.2002	0	0	0	0.941948	1.03332	0.987637	91.375	92.4694	91.9222	0.252616	0.146699	0.199657	0.994884	1.01202	1.00345	90.726	84.973	87.8495	7.14557	4.98652	6.06604	0.909476	0.857556	0.883516	43.2314	43.5685	43.4	2.29258	3.41556	2.85407	0.295127	0.271649	0.283388	8.55503	7.85199	8.20351	0	0	0
NR-46771	NE228	SAUSA300_2357	-	ABC transporter, permease protein	0.34595	0.444	0.394975	97.0359	92.4528	94.7443	0.0741015	0	0.0370508	1.00269	0.928182	0.965438	92.2937	94.9488	93.6213	1.63577	1.16041	1.39809	1.07692	1.03488	1.0559	81.6988	88.0121	84.8555	7.09282	7.05615	7.07448	0.872727	0.940673	0.9067	54.8503	60.1113	57.4808	3.9521	10.0186	6.98535	0.306506	0.284	0.295253	11.2	10.0056	10.6028	0.0695652	0	0.0347826
NR-46772	NE229	SAUSA300_1119	-	conserved hypothetical protein	0.29825	0.62705	0.46265	92.1505	94.8349	93.4927	0	0.372737	0.186368	1.01704	1.0379	1.02747	78.3277	92.0359	85.1818	0	1.05485	0.527425	0.957544	1.02128	0.98941	77.5137	90.8788	84.1962	3.03473	7.89766	5.46619	0.945426	1.00482	0.975123	41.6709	47.8599	44.7654	3.34177	3.6965	3.51913	0.636327	0.464948	0.550638	15.5827	25.8163	20.6995	0	0	0
NR-46773	NE230	SAUSA300_1071	-	conserved hypothetical protein	0.30155	0.48275	0.39215	95.0952	91.9867	93.541	0	0	0	0.995899	0.955991	0.975945	84.7939	92.6234	88.7087	0	0.892326	0.446163	1.03653	0.905467	0.971	80.3479	90.8383	85.5931	3.44189	8.14371	5.7928	0.934019	0.933287	0.933653	51.6867	52.9954	52.341	6.56627	7.21966	6.89297	0.534837	0.435567	0.485202	15.5687	16.4666	16.0176	0.0268889	0.0857633	0.0563261
NR-46774	NE231	SAUSA300_0432	-	sodium dependent transporter	0.36815	0.77125	0.5697	97.1198	94.0532	95.5865	0	0	0	1.03782	1.04961	1.04371	90.9758	92.8	91.8879	0.0733676	0.914286	0.493827	0.978727	0.942634	0.960681	87.6443	89.8222	88.7332	6.35104	5.21153	5.78129	0.898069	0.911491	0.90478	47.6321	51.8809	49.7565	1.63934	1.5674	1.60337	0.353766	0.328866	0.341316	12.711	11.8207	12.2659	0	0.0360101	0.0180051
NR-46775	NE232	SAUSA300_0125	-	pyridoxal-dependent decarboxylase	0.36445	0.48275	0.4236	97.3148	93.7885	95.5516	0	0.0513347	0.0256673	1.07245	1.05775	1.0651	89.4894	92.3744	90.9319	0	0.410959	0.20548	0.963289	1.07964	1.02146	88.3089	88.7324	88.5206	6.68573	6.42254	6.55414	0.966858	0.991966	0.979412	49.7129	48.3516	49.0322	5.33224	3.69748	4.51486	0.392751	0.328351	0.360551	14.2377	22.9327	18.5852	0	0	0
NR-46776	NE233	SAUSA300_1193	glpD	glycerol-3-phosphate dehydrogenase	0.43845	0.66405	0.55125	95.4244	94.5026	94.9635	0	0.104712	0.052356	0.987879	0.972272	0.980076	90.6902	93.9189	92.3046	0.215672	0.10395	0.159811	0.998833	1.03636	1.0176	89.8199	89.6296	89.7248	6.33657	6.15385	6.24521	0.998315	0.980789	0.989552	47.8599	39.2739	43.5669	5.75875	4.62046	5.18961	0.414015	0.334021	0.374018	17.3233	14.2857	15.8045	0	0	0
NR-46777	NE234	SAUSA300_0160	cap5I	capsular polysaccharide biosynthesis proteinCap5I	0.60475	0.49385	0.5493	97.9939	91.466	94.73	0.1514	0.052356	0.101878	0.963091	0.931061	0.947076	96.4142	91.0015	93.7078	0.987925	0.203355	0.59564	0.98124	1.05952	1.02038	94.7267	86.1597	90.4432	10.1232	6.59519	8.35919	0.898069	1.02159	0.959827	42.3562	42.7778	42.567	1.26227	3.44828	2.35527	0.229722	0.38866	0.309191	18.5089	10.5932	14.5511	0	0	0
NR-46778	NE235	SAUSA300_0847	-	conserved hypothetical protein	0.02405	0.0259	0.024975	22.1262	19.057	20.5916	0	0	0	1.09267	1.02767	1.06017	11.7899	12.6595	12.2247	0	0	0	0.970359	1.07736	1.02386	13.5127	12.3123	12.9125	0.0887049	0.133467	0.111086	1.05903	0.963356	1.01119	6.23238	5.4038	5.81809	0.156593	0.118765	0.137679	0.865937	0.8396	0.852769	1.50852	1.18049	1.34451	0	0	0
NR-46779	NE236	SAUSA300_0428	-	conserved hypothetical protein	0.46065	0.38655	0.4236	93.9932	92.808	93.4006	0	0.0528821	0.0264411	0.964914	0.987535	0.976224	91.3319	91.3022	91.317	0	0.198807	0.0994035	1.01894	1.08376	1.05135	89.4893	88.8576	89.1735	4.84826	5.00844	4.92835	0.934019	0.993084	0.963552	48.6986	38.5335	43.6161	4.61797	3.12012	3.86904	0.383729	0.330412	0.357071	12.0837	10.4377	11.2607	0.0387297	0	0.0193648
NR-46780	NE237	SAUSA300_1054	-	conserved hypothetical protein	0.46435	0.49015	0.47725	92.6652	93.8049	93.2351	0	0.0516262	0.0258131	1.00392	1.03434	1.01913	93.0669	94.729	93.898	0.141493	0.447539	0.294516	1.01499	1.08322	1.04911	91.0881	90.3908	90.7395	6.63212	6.53427	6.58319	1.00073	0.902051	0.951393	44.8276	44.9753	44.9014	1.22358	2.47117	1.84737	0.28965	0.312887	0.301268	10.7838	14.2734	12.5286	0	0	0
NR-46781	NE238	SAUSA300_2554	-	sulfite reductase flavoprotein	0.39035	0.44575	0.41805	83.0831	92.1384	87.6107	0.0366166	0.0524109	0.0445138	0.995534	1.02366	1.0096	89.2485	93.903	91.5757	0.179791	0.178015	0.178903	0.998474	1.01034	1.00441	90.1478	86.8657	88.5068	6.01689	5.01493	5.51591	0.982414	0.967928	0.975171	34.806	45.6452	40.2256	1.07759	2.41935	1.74847	0.298993	0.319588	0.30929	10.0515	11.3914	10.7215	0	0	0
NR-46782	NE239	SAUSA300_1711	putA	proline dehydrogenase	0.47175	0.43835	0.45505	92.6076	92.9877	92.7977	0	0.0987654	0.0493827	0.99116	0.905113	0.948137	94.6325	93.1733	93.9029	0.239316	0.106667	0.172991	1.05018	1.00996	1.03007	93.8648	89.0909	91.4779	9.51506	6.13636	7.82571	0.940932	0.983584	0.962258	51.6966	43.4855	47.591	3.69261	3.04414	3.36838	0.322835	0.33866	0.330748	11.4	8.63095	10.0155	0	0	0
NR-46783	NE240	SAUSA300_2301	tcaB	teicoplanin resistance associated membrane protein TcaB protein	0.51245	0.4255	0.468975	96.781	92.5774	94.6792	0.174948	0	0.087474	1.06176	1.05139	1.05657	92.9273	95.1076	94.0174	3.73281	1.30463	2.51872	0.996281	0.948859	0.97257	86.9792	86.9449	86.9621	8.00189	5.35988	6.68088	0.775971	0.932108	0.85404	62.8358	49.0521	55.944	6.41791	2.8436	4.63075	0.245939	0.220889	0.233414	13.2962	5.69203	9.49412	0	0	0
NR-46784	NE241	SAUSA300_0674	-	oxidoreductase, aldo/keto reductase family	0.40515	0.73425	0.5697	97.1616	96.2104	96.686	0	0.678733	0.339367	1.05313	0.990079	1.0216	91.5266	94.5652	93.0459	0.617496	0.839921	0.728708	1.04658	1.09022	1.0684	89.4074	92.7599	91.0837	8.2963	10.724	9.51015	0.933328	1.02662	0.979972	50.0933	47.651	48.8722	6.15672	4.82759	5.49216	0.345389	0.280412	0.312901	18.3355	22.6048	20.4702	0.0433463	0.149701	0.0965237
NR-46785	NE242	SAUSA300_1142	dprA	DNA protecting protein DprA	0.51245	0.46795	0.4902	97.865	94.1909	96.028	0.0688705	0.0518672	0.0603689	1.0586	1.04706	1.05283	93.015	94.1478	93.5814	0.570207	0.564682	0.567445	1.00745	1.04929	1.02837	90.0421	90.1961	90.1191	5.93642	8.21078	7.0736	0.902562	0.91205	0.907306	50.6024	50.469	50.5357	6.46221	3.31384	4.88802	0.29416	0.274742	0.284451	19.8452	18.8246	19.3349	0	0	0
NR-46786	NE243	SAUSA300_1423	polA	phage related DNA polymerase, family A	0.37925	0.73435	0.5568	96.6043	94.9209	95.7626	0	0	0	0.955436	1.04808	1.00176	92.3553	94.0805	93.2179	0.182017	0.229885	0.205951	0.986267	0.937248	0.961757	88.7303	90.5549	89.6426	6.91548	8.55962	7.73755	0.944735	0.946699	0.945717	48.7662	46.347	47.5566	3.17274	4.3956	3.78417	0.274184	0.234536	0.25436	12.427	10.3574	11.3922	0	0	0
NR-46787	NE244	SAUSA300_1932	-	conserved hypothetical phage protein	0.36075	0.49015	0.42545	97.0273	94.0283	95.5278	0	0	0	1.05459	0.93971	0.997149	88.6785	92.2543	90.4664	0.0371195	0.346821	0.19197	0.967238	0.931861	0.94955	88.3819	90.4086	89.3953	6.28834	7.32123	6.80478	0.901525	0.984701	0.943113	42.2535	48.7365	45.495	3.11871	3.79061	3.45466	0.320258	0.285567	0.302912	15.311	17.1306	16.2208	0	0	0
NR-46788	NE245	SAUSA300_1761	epiE	lantibiotic epidermin immunity protein F	0.39405	0.64185	0.51795	95.0531	93.1716	94.1123	0	0.282167	0.141084	0.994805	0.947342	0.971074	90.0722	94.246	92.1591	0.0361011	0.644841	0.340471	0.994525	1.08591	1.04022	88.3245	88.5749	88.4497	6.86126	10.4423	8.65178	0.911896	0.909815	0.910855	42.4335	44.1057	43.2696	2.65849	5.28455	3.97152	0.315103	0.253608	0.284355	15.704	13.3228	14.5134	0.151	0	0.0755
NR-46789	NE246	SAUSA300_1970	-	putative exonuclease	0.63075	0.57155	0.60115	97.2721	94.526	95.899	0.143575	0.1693	0.156438	1.01558	0.909183	0.962384	95.4348	93.5604	94.4976	1.34058	1.43693	1.38876	0.990934	1.01212	1.00153	93.4906	91.5318	92.5112	9.3572	8.03238	8.69479	0.849674	0.89752	0.873597	44.5113	47.0711	45.7912	4.3609	2.30126	3.33108	0.214257	0.246392	0.230324	16.9955	15.5773	16.2864	0.0636537	0.108932	0.0862929
NR-46790	NE247	SAUSA300_1844	-	bacterioferritin comigratory protein	0.51615	0.51975	0.51795	91.1988	93.8348	92.5168	0	0	0	1.00647	1.01196	1.00921	93.4951	92.6349	93.065	0.457103	0.466805	0.461954	1.02109	1.03851	1.0298	92.0127	89.5748	90.7937	7.42435	5.41642	6.42038	0.982414	0.992199	0.987306	40.1557	43.3333	41.7445	2.8921	3.13076	3.01143	0.28965	0.279897	0.284773	17.8634	13.3392	15.6013	0	0	0
NR-46791	NE248	SAUSA300_2626	-	conserved hypothetical protein	0.41995	0.72695	0.57345	93.9887	90.6201	92.3044	0	0	0	1.03089	0.9855	1.0082	89.6339	89.9273	89.7806	0.102634	0.103842	0.103238	1.04946	1.03744	1.04345	89.1061	88.4855	88.7958	5.97067	5.84231	5.90649	0.990019	0.98526	0.987639	37.8738	44.9761	41.425	2.1041	1.53846	1.82128	0.290938	0.335052	0.312995	13.4078	12.2175	12.8126	0.0507872	0	0.0253936
NR-46792	NE249	SAUSA300_2644	-	glucose-inhibited division protein B	0.38295	0.48645	0.4347	95.0577	95.0949	95.0763	0	0.21097	0.105485	1.01048	1.03129	1.02089	92.6786	90.8539	91.7662	0.107143	0.139991	0.123567	1.0053	1.05432	1.02981	89.0037	90.0062	89.505	6.86347	6.04565	6.45456	0.936784	0.936723	0.936754	38.1686	41.7154	39.942	2.35721	1.55945	1.95833	0.355377	0.294433	0.324905	15.0906	12.8368	13.9637	0	0	0
NR-46793	NE250	SAUSA300_1503	-	putative competence protein ComGB	0.39405	0.47905	0.43655	91.2513	94.159	92.7052	0	0.270416	0.135208	1.04584	1.00127	1.02356	90.5992	92.2426	91.4209	0.103306	0.329102	0.216204	1.04264	1.0457	1.04417	90.8812	88.7827	89.832	7.43295	7.07457	7.25376	0.902217	0.906674	0.904446	37.1963	44.2748	40.7356	1.49533	2.90076	2.19805	0.344744	0.337629	0.341187	12.6664	12.0769	12.3716	0.0917852	0	0.0458926
NR-46794	NE251	SAUSA300_0482	-	polysaccharide biosynthesis protein	0.39775	0.41985	0.4088	84.0623	92.5148	88.2885	0	0	0	0.983505	0.992903	0.988204	90.5707	93.2603	91.9155	0.0708968	0.219178	0.145037	1.01284	0.983033	0.997934	90.8674	85.8293	88.3484	3.89759	4.07944	3.98852	0.904636	1.04115	0.972891	46.0902	47.2993	46.6947	3.86385	4.37956	4.1217	0.350222	0.353093	0.351657	13.6695	11.6906	12.68	0.0607533	0	0.0303767
NR-46795	NE252	SAUSA300_0171	-	cation efflux family protein	0.38665	0.3811	0.383875	95.7057	90.4252	93.0654	0.0703977	0	0.0351988	1.05545	0.975497	1.01547	92.8922	94.0819	93.4871	2.57089	0.479846	1.52537	1.03543	1.10411	1.06977	82.0008	85.0724	83.5366	6.78108	3.82473	5.3029	0.877744	0.961013	0.919379	56.1549	61.7284	58.9416	3.73444	5.55556	4.645	0.265394	0.263556	0.264475	12.1092	5.25047	8.67984	0.0658111	0	0.0329055
NR-46796	NE253	SAUSA300_2045	-	HD domain protein	0.46805	0.85635	0.6622	97.7897	96.2162	97.0029	0.0713012	0.687961	0.379631	1.02251	1.05571	1.03911	94.2817	94.5621	94.4219	0.592748	1.34745	0.970099	1.02971	1.01931	1.02451	90.7985	91.1486	90.9736	9.92395	10.473	10.1985	0.90913	0.855244	0.882187	62.2179	53.7118	57.9648	9.71541	4.70852	7.21197	0.328313	0.260825	0.294569	20.9411	19.5455	20.2433	0	0	0
NR-46797	NE254	SAUSA300_0204	ggt	gamma-glutamyltranspeptidase	0.39775	0.40505	0.4014	96.7549	93.9674	95.3612	0	0.0543478	0.0271739	0.977308	0.939201	0.958255	92.2517	94.0789	93.1653	0.145507	0.607287	0.376397	0.986985	1.06437	1.02568	91.476	92.3758	91.9259	7.19557	8.30497	7.75027	0.936784	0.848888	0.892836	56.3361	43.9673	50.1517	10.3994	4.08998	7.24469	0.467821	0.365979	0.4169	16.3902	16.2111	16.3006	0	0	0
NR-46798	NE255	SAUSA300_0876	-	putative membrane protein	0.37185	0.42725	0.39955	96.5069	94.1922	95.3495	0	0.158395	0.0791975	0.980953	1.05876	1.01986	91.0775	94.135	92.6063	0.151229	0.887137	0.519183	0.949645	1.09292	1.02128	88.9597	92.1227	90.5412	7.60793	7.27601	7.44197	0.976883	0.960994	0.968938	58.3921	51.1673	54.7797	10.0141	7.81563	8.91486	0.456867	0.364948	0.410908	10.7957	14.5485	12.6721	0	0.167224	0.083612
NR-46799	NE256	SAUSA300_0535	-	putative pyridoxal phosphate-dependent acyltransferase	0.33855	0.41985	0.3792	96.9947	92.5365	94.7656	0	0	0	0.970382	1.01247	0.991423	90.4342	89.7541	90.0941	0	0.0512295	0.0256147	1.01714	1.05144	1.03429	89.18	90.1207	89.6504	4.28717	3.89682	4.09199	1.01594	1.01823	1.01709	56.5564	50.9333	53.7448	6.37255	4.96815	5.67035	0.525816	0.404639	0.465227	20.204	21.3132	20.7586	0.0784621	0	0.0392311
NR-46800	NE257	SAUSA300_1623	-	conserved hypothetical protein	0.41255	0.50865	0.4606	98.1998	94.2059	96.2028	0	0.155199	0.0775995	1.03272	0.952938	0.992827	92.2357	91.8605	92.0481	0.0693241	0.276855	0.17309	1.03581	0.972798	1.00431	89.4389	91.716	90.5774	6.93069	6.80473	6.86771	0.942661	0.944464	0.943562	58.4497	50.1142	54.2819	7.40223	4.67836	6.0403	0.461377	0.451546	0.456462	21.0477	20.8396	20.9436	0.0471921	0	0.0235961
NR-46801	NE258	SAUSA300_2044	cls	cardiolipin synthetase	0.64175	0.67885	0.6603	98.0791	91.8223	94.9507	0.0369413	0	0.0184707	0.986786	1.01145	0.999117	96.0216	89.9177	92.9697	1.21376	0.874486	1.04412	1.0649	1.04713	1.05601	94.6705	87.2106	90.9406	12.5315	8.8287	10.6801	0.959945	0.9657	0.962823	61.3987	43.3103	52.3545	11.8983	6.44828	9.17329	0.354732	0.373711	0.364222	16.895	12.1785	14.5367	0	0	0
NR-46802	NE259	SAUSA300_1167	pnpA	polyribopolyribonucleotide nucleotidyltransferase	0.61975	0.36435	0.49205	97.2777	89.463	93.3704	0	0	0	1.00428	0.961079	0.982681	93.9493	91.2405	92.5949	0.615942	0.236742	0.426342	0.990934	1.03762	1.01428	92.4326	85.2179	88.8252	12.7575	5.4735	9.1155	0.872488	0.948935	0.910712	57.5264	44.7403	51.1334	6.83483	3.72836	5.2816	0.395973	0.387113	0.391543	14.5205	10.8696	12.6951	0	0	0
NR-46803	NE260	SAUSA300_0227	fadD	acyl-CoA dehydrogenase FadD	0.51245	0.31255	0.4125	94.2295	91.4286	92.829	0	0	0	1.09286	1.03231	1.06259	95.0843	87.7955	91.4399	0.386236	0	0.193118	1.02253	1.01662	1.01957	91.0513	89.1782	90.1148	7.93016	4.86111	6.39564	0.950266	0.9657	0.957983	56.3165	41.1079	48.7122	7.24734	1.74927	4.49831	0.484575	0.353608	0.419092	13.3403	10.2978	11.8191	0	0	0
NR-46804	NE261	SAUSA300_1898	-	conserved hypothetical protein	0.39405	0.57155	0.4828	95.7676	94.3951	95.0814	0	0.166482	0.083241	0.947416	1.01399	0.980704	91.4095	90.1215	90.7655	0.105189	0.528262	0.316725	1.02397	1.01966	1.02181	89.3777	85.6615	87.5196	5.97282	2.89231	4.43257	0.966513	0.939035	0.952774	38.018	43.9938	41.0059	2.25225	3.54267	2.89746	0.357632	0.330412	0.344022	13.2085	11.9826	12.5955	0	0	0
NR-46805	NE262	SAUSA300_1220	-	DNA-binding response regulator, LuxR family	0.38295	0.43095	0.40695	93.7521	94.0137	93.8829	0	0.0490677	0.0245338	1.10271	0.9565	1.0296	92.0198	94.4041	93.212	0.176554	0.362694	0.269624	1.01678	1.03959	1.02819	90.8729	89.877	90.3749	4.04912	5.64877	4.84895	1.04152	1.03323	1.03738	54.2191	48.8673	51.5432	4.40806	4.44785	4.42795	0.511639	0.436082	0.473861	12.7376	13.2669	13.0023	0	0	0
NR-46806	NE263	SAUSA300_0229	-	putative acyl-CoA transferase FadX	0.46805	0.39765	0.43285	95.4068	94.0103	94.7086	0.0389257	0.0935891	0.0662574	0.93648	0.996184	0.966332	94.518	95.6067	95.0624	0.220751	0.366109	0.29343	0.975855	1.02989	1.00287	93.2263	90.5143	91.8703	9.11313	8.68571	8.89942	0.990019	1.01127	1.00064	64.4237	56.0132	60.2184	11.2592	8.09555	9.67737	0.483609	0.362887	0.423248	10.9386	14.466	12.7023	0	0	0
NR-46807	NE264	SAUSA300_0829	lipA	lipoic acid synthetase	0.53835	0.4662	0.502275	94.3455	93.7772	94.0614	0.034904	0	0.017452	0.953728	1.02118	0.987455	79.446	81.6672	80.5566	0.0314762	0.0325627	0.0320195	1.1014	1.08229	1.09185	68.902	75.3533	72.1277	1.3633	1.13754	1.25042	0.849851	0.932498	0.891174	53.6067	57.064	55.3353	2.47036	1.97883	2.22459	0.603279	0.657887	0.630583	16.0637	17.5376	16.8007	0.144718	0	0.072359
NR-46808	NE265	SAUSA300_1651	-	CBS domain protein	0.62715	0.76015	0.69365	97.7135	95.4076	96.5606	0.035727	0.361197	0.198462	1.02032	1.0028	1.01156	94.5701	94.3607	94.4654	0.591716	0.614182	0.602949	1.03151	0.973899	1.0027	92.3167	93.5967	92.9567	10.2313	9.74114	9.98622	0.881822	0.84831	0.865066	47.8693	47.3934	47.6313	3.40909	4.65116	4.03012	0.226822	0.221649	0.224236	17.4711	15.8815	16.6763	0	0	0
NR-46809	NE266	SAUSA300_0328	-	lipoate-protein ligase A family protein	0.59755	0.39025	0.4939	96.7395	93.75	95.2448	0.0716589	0.0516529	0.0616559	1.01741	1.02315	1.02028	94.0177	91.7033	92.8605	0.637168	0.384615	0.510891	1.01427	0.989668	1.00197	91.0734	91.0141	91.0438	8.36158	8.79332	8.57745	0.917772	0.900318	0.909045	47.5949	46.028	46.8115	4.17722	5.14019	4.6587	0.254531	0.220619	0.237575	17.9888	16.3636	17.1762	0	0	0
NR-46810	NE267	SAUSA300_1676	sgtA	probable transglycosylase	0.46435	0.56785	0.5161	97.0944	95.5718	96.3331	0	0.145985	0.0729925	1.05386	0.990079	1.02197	93.8288	93.5501	93.6894	0.238663	0.852878	0.545771	1.05305	1.0105	1.03178	91.9784	92.1212	92.0498	10.5283	10.101	10.3147	0.89634	0.858133	0.877237	55.7317	51.2766	53.5041	4.7561	5.01044	4.88327	0.264197	0.246907	0.255552	17.0489	13.0882	15.0686	0	0	0
NR-46811	NE268	SAUSA300_2418	-	conserved hypothetical protein	0.41625	0.65665	0.53645	94.6647	93.7137	94.1892	0	0.211305	0.105652	0.983869	1.02111	1.00249	91.1921	93.1148	92.1534	0.141493	0.546448	0.343971	1.01499	0.985726	1.00036	89.4625	93.1669	91.3147	6.39018	10.7096	8.54989	0.816834	0.879515	0.848175	45.5963	43.5345	44.5654	2.20183	1.72414	1.96299	0.351188	0.239175	0.295182	14.4286	23.3933	18.9109	0.0384763	0	0.0192381
NR-46812	NE269	SAUSA300_0720	-	putative iron compound ABC transporter, ATP-binding protein	0.52725	0.51235	0.5198	96.6514	91.0798	93.8656	0.070497	0.0521648	0.0613309	1.03417	0.981709	1.00794	94.0915	88.9366	91.514	0.717213	0.214823	0.466018	1.05125	1.00296	1.02711	91.5829	89.252	90.4175	9.94413	6.72533	8.33473	0.928142	0.919387	0.923765	43.5798	39.1892	41.3845	4.47471	1.8	3.13735	0.331212	0.26701	0.299111	17.5165	10.2614	13.889	0.0472144	0	0.0236072
NR-46813	NE270	SAUSA300_1681	acuC	acetoin utilization protein AcuC	0.61955	0.49385	0.5567	96.9697	91.4939	94.2318	0.243817	0.0531632	0.14849	1.04657	1.0608	1.05368	96.2583	88.6673	92.4628	1.87087	0.145914	1.00839	0.978727	1.00746	0.993094	92.8655	85.8831	89.3743	11.012	5.47761	8.2448	0.891501	0.898638	0.895069	42.5503	44.3535	43.4519	1.61074	3.49762	2.55418	0.240032	0.324227	0.28213	16.1447	10.2283	13.1865	0	0	0
NR-46814	NE271	SAUSA300_2390	opuCd	glycine betaine/carnitine/choline transport system permease	0.45695	0.38655	0.42175	94.1956	90.532	92.3638	0	0	0	0.935751	1.05368	0.994714	92.9412	90.7523	91.8468	0.404412	0.0479157	0.226164	0.976573	1.02416	1.00037	91.0902	89.4382	90.2642	7.89569	5.67416	6.78492	0.954414	0.994761	0.974587	45.9649	40.966	43.4655	6.08187	4.11449	5.09818	0.275473	0.288144	0.281809	11.8475	12.4889	12.1682	0	0	0
NR-46815	NE272	SAUSA300_2311	-	conserved hypothetical protein	0.33485	0.46055	0.3977	96.9505	95.1233	96.0369	0	0.0535906	0.0267953	0.980224	0.966675	0.97345	94.0338	91.6279	92.8308	0.0375235	0	0.0187618	0.956826	1.04228	0.999555	91.5358	89.7102	90.623	3.29376	3.37079	3.33228	0.902562	0.945023	0.923793	64.1737	62.1145	63.1441	4.34258	5.08827	4.71542	0.534193	0.496392	0.515292	13.4794	15.7576	14.6185	0	0	0
NR-46816	NE273	SAUSA300_2449	-	putative transporter	0.39035	0.53455	0.46245	86.2841	92.0359	89.16	0	0	0	1.04183	0.998728	1.02028	91.2591	90.6168	90.938	0.17343	0.421719	0.297575	1.0351	1.02182	1.02846	92.1917	87.2446	89.7182	8.34944	6.87307	7.61125	0.894266	0.90255	0.898408	41.4226	37.5207	39.4716	1.77824	1.4876	1.63292	0.308014	0.311856	0.309935	12.9521	14.8789	13.9155	0	0	0
NR-46817	NE274	SAUSA300_1867	-	conserved hypothetical protein	0.5439	0.5328	0.53835	97.1246	93.7902	95.4574	0.0798722	0.032175	0.0560236	1.0065	1.04223	1.02436	91.1111	90.0268	90.569	0.0793651	0.107239	0.093302	0.992908	0.878888	0.935898	87.092	87.5423	87.3171	0.445104	0.563698	0.504401	0.894487	0.832083	0.863285	55.9194	49.3421	52.6308	0.251889	0.328947	0.290418	0.441337	0.36397	0.402654	17.5399	17.4051	17.4725	0.455581	0	0.227791
NR-46818	NE275	SAUSA300_0721	-	transferrin receptor	0.45325	0.48645	0.46985	93.2113	93.2247	93.218	0.0381388	0.101885	0.0700119	0.955801	0.91071	0.933255	93.7775	92.6748	93.2262	0.402635	0.554939	0.478787	0.980881	0.970644	0.975763	91.9719	90.5043	91.2381	6.3523	7.26916	6.81073	0.887007	0.882404	0.884705	29.3023	34.7737	32.038	0.310078	1.62037	0.965224	0.207813	0.250515	0.229164	11.0368	10.9714	11.0041	0	0	0
NR-46819	NE276	SAUSA300_0293	-	conserved hypothetical protein	0.47915	0.4847	0.481925	95.5768	93.5493	94.5631	0.0707714	0	0.0353857	1.04987	1.04309	1.04648	93.3936	95.7057	94.5496	1.7733	1.19987	1.48659	0.958667	0.980116	0.969391	84.277	86.3263	85.3016	8.53659	5.07197	6.80428	0.843575	0.98448	0.914028	57.0962	64.7525	60.9244	3.75204	12.8713	8.31167	0.225016	0.274222	0.249619	12.0482	8.53518	10.2917	0.120482	0	0.060241
NR-46820	NE277	SAUSA300_2073	tdk	thymidine kinase	0.68995	0.65665	0.6733	95.8895	94.7111	95.3003	0.168464	0.440744	0.304604	1.08193	1.04961	1.06577	95.3496	92.7241	94.0369	0.200736	0.649632	0.425184	1.07315	1.04374	1.05845	95.8119	91.839	93.8254	13.2256	10.1197	11.6727	0.940932	1.02717	0.984053	52.8517	48.9552	50.9034	6.97085	4.92476	5.94781	0.254209	0.376804	0.315506	17.5501	17.6152	17.5827	0	0	0
NR-46821	NE278	SAUSA300_0424	-	putative cobalamin synthesis protein	0.61975	0.72695	0.67335	94.7564	96.1033	95.4299	0.067659	0.234742	0.151201	1.07755	1.02875	1.05315	97.1873	92.6866	94.9369	1.65453	1.09453	1.37453	1.085	1.08268	1.08384	92.7251	91.0374	91.8812	13.0161	12.5618	12.7889	0.879056	0.818838	0.848947	44.0959	39.2936	41.6947	3.13653	4.63576	3.88614	0.174627	0.233505	0.204066	15.493	13.7879	14.6405	0	0	0
NR-46822	NE279	SAUSA300_0677	-	putative deoxyribodipyrimidine photolyase	0.67525	0.74175	0.7085	97.6562	96.7454	97.2008	0.16276	0.419948	0.291354	1.11984	0.987535	1.05369	95.8928	94.6782	95.2855	1.46189	0.861632	1.16176	1.03151	1.06275	1.04713	93.2652	92.2976	92.7814	11.7291	15.0099	13.3695	0.913624	0.877781	0.895702	53.112	50.4063	51.7592	8.71369	4.74041	6.72705	0.232944	0.228351	0.230647	8.77269	11.8152	10.2939	0	0.0660066	0.0330033
NR-46823	NE280	SAUSA300_0387	pbuX	xanthine permease	0.54945	0.72325	0.63635	96.1175	88.1407	92.1291	0	0.301508	0.150754	1.04219	0.966166	1.00418	95.371	95.3286	95.3498	0.544588	0.923411	0.733999	1.05484	0.991651	1.02325	91.3905	92.3913	91.8909	8.24576	10.394	9.31988	0.855205	0.850621	0.852913	33.4016	33.5714	33.4865	1.43443	2.61905	2.02674	0.157229	0.216495	0.186862	16.6779	20.0334	18.3557	0.201748	0.166945	0.184347
NR-46824	NE281	SAUSA300_2452	-	transcriptional regulator, MarR family	0.64925	0.73435	0.6918	97.3654	91.8639	94.6146	0.263455	0.345168	0.304311	0.968559	0.996693	0.982626	95.9184	90.991	93.4547	1.8297	0.15015	0.989925	1.02038	1.07622	1.0483	94.0613	92.7731	93.4172	14.751	12.8291	13.7901	0.902217	0.997555	0.949886	42.0975	39.9666	41.032	3.10192	3.67893	3.39042	0.218123	0.308247	0.263185	19.0936	14.441	16.7673	0	0	0
NR-46825	NE282	SAUSA300_0925	-	5' nucleotidase family protein	0.88965	0.73435	0.812	97.088	95.4728	96.2804	0.860357	0.150905	0.505631	1.10161	1.02315	1.06238	96.8174	91.2842	94.0508	3.18258	0.257865	1.72022	1.07172	1.04444	1.05808	93.0991	90.0415	91.5703	13.6345	9.66212	11.6483	0.826513	0.942787	0.88465	46.2089	49.5299	47.8694	6.43777	4.05983	5.2488	0.225211	0.241237	0.233224	17.402	14.3251	15.8636	0	0	0
NR-46826	NE283	SAUSA300_2207	-	xanthine/uracil permease family protein	0.69375	0.50865	0.6012	82.8286	86.6699	84.7492	0	0.0983768	0.0491884	1.02324	0.961079	0.992159	83.7218	86.422	85.0719	0.215131	0.0917431	0.153437	1.00135	1.07425	1.0378	80.4447	87.1983	83.8215	1.96207	4.4596	3.21083	1.05708	1.06518	1.06113	36.1661	43.9944	40.0802	0.830671	2.23464	1.53266	0.504229	0.390722	0.447475	10.2545	10.1386	10.1966	0.0249501	0	0.012475
NR-46827	NE284	SAUSA300_2362	gpmA	2,3-bisphosphoglycerate-dependent phosphoglycerate mutase	0.62715	0.60485	0.616	94.8728	95.1707	95.0217	0	0.195122	0.097561	0.95981	1.09641	1.02811	94.136	94.1274	94.1317	0.55517	1.16343	0.8593	1.03474	0.97226	1.0035	93.374	91.1486	92.2613	8.90244	13.1757	11.0391	0.850365	0.855244	0.852805	42.0101	43.2584	42.6343	2.21106	3.74532	2.97819	0.32058	0.275258	0.297919	14.2654	15.1473	14.7064	0	0	0
NR-46828	NE285	SAUSA300_2302	tcaA	teicoplanin resistance associated membrane protein TcaA protein	0.56055	0.59745	0.579	88.2733	89.5298	88.9016	0	0	0	1.07245	0.963114	1.01778	93.9658	93.4339	93.6998	0.670466	0.389105	0.529786	1.071	1.00746	1.03923	90.3846	90.5874	90.486	8.26923	8.01068	8.13996	0.89876	0.865646	0.882203	35.8042	34.4648	35.1345	1.3986	1.82768	1.61314	0.230366	0.197423	0.213895	12.8109	15.229	14.0199	0.0621891	0	0.0310945
NR-46829	NE286	SAUSA300_0113	-	immunoglobulin G binding protein A precursor	0.49765	0.61595	0.5568	80.2599	94.3578	87.3089	0	0.183486	0.091743	1.03782	0.981938	1.00988	94.6918	92.3406	93.5162	0.342466	1.04662	0.694543	1.04838	1.03224	1.04031	90.514	91.0923	90.8031	5.02646	8.90767	6.96706	0.914661	0.88876	0.901711	39.2758	36.0097	37.6427	2.64624	2.44565	2.54595	0.231333	0.211856	0.221594	10.4536	10.7962	10.6249	0	0	0
NR-46830	NE287	SAUSA300_1744	-	conserved hypothetical protein	0.57905	0.60485	0.59195	88.7982	91.1526	89.9754	0	0	0	1.11619	0.991096	1.05365	94.7782	93.969	94.3736	0.443686	0.34463	0.394158	1.05197	0.937786	0.994878	93.0396	89.9663	91.5029	7.36764	7.34007	7.35385	0.933673	0.858133	0.895903	50.4902	45.5587	48.0245	2.94118	3.47395	3.20756	0.262908	0.207732	0.23532	14.7157	12.4585	13.5871	0	0	0
NR-46831	NE288	SAUSA300_2540	-	fructose-bisphosphate aldolase class-I	0.63085	0.7324	0.681625	96.9512	96.8646	96.9079	0.182927	0	0.0914635	1.01854	1.01913	1.01883	95.7689	95.295	95.5319	2.68511	0.560119	1.62261	0.962224	0.945872	0.954048	89.0597	92.2449	90.6523	10.0362	9.02041	9.5283	0.812712	0.874297	0.843505	61.7068	60.6481	61.1775	8.09628	7.87037	7.98333	0.167753	0.228	0.197876	15.3456	11.2676	13.3066	0	0	0
NR-46832	NE289	SAUSA300_0215	-	conserved hypothetical protein	0.6216	0.7026	0.6621	98.2957	95.7222	97.0089	0.222305	0.956215	0.58926	0.983869	0.969219	0.976544	95.0574	90.2218	92.6396	0.382875	0.0504032	0.216639	1.03151	1.06868	1.05009	92.4342	92.9779	92.7061	9.90497	4.87646	7.39072	0.945772	0.88876	0.917266	43.6242	45	44.3121	2.01342	2.35294	2.18318	0.240032	0.175258	0.207645	14.9385	17.6923	16.3154	0	0	0
NR-46833	NE290	SAUSA300_0721	-	transferrin receptor	0.5476	0.7213	0.63445	97.4406	95.233	96.3368	0.0365631	0.428495	0.232529	0.996993	1.08105	1.03902	93.1507	93.4681	93.3094	0.252343	0.570244	0.411293	0.995961	1.03905	1.01751	92.2367	91.069	91.6529	10.2613	9.94587	10.1036	0.899451	0.854088	0.87677	48.6938	40.7713	44.7326	7.31452	3.02115	5.16784	0.308337	0.287113	0.297725	17.0315	16.083	16.5572	0	0	0
NR-46834	NE291	SAUSA300_2328	-	conserved hypothetical protein	0.5106	0.5623	0.53645	97.6883	95.1103	96.3993	0	0.287632	0.143816	0.914609	1.10252	1.00856	92.1229	94.3707	93.2468	0.176616	0.531067	0.353841	1.01643	1.01427	1.01535	90.1362	92.1199	91.1281	7.50828	9.20502	8.35665	0.939204	0.828662	0.883933	37.9717	41.9192	39.9454	0.707547	3.59712	2.15233	0.273218	0.214948	0.244083	13.173	19.6879	16.4305	0	0	0
NR-46835	NE292	SAUSA300_0539	ilvE	branched-chain amino acid aminotransferase	0.5328	0.7288	0.6308	96.1593	95.2381	95.6987	0	0.300752	0.150376	1.02506	1.06334	1.0442	93.3001	93.0854	93.1928	0.285103	0.733368	0.509235	1.00745	1.02828	1.01786	89.6373	90.9742	90.3057	10.7214	10.0287	10.375	0.867303	0.806703	0.837003	38.2102	34.9593	36.5847	1.70455	0.813008	1.25878	0.226822	0.180412	0.203617	10.7285	15.2582	12.9933	0	0.117371	0.0586855
NR-46836	NE293	SAUSA300_1285	-	ABC transporter, ATP-binding protein	0.3774	0.6066	0.492	96.0536	93.439	94.7463	0.0362056	0.218699	0.127452	1.00683	1.07657	1.0417	87.4118	88.647	88.0294	0.0371333	0	0.0185667	0.966879	1.03905	1.00297	86.2676	89.8863	88.077	4.49922	7.66008	6.07965	0.88355	0.933846	0.908698	36.5686	34.4023	35.4855	0.980392	0.58309	0.781741	0.328635	0.276804	0.302719	9.78179	11.0651	10.4234	0	0	0
NR-46837	NE294	SAUSA300_1784	-	signal transduction protein TRAP	0.3996	0.3958	0.3977	94.741	91.0798	92.9104	0	0	0	0.921899	1.00025	0.961077	89.1142	87.9659	88.5401	0.0355745	0.0532481	0.0444113	1.00925	1.01158	1.01041	86.7166	85.8213	86.2689	5.10899	4.32277	4.71588	1.01491	1.0026	1.00875	36.3832	39.2	37.7916	1.18407	1.8	1.49204	0.299315	0.275258	0.287287	11.9779	11.5641	11.771	0.0394011	0	0.0197006
NR-46838	NE295	SAUSA300_0025	-	5'-nucleotidase family protein	0.3515	0.4883	0.4199	93.0112	88.1926	90.6019	0	0.0517866	0.0258933	0.912786	1.00738	0.960082	85.1463	91.9311	88.5387	0	0.0537924	0.0268962	0.957185	1.00135	0.979266	87.3427	89.7877	88.5652	4.44056	5.16351	4.80204	0.988636	1.00722	0.99793	38.425	36.4629	37.444	1.32827	0.678733	1.0035	0.339589	0.260825	0.300207	9.8697	9.82659	9.84814	0.0277239	0	0.0138619
NR-46839	NE296	SAUSA300_0654	-	staphylococcal accessory protein X	0.4625	0.6696	0.56605	90.1576	92.8082	91.4829	0	0	0	0.948145	0.97278	0.960463	88.4092	91.5962	90.0027	0	0.317125	0.158562	1.05628	1.01912	1.0377	86.9501	88.194	87.5721	5.54529	6.07832	5.8118	0.935056	0.9562	0.945628	31.2684	37.4677	34.368	0.786627	2.06718	1.4269	0.327668	0.299485	0.313576	10.1706	14.0038	12.0872	0	0	0
NR-46840	NE297	SAUSA300_0063	-	cyclic nucleotide-binding domain protein	0.3774	0.6104	0.4939	85.7563	92.5299	89.1431	0	0.199203	0.0996015	0.990431	0.999746	0.995088	90.3269	91.8687	91.0978	0.0674082	0	0.0337041	1.06525	1.06652	1.06589	89.6341	88.3012	88.9676	6.24103	5.66273	5.95188	0.963747	0.928633	0.94619	34.375	31.0734	32.7242	0.578704	0.564972	0.571838	0.278373	0.182474	0.230424	9.4822	8.85922	9.17071	0	0	0
NR-46841	NE298	SAUSA300_2398	-	putative membrane protein	0.4995	0.5216	0.51055	89.2388	91.911	90.5749	0	0.0505561	0.025278	0.972205	1.03332	1.00276	91.8325	91.4725	91.6525	0.069808	0.0991572	0.0844826	1.02863	1.08645	1.05754	89.2908	88.639	88.9649	5.62321	4.72895	5.17608	0.96513	0.969053	0.967092	36.2105	36.6594	36.435	1.26316	0.650759	0.956959	0.306081	0.237629	0.271855	10.5089	12.4145	11.4617	0	0	0
NR-46842	NE299	SAUSA300_2304	-	putative membrane protein	0.6068	0.5031	0.55495	92.6513	93.7368	93.1941	0	0.0526316	0.0263158	1.01194	1.0608	1.03637	85.2453	94.1358	89.6906	0.0772499	0.462963	0.270106	0.92954	1.04713	0.988336	93.0793	89.2219	91.1506	7.50389	7.20663	7.35526	0.889081	0.876284	0.882682	32.151	33.7047	32.9279	0.915332	1.11421	1.01477	0.281595	0.185052	0.233323	11.8541	12.9646	12.4093	0	0	0
NR-46843	NE300	SAUSA300_0701	-	conserved hypothetical protein TIGR00370	0.5402	0.49395	0.517075	97.287	88.649	92.968	0.305694	0	0.152847	0.97223	0.939243	0.955736	93.9902	95.2443	94.6172	3.84301	1.24631	2.54466	0.957526	1.07691	1.01722	90.437	91.4802	90.9586	9.75301	11.1504	10.4517	0.652479	0.859312	0.755896	57.8846	53.2609	55.5727	3.84615	7.82609	5.83612	0.190878	0.26	0.225439	15.1818	7.85855	11.5202	0	0	0
NR-46844	NE301	SAUSA300_0643	-	acetyltransferase, GNAT family	0.6697	0.6065	0.6381	96.1901	93.4375	94.8138	0	0.15625	0.078125	0.966372	0.98578	0.976076	90.6485	92.7128	91.6806	0.102389	0.159574	0.130982	1.05197	1.01266	1.03231	88.8452	91.5476	90.1964	7.29353	10.4167	8.85511	0.966858	0.970818	0.968838	47.9332	41.5929	44.763	5.16693	2.87611	4.02152	0.405316	0.33299	0.369153	16.5293	15.9198	16.2246	0.0412201	0	0.0206101
NR-46845	NE302	SAUSA300_0152	Cap5A	capsular polysaccharide biosynthesis protein Cap5A	0.5402	0.5956	0.5679	96.2112	93.7532	94.9822	0.279503	0.152362	0.215932	1.0719	0.973289	1.0226	90.2405	92.9155	91.578	0.0353607	0.217984	0.126672	1.01535	0.988419	1.00188	88.3298	92.9204	90.6251	7.9586	9.35525	8.65692	0.968587	0.914187	0.941387	47.7223	40.5882	44.1552	6.94143	4.19287	5.56715	0.44559	0.362887	0.404238	14.2061	15.0866	14.6463	0.139276	0	0.069638
NR-46846	NE303	SAUSA300_1614	hemL	glutamate-1-semialdehyde-2,1-aminomutase	0.4255	0.4476	0.43655	95.3835	92.7871	94.0853	0	0	0	1.00283	0.984991	0.993908	87.8232	93.0541	90.4386	0	0.102145	0.0510725	0.958262	1.05467	1.00647	84.5557	90.1054	87.3306	3.56135	7.55269	5.55702	0.98034	0.986998	0.983669	43.3844	47.9779	45.6812	4.66574	4.77941	4.72258	0.462666	0.383505	0.423086	12.7637	14.7683	13.766	0	0.0785546	0.0392773
NR-46847	NE304	SAUSA300_1268	trpA	tryptophan synthase, alpha subunit	0.4292	0.6584	0.5438	93.6635	93.4314	93.5474	0	0.0490196	0.0245098	1.001	0.993411	0.997207	88.274	93.6744	90.9742	0.0773994	0.715072	0.396236	0.927744	0.979262	0.953503	86.9597	91.1048	89.0323	4.86311	8.55524	6.70918	0.959599	0.986378	0.972988	43.5957	43.0085	43.3021	3.62654	2.46407	3.0453	0.417559	0.351031	0.384295	13.3762	15.74	14.5581	0	0	0
NR-46848	NE305	SAUSA300_0814	-	conserved hypothetical protein	0.4588	0.5247	0.49175	93.578	93.8076	93.6928	0.0352858	0.204708	0.119997	1.03308	1.00585	1.01947	91.1848	87.8023	89.4935	0.105783	0.0525762	0.0791796	1.01822	1.02451	1.02136	88.9711	90.6267	89.7989	6.51868	9.09595	7.80732	0.981031	1.00761	0.994323	43.5916	36.553	40.0723	4.19986	3.0303	3.61508	0.444946	0.390722	0.417834	12.0921	11.0683	11.5802	0	0	0
NR-46849	NE306	SAUSA300_1491	-	proline dipeptidase	0.5217	0.5734	0.54755	87.4007	91.0791	89.2399	0	0	0	0.963456	1.06233	1.01289	92.1892	91.4982	91.8437	0.256692	0.155521	0.206106	0.979086	1.03905	1.00907	89.5517	84.5896	87.0707	7.30674	4.96929	6.13801	0.979303	1.00091	0.990105	38.3642	40.7643	39.5643	2.27656	3.98089	3.12873	0.382118	0.323711	0.352915	14.2214	9.77564	11.9985	0	0	0
NR-46850	NE307	SAUSA300_1190	glpP	glycerol uptake operon antiterminator regulatory protein	0.4662	0.5993	0.53275	90.5077	93.6407	92.0742	0	0	0	0.990796	0.916306	0.953551	89.7909	90.762	90.2764	0.0354484	0	0.0177242	1.01284	1.03205	1.02244	88.2756	88.1765	88.2261	5.30303	5.94118	5.6221	0.958216	0.982375	0.970296	41.5315	41.958	41.7447	2.7027	2.75689	2.7298	0.357632	0.221134	0.289383	11.9048	11.6098	11.7573	0	0	0
NR-46851	NE308	SAUSA300_0911	-	transporter, monovalent cation:proton antiporter-2 (CPA2) family protein	0.3811	0.6437	0.5124	81.8005	92.333	87.0667	0	0.0470367	0.0235184	0.939397	0.936657	0.938027	86.7052	93.1301	89.9177	0	0.290276	0.145138	0.993807	1.01339	1.0036	88.3581	86.9281	87.6431	4.954	5.05051	5.00225	0.976883	0.972551	0.974717	34.689	38.2134	36.4512	0.956938	0.744417	0.850677	0.404027	0.307732	0.35588	11.7343	12.5	12.1171	0	0	0
NR-46852	NE309	SAUSA300_1559	-	putative enterotoxin type A	0.4551	0.6769	0.566	92.4508	94.2651	93.358	0	0	0	1.03818	0.924955	0.98157	88.8371	92.9893	90.9132	0	0.168256	0.084128	1.07746	0.969549	1.02351	86.5666	90.2378	88.4022	2.75098	5.19399	3.97249	0.96755	0.923433	0.945491	33.4498	36.7059	35.0778	1.04803	1.41176	1.22989	0.368909	0.319072	0.34399	11.6571	9.39457	10.5258	0	0	0
NR-46853	NE310	SAUSA300_1267	-	tryptophan synthase, beta subunit	0.3552	0.455	0.4051	92.6141	89.2293	90.9217	0	0	0	0.942677	0.978886	0.960782	83.7582	90.8185	87.2884	0	0.0524659	0.026233	0.985908	1.02666	1.00629	82.2296	83.9477	83.0887	1.56406	2.19319	1.87862	1.03876	1.00762	1.02319	38.6694	38.5938	38.6316	1.1781	2.5	1.83905	0.464921	0.329897	0.397409	11.6521	6.01671	8.83441	0.0281452	0	0.0140726
NR-46854	NE311	SAUSA300_2097	-	conserved hypothetical protein"	0.5439	0.5068	0.52535	79.9931	94.1269	87.06	0	0.0524384	0.0262192	1.06407	1.02111	1.04259	88.2042	92.9664	90.5853	0.0352113	0.152905	0.0940582	1.01966	1.05683	1.03824	90.6993	90.0794	90.3894	6.21228	5.09259	5.65244	0.973772	0.873736	0.923754	33.3333	36.2235	34.7784	0.42735	1.54143	0.98439	0.301571	0.267526	0.284548	11.4159	9.39597	10.4059	0	0	0
NR-46855	NE312	SAUSA300_0212	-	oxidoreductase, Gfo/Idh/MocA family	0.5106	0.40515	0.457875	96.2401	94.8326	95.5363	0.0329815	0	0.0164907	1.1264	0.945388	1.0359	92.9045	94.2633	93.5839	1.83236	0.407524	1.11994	0.855	0.987234	0.921117	86.9772	89.4209	88.199	8.55513	6.97847	7.7668	0.773032	0.908907	0.840969	60.0579	59.4495	59.7537	5.06512	6.05505	5.56008	0.253648	0.297333	0.275491	15.8628	14.1887	15.0258	0	0	0
NR-46856	NE313	SAUSA300_2450	-	DedA family protein	0.4847	0.6102	0.54745	97.2588	95.2953	96.2771	0	0.45045	0.225225	1.05058	1.04961	1.05009	89.491	95.0855	92.2883	0.10985	0.694444	0.402147	0.980522	1.00835	0.994436	86.3113	92.1671	89.2392	6.36503	9.00783	7.68643	0.901525	0.885293	0.893409	43.949	47.1655	45.5572	5.09554	5.89569	5.49561	0.404672	0.32732	0.365996	16.2259	19.2532	17.7396	0	0	0
NR-46857	NE314	SAUSA300_0140	-	deoxyribose-phosphate aldolase	0.3885	0.5993	0.4939	96.0262	93.9252	94.9757	0	0.116822	0.058411	0.944865	0.938692	0.941779	88.8889	92.2914	90.5901	0.0379219	0.105597	0.0717595	0.946773	1.0202	0.983486	88.2291	91.5445	89.8868	3.84212	8.73732	6.28972	0.989673	0.991408	0.99054	55.4891	50.2362	52.8627	10.9239	6.99244	8.95817	0.592831	0.440722	0.516776	10.742	12.2129	11.4775	0	0	0
NR-46858	NE315	SAUSA300_0133	-	putative membrane protein	0.3885	0.6252	0.50685	96.3419	93.521	94.9314	0	0	0	0.976579	0.94785	0.962215	87.8906	93.9692	90.9299	0	0.307692	0.153846	1.01104	0.915303	0.963172	83.9183	89.011	86.4647	3.76074	4.45055	4.10564	0.96513	1.01711	0.991122	44.901	43.6102	44.2556	3.96185	3.07018	3.51602	0.439146	0.352577	0.395862	16.2473	12.806	14.5267	0	0	0
NR-46859	NE316	SAUSA300_1858	-	conserved hypothetical protein	0.3996	0.5253	0.46245	95.3218	89.9285	92.6251	0	0	0	1.03636	0.983974	1.01017	86.12	93.2939	89.707	0	0.246548	0.123274	1.0114	1.09238	1.05189	87.1539	90.7664	88.9601	3.54153	5.73325	4.63739	1.07367	0.957527	1.0156	51.5559	44.4109	47.9834	7.00141	3.29154	5.14647	0.455578	0.341237	0.398408	16.8596	15.4849	16.1722	0	0	0
NR-46860	NE317	SAUSA300_0881	-	putative membrane protein	0.3774	0.725	0.5512	92.6085	93.5552	93.0819	0	0	0	1.01595	0.975833	0.995891	80.5622	91.5901	86.0762	0	0.0966651	0.0483326	0.90692	1.01446	0.960692	78.6173	90.5556	84.5864	2.49339	6.61111	4.55225	0.915007	1.00594	0.960472	36.705	46.1538	41.4294	2.11993	4.1806	3.15027	0.531937	0.408247	0.470092	11.8496	15.4233	13.6364	0	0	0
NR-46861	NE318	SAUSA300_1236	-	conserved hypothetical protein	0.4625	0.5845	0.5235	94.8657	92.7569	93.8113	0	0	0	0.922993	0.990588	0.95679	86.7963	89.9357	88.366	0	0.183824	0.091912	0.886455	1.0721	0.979277	84.4571	88.984	86.7206	2.0582	5.59361	3.8259	0.974117	0.979113	0.976615	38.4501	46.8284	42.6393	2.68256	3.85356	3.26806	0.43238	0.376289	0.404334	13.1357	14.6965	13.9161	0	0	0
NR-46862	NE319	SAUSA300_1701	-	conserved hypothetical protein	0.3959	0.5734	0.48465	92.7669	90.8482	91.8076	0	0	0	0.95252	0.963114	0.957817	88.4085	90.1086	89.2585	0.0745434	0	0.0372717	0.963289	0.942095	0.952692	84.9031	85.3358	85.1195	2.77221	4.86753	3.81987	1.03496	0.937879	0.986418	35.0906	40.9379	38.0143	2.47117	2.5	2.48558	0.39114	0.43299	0.412065	10.4549	8.32855	9.39173	0	0	0
NR-46863	NE320	SAUSA300_0748	-	conserved hypothetical protein	0.3848	0.7027	0.54375	91.9129	92.184	92.0485	0	0	0	0.937574	0.966675	0.952125	86.6713	93.4435	90.0574	0.0690608	0.159915	0.114488	1.03976	1.0105	1.02513	84.3144	90.4707	87.3925	2.52285	4.82204	3.67245	0.945426	0.973524	0.959475	46.9053	39.8551	43.3802	4.42961	2.53807	3.48384	0.530971	0.426804	0.478887	12.7935	17.0632	14.9283	0	0	0
NR-46864	NE321	SAUSA300_0170	-	aldehyde dehydrogenase	0.4625	0.7065	0.5845	91.9687	94.2505	93.1096	0	0.0513347	0.0256673	1.02579	0.972043	0.998917	86.8001	92.0264	89.4133	0	0.304723	0.152362	0.968315	1.0606	1.01446	85.9795	92.0713	89.0254	3.67563	4.73264	4.20413	0.912241	0.940191	0.926216	32.5158	38.0048	35.2603	2.52278	4.98812	3.75545	0.459766	0.31701	0.388388	12.1683	12.1121	12.1402	0	0	0
NR-46865	NE322	SAUSA300_1500	-	putative competence protein ComYC	0.3848	0.4846	0.4347	87.0556	92.7041	89.8799	0	0	0	0.943407	0.980921	0.962164	83.111	91.6501	87.3805	0	0.447316	0.223658	1.02253	1.08376	1.05314	86.2972	89.7041	88.0007	2.61816	4.20118	3.40967	1.01664	0.976596	0.996616	43.6856	42.7184	43.202	2.89948	3.07443	2.98696	0.50004	0.385567	0.442804	10.1793	11.9681	11.0737	0	0	0
NR-46866	NE323	SAUSA300_0362	-	conserved hypothetical protein	0.4699	0.4328	0.45135	95.3379	92.1947	93.7663	0	0.0459137	0.0229569	1.00866	1.09641	1.05254	88.9982	92.7897	90.8939	0.0728597	0.0497265	0.0612931	0.985549	1.08322	1.03438	88.8337	88.8889	88.8613	3.82843	6.21693	5.02268	0.975154	0.873736	0.924445	36.5079	36.2353	36.3716	2.14753	1.9656	2.05656	0.345066	0.290722	0.317894	9.86291	8.64312	9.25301	0	0	0
NR-46867	NE324	SAUSA300_1854	-	regulatory protein RecX	0.5106	0.39035	0.450475	96.1955	93.8894	95.0425	0	0	0	1.06436	1.00561	1.03499	91.4175	94.8127	93.1151	1.05522	0.608389	0.831805	0.947667	0.966499	0.957083	86	85.8108	85.9054	7.78723	3.00676	5.397	0.863415	0.99865	0.931033	53.012	54.5202	53.7661	4.81928	3.61613	4.21771	0.304671	0.380444	0.342558	8.37684	7.58621	7.98152	0	0	0
NR-46868	NE325	SAUSA300_0457	rrfA	5S ribosomal RNA	0.5513	0.7028	0.62705	97.7051	96.1264	96.9158	0	0.152905	0.0764525	1.04839	1.09183	1.07011	91.3455	92.8004	92.0729	0.0727273	0.546177	0.309452	0.987344	1.08484	1.03609	89.3648	93.268	91.3164	5.00907	9.01961	7.01434	0.95234	0.884138	0.918239	44.8276	52.8256	48.8266	3.26188	3.82514	3.54351	0.345711	0.209794	0.277752	19.6872	19.0476	19.3674	0	0	0
NR-46869	NE326	SAUSA300_2343	-	respiratory nitrate reductase, alpha subunit	0.4218	0.6806	0.5512	97.6753	94.3595	96.0174	0	0	0	0.987879	0.949886	0.968882	91.6606	93.2221	92.4413	0.108774	1.2513	0.680037	0.990216	1.03313	1.01167	86.595	91.5987	89.0968	5.19713	8.08777	6.64245	0.964438	0.921699	0.943069	47.9233	45.2778	46.6005	4.71246	6.38889	5.55068	0.403383	0.385567	0.394475	16.3844	14.7541	15.5693	0	0	0
NR-46870	NE327	SAUSA300_1972	int	integrase	0.4292	0.4809	0.45505	96.5146	92.8	94.6573	0	0.0533333	0.0266667	0.98314	0.980921	0.982031	91.2913	92.2234	91.7574	0.112613	0.208768	0.160691	0.956467	1.03205	0.994258	86.3604	91.4158	88.8881	3.64656	5.18898	4.41777	0.98587	0.902051	0.943961	46.6981	47.7876	47.2428	4.7956	4.59559	4.69559	0.409827	0.391237	0.400532	15.8603	16.3808	16.1206	0.0286287	0	0.0143143
NR-46871	NE328	SAUSA300_1543	-	oxygen-independent coproporphyrinogen III oxidase	0.3737	0.603	0.48835	95.3142	95.1178	95.216	0	0.112233	0.0561165	1.00355	1.00585	1.0047	87.6678	94.8706	91.2692	0	0.705882	0.352941	0.989857	1.14463	1.06724	85.4237	91.4567	88.4402	4.85876	8.10515	6.48196	0.917772	1.02047	0.96912	51.1151	42.3828	46.749	5.60579	3.32031	4.46305	0.534515	0.373711	0.454113	16.0697	18.7699	17.4198	0	0	0
NR-46872	NE329	SAUSA300_2220	mobA	molybdopterin-guanine dinucleotide biosynthesis protein A	0.4329	0.7436	0.58825	96.701	94.0223	95.3616	0	0.0506586	0.0253293	1.02761	0.9565	0.992056	88.6653	92.0579	90.3616	0.0353107	0.04995	0.0426303	1.01678	1.07837	1.04758	84.4216	89.1353	86.7784	2.62598	5.8204	4.22319	0.974117	1.00817	0.991145	40.9727	40.1559	40.5643	5.08475	2.30608	3.69541	0.437213	0.364433	0.400823	15.6009	13.0916	14.3462	0	0	0
NR-46873	NE330	SAUSA300_0039	-	conserved hypothetical protein"	0.4218	0.5216	0.4717	95.0904	92.3998	93.7451	0	0.104112	0.052056	0.987515	0.940219	0.963867	88.8117	89.2943	89.053	0.0365631	0.0480077	0.0422854	0.981959	1.022	1.00198	87.0331	84.16	85.5966	5.03876	3.73333	4.38605	0.981031	1.04785	1.01444	43.4084	41.5094	42.4589	5.46624	3.43053	4.44839	0.400805	0.31134	0.356073	15.4144	9.38375	12.3991	0	0	0
NR-46874	NE331	SAUSA300_0870	rexA	exonuclease RexA	0.4514	0.4402	0.4458	95.2814	90.2284	92.7549	0	0	0	1.04292	1.03383	1.03838	90.0619	91.2691	90.6655	0.0343879	0.0477099	0.0410489	1.04407	1.02901	1.03654	89.8582	89.3654	89.6118	5.70702	5.31732	5.51217	0.950957	0.977436	0.964197	37.6872	37.9147	37.801	2.74542	2.64026	2.69284	0.387273	0.326289	0.356781	13.8244	12.0973	12.9609	0	0	0
NR-46875	NE332	SAUSA300_1029	-	iron transport associated domain protein	0.444	0.799	0.6215	95.2261	92.4112	93.8186	0	0.107643	0.0538215	1.01558	0.975095	0.99534	89.6071	93.8119	91.7095	0	0.247525	0.123762	1.0053	1.08807	1.04668	88.6594	91.8531	90.2562	4.97025	5.27826	5.12425	0.987599	1.00722	0.997411	49.1739	55.0251	52.0995	5.35012	5.21542	5.28277	0.409505	0.32732	0.368412	13.4377	17.6	15.5189	0	0	0
NR-46876	NE333	SAUSA300_0209	-	putative maltose ABC transporter,maltose-binding protein	0.6549	0.5586	0.60675	95.845	94.1356	94.9903	0	0.0509944	0.0254972	1.04402	1.00331	1.02366	94.6188	95.076	94.8474	0.149477	0.785752	0.467614	0.960776	1.02828	0.994527	93.3288	90.0645	91.6967	6.60313	7.48387	7.0435	1.0156	0.895695	0.955647	34.3683	40.5714	37.4698	1.2848	2	1.6424	0.300926	0.280412	0.290669	14.7668	12.4101	13.5884	0.0863558	0	0.0431779
NR-46877	NE334	SAUSA300_2161	-	Hyaluronate lyase precursor	0.4514	0.529	0.4902	85.6485	92.6396	89.144	0	0.0507614	0.0253807	1.02871	0.952429	0.990568	88.9769	91.7718	90.3743	0.0344471	0.353357	0.193902	1.04228	1.06706	1.05467	89.4977	86.755	88.1264	4.28521	3.25607	3.77064	0.984142	1.01264	0.998393	33.8895	34.4633	34.1764	1.04275	2.07156	1.55715	0.308981	0.273711	0.291346	10.6652	10.5808	10.623	0	0	0
NR-46878	NE335	SAUSA300_0039	-	conserved hypothetical protein	0.5032	0.3662	0.4347	93.4935	91.5155	92.5045	0	0.160085	0.0800425	0.986057	0.980921	0.983489	90.8273	88.8889	89.8581	0	0	0	1.03725	1.03439	1.03582	91.3745	85.7858	88.5802	6.10098	4.50845	5.30471	0.98587	0.922855	0.954363	34.4356	33.1384	33.787	0.912201	1.36452	1.13836	0.282561	0.264433	0.273497	10.9533	8.47589	9.71459	0	0	0
NR-46879	NE336	SAUSA300_2157	-	NAD-dependent deacetylase	0.4218	0.33115	0.376475	97.2202	94.1158	95.668	0.0722022	0	0.0361011	1.02907	0.992088	1.01058	92.7802	90.8333	91.8067	1.32902	0.216049	0.772535	1.08984	1.00271	1.04627	83.2228	74.8196	79.0212	3.94069	2.88561	3.41315	0.941674	1.03881	0.990241	61.9469	54.2667	58.1068	7.61062	5.06667	6.33864	0.414793	0.419556	0.417174	9.274	4.71316	6.99358	0.117096	0	0.058548
NR-46880	NE337	SAUSA300_0109	-	integral membrane domain protein	0.444	0.6585	0.55125	95.8978	94.9258	95.4118	0	0.191479	0.0957395	1.01303	0.976342	0.994687	87.6633	93.2626	90.463	0.038432	0.159151	0.0987915	0.934207	1.01535	0.974779	87.325	90.7394	89.0322	4.3088	13.3682	8.8385	0.96271	0.773765	0.868237	39.7183	46.9854	43.3518	2.8169	3.3264	3.07165	0.343133	0.293814	0.318474	15.925	21.8405	18.8828	0.0317864	0	0.0158932
NR-46881	NE338	SAUSA300_2603	lip	triacylglycerol lipase precursor	0.3774	0.5327	0.45505	96.7625	92.4483	94.6054	0	0	0	1.0021	1.00941	1.00575	88.5099	92.9186	90.7142	0.0718133	0.202327	0.13707	0.99991	1.06491	1.03241	86.5732	90.5973	88.5853	5.23792	6.44589	5.84191	0.93713	0.945023	0.941076	45.2018	46.4789	45.8404	2.6009	4.0493	3.3251	0.359243	0.292784	0.326013	15.3846	16.3606	15.8726	0.0313972	0	0.0156986
NR-46882	NE339	SAUSA300_0784	-	LysE/YggA family protein	0.3996	0.4254	0.4125	96.7248	90.1941	93.4595	0	0	0	1.02397	1.02518	1.02458	90.9571	92.8652	91.9111	0.0660066	0.283126	0.174566	1.08787	0.951252	1.01956	86.7071	89.7514	88.2293	5.1675	6.3675	5.7675	0.969969	0.952904	0.961437	38.3838	39.3638	38.8738	1.56107	2.7833	2.17218	0.350866	0.359278	0.355072	15.6816	13.2677	14.4747	0	0	0
NR-46883	NE340	SAUSA300_2014	ilvA	threonine dehydratase	0.3626	0.5734	0.468	96.084	92.3229	94.2035	0	0.0495295	0.0247647	1.02397	1.04655	1.03526	86.5666	92.2023	89.3844	0	0.158061	0.0790305	1.02899	1.02235	1.02567	84.186	88.3674	86.2767	3.04114	4.39341	3.71727	0.966167	1.00939	0.987776	45.1057	46.7466	45.9261	3.21065	2.56849	2.88957	0.411438	0.351031	0.381234	13.0264	15.1489	14.0877	0	0	0
NR-46884	NE341	SAUSA300_1584	-	ATPase, AAA family	0.4292	0.7103	0.56975	94.1042	93.7275	93.9159	0	0.102828	0.051414	0.958352	0.960061	0.959207	87.7029	93.0761	90.3895	0.0690846	0.422833	0.245959	1.0394	1.01912	1.02926	85.9295	89.1582	87.5438	5.10654	5.48469	5.29561	0.940932	0.906097	0.923514	40.2679	44.0678	42.1679	1.78571	1.86047	1.82309	0.360854	0.291649	0.326252	14.9029	14.2483	14.5756	0	0	0
NR-46885	NE342	SAUSA300_1196	hfq	RNA chaperone, host factor-1 protein	0.4033	0.5956	0.49945	93.3384	91.6585	92.4984	0	0	0	0.963091	0.955991	0.959541	87.0741	92.0585	89.5663	0.0740741	0.365726	0.2199	0.969392	1.03097	1.00018	84.8036	88.517	86.6603	3.92833	4.09694	4.01263	1.00315	1.00144	1.0023	34.7566	41.5441	38.1504	2.73271	1.58172	2.15721	0.377286	0.293299	0.335292	14.4268	14.296	14.3614	0.0299312	0	0.0149656
NR-46886	NE343	SAUSA300_2613	-	conserved hypothetical protein	0.3367	0.5845	0.4606	91.1501	90.411	90.7806	0	0.0472367	0.0236183	1.01741	1.03332	1.02537	82.8571	92.7597	87.8084	0.0357143	0.209864	0.122789	1.0053	1.02666	1.01598	84.6753	90.1143	87.3948	3.15399	5.42857	4.29128	0.931599	0.977995	0.954797	38.9387	34.104	36.5213	1.30944	1.54143	1.42544	0.467499	0.367526	0.417512	9.62635	12.6872	11.1568	0	0	0
NR-46887	NE344	SAUSA300_2103	-	ABC transporter, ATP-binding protein	0.407	0.566	0.4865	92.2437	93.4655	92.8546	0	0.0535619	0.026781	0.963456	0.950903	0.957179	87.8788	93.0254	90.4521	0	0.235627	0.117814	0.995243	1.04301	1.01913	87.5451	88.9381	88.2416	4.87365	4.75664	4.81514	0.957525	1.01041	0.983967	34.4306	41.5301	37.9804	0.800712	1.45719	1.12895	0.362143	0.28299	0.322566	10.9941	13.324	12.1591	0	0	0
NR-46888	NE345	SAUSA300_0934	-	membrane protein"	0.4662	0.6437	0.55495	93.4645	94.5309	93.9977	0	0.100351	0.0501755	1.03746	1.00636	1.02191	89.0558	92.3256	90.6907	0.0357654	0.0930233	0.0643944	1.00386	1.05809	1.03098	88.5381	90.7887	89.6634	4.49554	4.51535	4.50544	1.0073	0.959838	0.98357	45.4698	37.6011	41.5354	2.18121	1.75202	1.96662	0.156718	0.219332	0.188025	11.5994	9.83607	10.7177	0.118765	0	0.0593825
NR-46889	NE346	SAUSA300_1346	-	putative DnaQ family exonuclease/DinG family helicase	0.3922	0.5068	0.4495	87.9802	93.9673	90.9737	0	0	0	0.958352	0.901043	0.929698	82.9344	91.6259	87.2801	0	0.0489716	0.0244858	1.0351	1.00992	1.02251	85.6626	87.7353	86.6989	2.75163	3.87906	3.31534	0.95476	0.979672	0.967216	35.27	41.1559	38.213	1.98223	1.30112	1.64167	0.471365	0.39433	0.432848	10.3267	9.89166	10.1092	0	0	0
NR-46890	NE347	SAUSA300_0662	-	acetyltransferase, GNAT family	0.4366	0.3662	0.4014	88.1295	91.45	89.7897	0	0.0577701	0.028885	1.0134	0.989341	1.00137	88.8262	89.721	89.2736	0.211491	0	0.105746	1.01858	1.00046	1.00952	89.3032	79.2753	84.2893	5.19774	6.67514	5.93644	0.917772	0.908986	0.913379	29.2208	34.8673	32.044	0.927644	1.23894	1.08329	0.347322	0.291237	0.319279	10.7471	10.741	10.744	0	0	0
NR-46891	NE348	SAUSA300_1169	ftsK	DNA translocase FtsK	0.4255	0.5624	0.49395	95.4486	92.8446	94.1466	0	0.0350754	0.0175377	1.00972	1.04778	1.02875	85.7415	88.4361	87.0888	0.0381243	0.825991	0.432058	1.03349	0.855796	0.944644	85.3519	82.3038	83.8278	6.73786	3.69815	5.218	0.904905	0.938555	0.92173	42.0245	43.1579	42.5912	2.92024	1.75439	2.33732	0.298176	0.353722	0.325949	13.1349	10.7939	11.9644	0	0.0892061	0.044603
NR-46892	NE349	SAUSA300_0081	-	conserved hypothetical protein	0.5069	0.7213	0.6141	97.8921	94.5501	96.2211	0	0.154242	0.077121	1.02032	1.00432	1.01232	91.7462	94.6569	93.2015	0.0341064	0.523834	0.27897	1.05269	1.02828	1.04048	90.1388	92.2324	91.1856	6.62157	11.423	9.02229	0.971006	0.885293	0.92815	48.9673	48.9914	48.9793	5.76592	4.62963	5.19778	0.374386	0.178866	0.276626	18.3881	17.0676	17.7279	0	0	0
NR-46893	NE350	SAUSA300_0364	ychF	GTP-binding protein YchF	0.5291	0.4958	0.51245	95.3878	94.3739	94.8809	0.204082	0.445969	0.325026	1.08263	1.0713	1.07697	84.5055	87.0095	85.7575	0.03663	1.48462	0.760625	1.07565	0.888784	0.982217	88.6592	90.4515	89.5554	9.62788	8.56253	9.0952	0.917223	0.938462	0.927842	42.7509	48.0969	45.4239	2.60223	3.03806	2.82015	0.263526	0.255879	0.259703	10.5166	9.76836	10.1425	0	0	0
NR-46894	NE351	SAUSA300_2463	ddh	D-lactate dehydrogenase	0.3959	0.4032	0.39955	96.4286	90.2679	93.3483	0	0	0	0.969653	1.01094	0.990296	90.1048	89.9946	90.0497	0.155219	0	0.0776095	0.925231	1.00673	0.965982	85.3746	87.2987	86.3366	5.31114	4.17412	4.74263	0.872143	0.937199	0.904671	46.6719	37.0543	41.8631	4.35816	2.93023	3.6442	0.406605	0.332474	0.36954	15.5128	15.6605	15.5867	0	0.0597729	0.0298864
NR-46895	NE352	SAUSA300_1114	rsgA	ribosome small subunit-dependent GTPase A	0.01295	0.0074	0.010175	19.4915	20	19.7458	0	0	0	1.01968	0.999317	1.0095	12.2309	9.36791	10.7994	0	0	0	1.06292	1.08722	1.07507	12.3752	10.6492	11.5122	0.151286	0	0.075643	1.03491	1.00514	1.02003	8.70712	6.42151	7.56431	0.0293169	0	0.0146584	1.00975	0.958191	0.983973	1.51342	0.91208	1.21275	0	0	0
NR-46896	NE353	SAUSA300_0975	-	bifunctional purine biosynthesis protein	0.4888	0.40962	0.44921	44.2775	35.4874	39.8825	0	0	0	1	1.01801	1.009	25.5489	30.3581	27.9535	0	0	0	0.986998	0.955325	0.971161	20.565	24.3907	22.4779	1.27932	1.2089	1.24411	0.966512	0.969981	0.968247	17.6892	19.4569	18.5731	0.202703	0.558659	0.380681	0.899696	0.868932	0.884314	3.74808	3.74256	3.74532	0	0	0
NR-46897	NE354	SAUSA300_0503	-	transcriptional regulator, gntR family protein	0.37	0.5845	0.47725	94.3523	89.8168	92.0846	0	0	0	0.922993	0.954973	0.938983	86.7108	84.6154	85.6631	0	0.0489956	0.0244978	1.02935	1.00938	1.01937	84.2389	85.3517	84.7953	4.3537	2.43258	3.39314	1.02424	1.05679	1.04052	45.5901	45.4208	45.5054	3.78882	2.22772	3.00827	0.518727	0.416495	0.467611	15.1114	11.3626	13.237	0	0	0
NR-46898	NE355	SAUSA300_2515	-	transcriptional regulator, TetR family	0.3959	0.418	0.40695	94.3634	91.9167	93.1401	0	0	0	0.924815	1.00585	0.965333	87.5865	84.1981	85.8923	0.0364033	0	0.0182016	0.986267	1.04193	1.0141	80.8915	87.1839	84.0377	3.43442	3.50575	3.47009	0.946118	0.972407	0.959262	34.5126	39.5652	37.0389	1.25786	2.6087	1.93328	0.409827	0.35567	0.382748	13.4146	11.1042	12.2594	0	0	0
NR-46899	NE356	SAUSA300_1098	pyrE	orotate phosphoribosyltransferase	0.3996	0.5216	0.4606	92.1988	91.5918	91.8953	0	0.105764	0.052882	1.00465	1.01501	1.00983	84.9734	89.0069	86.9901	0.0664894	0	0.0332447	1.07997	1.06617	1.07307	84.7685	88.4373	86.6029	4.66715	3.66342	4.16528	0.955451	0.976319	0.965885	38.6658	36.5918	37.6288	3.39716	1.71731	2.55723	0.521627	0.390206	0.455917	10.8397	9.6477	10.2437	0	0	0
NR-46900	NE357	SAUSA300_0107	-	Na/Pi cotransporter family protein	0.4144	0.4439	0.42915	90.7489	91.4969	91.1229	0	0	0	0.992983	0.976342	0.984662	87.2425	92.2014	89.722	0.0361402	0.345508	0.190824	0.993448	1.0913	1.04237	83.9702	88.7584	86.3643	3.41562	3.3557	3.38566	1.02217	0.999232	1.0107	39.8104	36.5994	38.2049	4.08768	2.30548	3.19658	0.543858	0.457732	0.500795	9.9755	8.84735	9.41143	0.0350018	0	0.0175009
NR-46901	NE358	SAUSA300_0294	-	conserved hypothetical protein	0.407	0.5475	0.47725	92.836	93.8871	93.3615	0	0.15674	0.07837	0.98715	0.967693	0.977421	86.9252	90.9522	88.9387	0	0.142113	0.0710565	1.04623	1.03709	1.04166	85.3601	89.7894	87.5747	4.34783	3.50989	3.92886	1.01767	0.905519	0.961596	36.5854	37.3288	36.9571	2.7977	2.22603	2.51187	0.449134	0.401031	0.425083	10.8995	8.43501	9.66726	0	0	0
NR-46902	NE359	SAUSA300_2388	panE	2-dehydropantoate 2-reductase	0.4292	0.4772	0.4532	90.7228	92.2524	91.4876	0	0.0513084	0.0256542	0.978402	0.982956	0.980679	89.5997	92.4661	91.0329	0	0.216802	0.108401	0.959698	0.993806	0.976752	88.9385	89.2557	89.0971	6.2865	5.31617	5.80133	1.00627	0.998673	1.00247	42.0377	36.8539	39.4458	3.68151	2.55319	3.11735	0.376319	0.292268	0.334294	9.83122	10.4691	10.1502	0.0843882	0	0.0421941
NR-46903	NE360	SAUSA300_1929	-	phi77 ORF004-like protein, putative phage tail component	0.60027	0.61565	0.60796	97.5795	97.5768	97.5781	0.361272	0.648464	0.504868	1.0313	1.08599	1.05864	95.2317	95.8584	95.5451	1.71018	3.73946	2.72482	0.992615	0.944859	0.968737	84.3373	84.7477	84.5425	14.324	10.7798	12.5519	0.320257	0.371222	0.34574	44.0844	50.2058	47.1451	4.21941	4.52675	4.37308	0.111137	0.113076	0.112107	12.6582	12.0603	12.3592	0.632911	0	0.316456
NR-46904	NE361	SAUSA300_2068	-	conserved hypothetical protein	0.6105	0.6659	0.6382	96.6317	94.7856	95.7087	0.0362188	0.146199	0.0912089	1.00647	0.988044	0.997257	93.467	93.4983	93.4827	0.138265	0.0485201	0.0933925	1.03869	1.01015	1.02442	91.4947	83.7876	87.6411	4.09253	9.43396	6.76325	0.971352	0.826929	0.89914	47.9212	44.9772	46.4492	4.04814	5.02283	4.53548	0.294482	0.225773	0.260128	18.7796	16.3701	17.5748	0	0	0
NR-46905	NE362	SAUSA300_0247	-	putative teichoic acid biosynthesis protein B	0.5291	0.3773	0.4532	96.4552	93.0644	94.7598	0	0.0491884	0.0245942	0.976943	0.944798	0.960871	92.3738	90.9711	91.6724	0.107411	0.15748	0.132445	1.00278	1.02612	1.01445	91.9283	89.7933	90.8608	10.3139	7.68734	9.00062	0.925031	0.894539	0.909785	44.3539	40.6489	42.5014	4.30733	3.95257	4.12995	0.276762	0.270103	0.273433	14.8881	13.7464	14.3172	0	0	0
NR-46906	NE363	SAUSA300_0103	-	staphylococcal tandem lipoprotein	0.4107	0.5068	0.45875	95.6912	94.5367	95.1139	0	0	0	1.01522	0.986009	1.00061	87.5314	92.3193	89.9254	0	0.0502008	0.0251004	1.00206	1.07299	1.03753	86.2278	90.4151	88.3214	5.30249	6.28816	5.79533	0.971352	0.946547	0.95895	42.7265	42.7746	42.7506	4.07315	1.92678	2.99996	0.387596	0.275258	0.331427	11.6831	17.0498	14.3665	0	0	0
NR-46907	NE364	SAUSA300_0671	-	ABC transporter, ATP-binding protein, MsbA family	0.3811	0.5475	0.4643	90.9192	93.6275	92.2733	0	0	0	0.987515	0.926482	0.956998	88.4815	92.4797	90.4806	0	0.304878	0.152439	0.969392	1.06006	1.01473	85.1642	88.7106	86.9374	4.15251	4.18338	4.16794	0.915698	0.975201	0.945449	49.2042	52.5806	50.8924	4.17772	1.99336	3.08554	0.485864	0.395876	0.44087	13.5024	15.7352	14.6188	0	0	0
NR-46908	NE365	SAUSA300_1738	-	putative lipoprotein	0.4736	0.4143	0.44395	95.883	90.1163	92.9997	0	0.211416	0.105708	1.00939	0.936149	0.972768	90.6927	89.3209	90.0068	0.248668	0	0.124334	1.01068	1.09453	1.05261	87.7187	86.7686	87.2437	4.89853	5.71809	5.30831	0.987945	0.869113	0.928529	45.1887	37.6218	41.4052	4.24528	3.0303	3.63779	0.341522	0.264433	0.302978	12.7869	10.6688	11.7279	0	0	0
NR-46909	NE366	SAUSA300_2384	-	putative Na+/H+ antiporter	0.407	0.5253	0.46615	94.9892	93.084	94.0366	0.036049	0	0.0180245	1.01121	1.01603	1.01362	88.9421	89.726	89.334	0	0.052687	0.0263435	0.899381	1.02235	0.960867	85.3292	89.4254	87.3773	5.39065	4.15648	4.77356	1.01318	0.945392	0.979285	37.6645	35.0482	36.3563	2.38487	2.41158	2.39823	0.391784	0.320619	0.356201	15.4647	11.6578	13.5613	0	0	0
NR-46910	NE367	SAUSA300_2571	-	arginine repressor	0.4255	0.4513	0.4384	88.5653	91.1123	89.8388	0	0	0	1.02652	0.967693	0.997106	90.3548	91.0243	90.6895	0.172236	0.20284	0.187538	1.04228	1.06221	1.05225	88.7755	90.638	89.7067	5.24279	6.97674	6.10977	0.982414	0.969084	0.975749	39.6207	35.3952	37.508	3.37197	1.66667	2.51932	0.305759	0.309278	0.307519	12.6597	11.0345	11.8471	0.0399361	0	0.0199681
NR-46911	NE368	SAUSA300_2545	-	choline dehydrogenase	0.4921	0.5549	0.5235	87.8251	92.1461	89.9856	0	0.0456621	0.022831	1.00902	0.954973	0.981998	88.2074	92.8713	90.5394	0.0365097	0.0990099	0.0677598	0.983395	1.08807	1.03573	88.7518	89.3855	89.0686	6.27721	7.63501	6.95611	0.952685	0.930945	0.941815	35.9331	31.1538	33.5434	1.48561	1.36719	1.4264	0.347	0.280412	0.313706	13.409	12.4131	12.911	0.103146	0	0.051573
NR-46912	NE369	SAUSA300_1235	guaC	guanosine monophosphate reductase	0.4884	0.4439	0.46615	86.1979	91.8129	89.0054	0	0	0	0.97986	0.9565	0.96818	91.6112	91.8109	91.7111	0.0665779	0.0935891	0.0800835	1.07854	1.05109	1.06481	90.3824	89.7269	90.0547	6.72074	6.95709	6.83892	0.894957	0.88876	0.891859	39.7969	35.1288	37.4629	2.86242	2.22222	2.54232	0.348933	0.295876	0.322405	13.0948	14.4201	13.7574	0	0	0
NR-46913	NE370	SAUSA300_1847	-	conserved hypothetical protein	0.4884	0.4513	0.46985	77.3492	92.9598	85.1545	0	0.0991572	0.0495786	1.03964	0.944798	0.99222	87.9574	91.037	89.4972	0.035524	0.208442	0.121983	1.01068	1.03367	1.02217	88.7334	87.5359	88.1346	5.81738	4.53762	5.1775	0.938858	0.972965	0.955912	35.6784	34.009	34.8437	1.42379	1.35135	1.38757	0.384696	0.243299	0.313997	11.4451	11.5315	11.4883	0.0385356	0.0900901	0.0643129
NR-46914	NE371	SAUSA300_0222	-	putative membrane protein	0.4736	0.4476	0.4606	92.465	94.2461	93.3555	0	0	0	1.01595	1.05876	1.03736	89.1921	92.3365	90.7643	0	0.160772	0.080386	0.986626	1.00512	0.995872	89.3056	87.1811	88.2433	4.65278	4.20918	4.43098	0.995549	0.906097	0.950823	25.6351	38.785	32.21	0.34642	1.7134	1.02991	0.279017	0.330928	0.304973	9.61191	6.74754	8.17972	0	0	0
NR-46915	NE372	SAUSA300_2101	-	SAP domain protein	0.4736	0.47915	0.476375	97.0764	95.9759	96.5262	0.0996678	0	0.0498339	1.01823	0.96966	0.993946	92.4864	94.8336	93.66	0.798548	0.81728	0.807914	1.07849	1.06027	1.06938	87.013	90.0907	88.5519	7.74742	6.2479	6.99766	0.820428	1.00439	0.912407	60.6211	63.8249	62.223	3.72671	8.75576	6.24124	0.295494	0.237778	0.266636	14.7418	8.09807	11.4199	0	0.0371471	0.0185736
NR-46916	NE373	SAUSA300_2642	-	conserved hypothetical protein	0.6029	0.7583	0.6806	97.8881	96.1184	97.0032	0.211193	0.970403	0.590798	1.03563	0.975833	1.00573	96.5604	94.2553	95.4078	1.8449	2.07447	1.95968	1.14819	1.01266	1.08042	94.7981	92.038	93.418	16.809	17.7502	17.2796	0.890464	0.811008	0.850736	43.2967	37.3391	40.3179	4.3956	1.71674	3.05617	0.146597	0.142268	0.144432	19.0813	16.4905	17.7859	0	0	0
NR-46917	NE374	SAUSA300_2487	feoB	ferrous iron transport protein B	0.6734	0.64	0.6567	97.379	96.101	96.74	0.0672043	0.664599	0.365902	1.08484	0.911219	0.998032	96.1137	93.7004	94.907	1.25945	1.24008	1.24977	0.997756	1.08591	1.04184	93.531	92.3077	92.9194	15.9415	16.3911	16.1663	0.897723	0.881393	0.889558	44.4444	42.268	43.3562	1.11111	3.35366	2.23238	0.173983	0.169072	0.171528	14.2012	16.4596	15.3304	0	0	0
NR-46918	NE375	SAUSA300_0815	ear	Ear protein	0.5069	0.5623	0.5346	98.6045	94.0283	96.3164	0.0340368	0	0.0170184	1.07099	0.924955	0.997974	95.7663	94.9625	95.3644	0.426649	0.750268	0.588458	1.09398	1.00512	1.04955	92.4707	91.8464	92.1585	12.7885	12.2642	12.5264	0.913624	0.875556	0.89459	41.8675	40.5405	41.204	2.86145	2.55102	2.70623	0.213935	0.209794	0.211864	14.2774	12.0155	13.1464	0.0585138	0	0.0292569
NR-46919	NE376	SAUSA300_1334	-	putative membrane protein	0.6697	0.6955	0.6826	96.3156	96.7942	96.5549	0	0.568769	0.284384	1.04876	0.951921	1.00034	95.3551	93.818	94.5865	0.403904	1.83171	1.11781	1.06669	0.941018	1.00385	93.3556	90.4056	91.8806	11.8411	14.3526	13.0968	0.931254	0.848264	0.889759	45.9016	34.5714	40.2365	2.62295	3.46667	3.04481	0.196536	0.193299	0.194918	13.0751	17.6292	15.3522	0	0	0
NR-46920	NE377	SAUSA300_1505	-	conserved hypothetical protein	0.5291	0.6585	0.5938	96.7462	95.665	96.2056	0	0.295567	0.147784	1.00829	1.01755	1.01292	94.9183	91.8905	93.4044	0.461976	0.304105	0.383041	1.01032	1.06275	1.03654	92.6067	92.1659	92.3863	13.0335	13.9017	13.4676	0.907056	0.872384	0.88972	38.9507	40.411	39.6808	1.74881	2.31481	2.03181	0.202658	0.150515	0.176587	14.8873	12.6643	13.7758	0	0	0
NR-46921	NE378	SAUSA300_0010	-	putative membrane protein	0.555	0.6178	0.5864	96.4758	95.4928	95.9843	0.0677736	0.297177	0.182475	1.07573	0.963622	1.01968	94.4389	93.6647	94.0518	0.703518	0.438596	0.571057	1.07172	1.00531	1.03851	93.5907	91.3165	92.4536	13.7066	12.1148	12.9107	0.895303	0.85195	0.873627	42.1217	41.6404	41.8811	4.83619	2.2082	3.52219	0.206524	0.163402	0.184963	13.3281	12.4756	12.9018	0.157729	0	0.0788645
NR-46922	NE379	SAUSA300_2137	-	conserved hypothetical protein	0.6438	0.5771	0.61045	96.8739	94.7174	95.7956	0	0.211305	0.105652	1.02616	0.998219	1.01219	93.7849	94.2275	94.0062	0.209497	1.58461	0.897054	1.02827	0.951791	0.990032	92.5617	94.2216	93.3916	7.36879	12.0326	9.70069	0.994512	0.850043	0.922278	41.7983	45.2174	43.5078	1.94411	2.02899	1.98655	0.265163	0.177835	0.221499	15.8069	16.0256	15.9163	0	0	0
NR-46923	NE380	SAUSA300_2531	-	hydrolase, CocE/NonD family	0.6697	0.5734	0.62155	96.7719	91.8972	94.3346	0.0350877	0.292873	0.16398	1.03891	1.0089	1.02391	96.1344	93.5826	94.8585	0.614162	1.68224	1.1482	0.993807	0.91453	0.954168	93.8406	92.115	92.9778	10.2536	10.3906	10.3221	0.954068	0.884166	0.919117	40.3941	44.1358	42.2649	2.13465	2.46914	2.3019	0.196214	0.16701	0.181612	15.4512	15.9642	15.7077	0.0618047	0	0.0309023
NR-46924	NE381	SAUSA300_0549	-	glycosyl transferase, group 1 family protein	0.6179	0.5697	0.5938	92.0144	94.2308	93.1226	0	0	0	1.0134	1.01857	1.01598	92.7299	94.5903	93.6601	0.290803	1.1248	0.707801	0.987703	1.00566	0.996679	92.3626	91.6892	92.0259	8.02998	10.473	9.25149	0.968587	0.885244	0.926915	42.1125	32.3607	37.2366	2.88066	0.265252	1.57296	0.234877	0.19433	0.214604	9.7493	16.1332	12.9413	0	0	0
NR-46925	NE382	SAUSA300_2498	crtN	squalene synthase	0.5698	0.5475	0.55865	84.4024	94.1332	89.2678	0	0.475687	0.237844	1.07974	0.918341	0.999041	92.8546	93.5646	93.2096	0.210158	0.671517	0.440837	1.02504	0.971724	0.998383	93.2855	94.2553	93.7704	8.6535	8.65248	8.65299	0.96271	0.879341	0.921026	38.0822	32.3077	35.1949	1.09589	2.69231	1.8941	0.235199	0.134021	0.18461	10.8264	13.5204	12.1734	0	0	0
NR-46926	NE383	SAUSA300_0279	-	putative membrane protein	0.5476	0.4698	0.5087	93.0914	93.0938	93.0926	0	0	0	1.04475	1.10252	1.07363	93.6961	92.3167	93.0064	0.0331785	0.469208	0.251193	1.08213	0.927134	1.00463	94.0939	92.2734	93.1837	7.30007	9.36107	8.33057	0.942315	0.88771	0.915013	39.3393	33.3333	36.3363	1.2012	1.55763	1.37942	0.214579	0.165464	0.190022	13.1724	9.36019	11.2663	0	0	0
NR-46927	NE384	SAUSA300_0281	-	conserved hypothetical protein	0.6475	0.60485	0.626175	96.3345	96.5055	96.42	0.687285	0.116482	0.401884	0.972973	1.05507	1.01402	94.7776	95.6646	95.2211	2.2824	0.382531	1.33247	1.01194	0.970832	0.991386	90.764	90.6154	90.6897	14.1961	14	14.0981	0.644438	0.695869	0.670154	57.8022	60.1124	58.9573	4.61538	11.5169	8.06614	0.167018	0.192444	0.179731	19.177	11.6004	15.3887	0	0	0
NR-46928	NE385	SAUSA300_1679	acsA	acetyl-coenzyme A synthetase	0.61605	0.5291	0.572575	97.7861	96.0746	96.9304	0.953678	0	0.476839	1.09074	0.939243	1.01499	95.8002	95.6926	95.7464	4.86295	3.34252	4.10274	0.98855	1.02499	1.00677	90.8306	91.569	91.1998	14.3522	15.1939	14.773	0.621901	0.748313	0.685107	58.3127	65.6	61.9564	5.95533	14.4	10.1777	0.147931	0.258667	0.203299	21.3192	14.1274	17.7233	0	0	0
NR-46929	NE386	SAUSA300_1708	rot	staphylococcal accessory regulator Rot	0.53445	0.5734	0.553925	96.331	96.8119	96.5714	0.507416	1.96599	1.2367	0.900053	0.931337	0.915695	92.7705	91.2863	92.0284	1.36502	3.21577	2.2904	0.673677	0.571586	0.622631	85.7809	73.6752	79.728	6.87575	10.7692	8.82248	0.30209	0.283019	0.292554	36.755	31.6667	34.2109	9.71168	0	4.85584	0.0970333	0.10133	0.0991816	34.4037	10.2828	22.3433	0	0	0
NR-46930	NE387	SAUSA300_2493	-	conserved hypothetical protein	0.52355	0.5434	0.533475	92.2515	97.2849	94.7682	0.182749	1.51864	0.850695	0.96118	1.07534	1.01826	91.2531	94.9881	93.1206	2.03499	4.58234	3.30867	0.953978	1.02487	0.989423	89.294	88.7527	89.0233	9.39193	18.8897	14.1408	0.610075	0.671021	0.640548	49.6112	62.3153	55.9633	10.2747	9.85222	10.0635	0.206597	0.171417	0.189007	28.2394	16.0405	22.1399	0.140845	0	0.0704225
NR-46931	NE388	SAUSA300_1897	-	sodium-dependent transporter	0.49025	0.5066	0.498425	92.101	97.3214	94.7112	0.0647459	1.15546	0.610103	1.08519	0.942224	1.01371	91.9688	95.0311	93.4999	1.45713	4.58672	3.02192	1.00507	1.02389	1.01448	88.8506	89.7174	89.284	9.80746	15.9351	12.8713	0.609382	0.704548	0.656965	51.2337	57.907	54.5703	7.86948	8.13953	8.0045	0.221377	0.18155	0.201463	32.2642	17.0467	24.6555	0.188679	0	0.0943395
NR-46932	NE389	SAUSA300_1906	-	conserved hypothetical protein	0.42365	0.407	0.415325	94.6505	96.8668	95.7586	0.0356633	0.104439	0.0700512	0.985069	0.947668	0.966369	93.0208	94.7549	93.8879	1.50322	2.05882	1.78102	0.951594	0.997962	0.974778	90.0315	87.3174	88.6745	6.92475	13.413	10.1689	0.667996	0.728592	0.698294	46.4865	53.1746	49.8306	5.23969	7.14286	6.19128	0.178323	0.159595	0.168959	33.314	13.4364	23.3752	0.116279	0	0.0581395
NR-46933	NE390	SAUSA300_0445	gltB	glutamate synthase, large subunit	0.62715	0.4736	0.550375	94.7247	96.4912	95.608	0.098912	0.257998	0.178455	1.06552	0.95905	1.01228	94.2987	95.6797	94.9892	1.8538	2.16017	2.00698	0.973732	0.928496	0.951114	87.6884	86.727	87.2077	9.25081	14.3288	11.7898	0.5636	0.641509	0.602555	55.9322	51.105	53.5186	5.06667	4.69613	4.8814	0.132698	0.152839	0.142769	32.0442	15.3646	23.7044	0.0789266	0	0.0394633
NR-46934	NE391	SAUSA300_2565	clfB	clumping factor B	0.53835	0.5513	0.544825	94.3787	97.0588	95.7188	0	0.245098	0.122549	1.06868	1.00953	1.0391	90.5503	94.7641	92.6572	0.83273	2.47411	1.65342	0.940696	0.850224	0.89546	88.414	89.8505	89.1322	5.21173	14.6341	9.92291	0.694355	0.614901	0.654628	43.9791	53.0864	48.5328	4.5045	5.8642	5.18435	0.184106	0.136795	0.160451	22.0965	14.1159	18.1062	0.754148	0	0.377074
NR-46935	NE392	SAUSA300_0200	-	peptide ABC transporter, ATP-binding protein	0.66785	0.592	0.629925	94.5178	96.1385	95.3281	0.0660502	0.355082	0.210566	1.06376	1.11493	1.08935	95.0787	93.8812	94.48	2.67827	1.02724	1.85275	1.01733	1.09531	1.05632	89.0931	86.369	87.7311	7.0459	10.119	8.58245	0.576086	0.781277	0.678682	46.6667	53.3163	49.9915	8.33333	4.84694	6.59014	0.149406	0.165506	0.157456	22.3118	14.0878	18.1998	0	0.115473	0.0577365
NR-46936	NE393	SAUSA300_1458	-	glyoxalase family protein	0.60495	0.4588	0.531875	92.872	96.8085	94.8402	0.0346021	0.159574	0.097088	1.01528	0.930348	0.972815	93.7779	94.5131	94.1455	2.40633	1.7301	2.06821	0.990762	0.989645	0.990203	86.6428	88.4723	87.5575	8.95522	9.12143	9.03833	0.592734	0.764538	0.678636	46.7583	50.4225	48.5904	7.27273	5.07042	6.17158	0.163543	0.149884	0.156713	17.8218	13.871	15.8464	0.330033	0	0.165017
NR-46937	NE394	SAUSA300_0893	oppF	oligopeptide ABC transporter, ATP-binding protein	0.62345	0.5883	0.605875	93.5011	95.9921	94.7466	0.127429	0.445324	0.286376	1.10276	1.00012	1.05144	94.7723	94.7522	94.7622	2.63069	1.94363	2.28716	1.00983	1.00677	1.0083	89.5737	87.4917	88.5327	7.95931	10.5788	9.26905	0.617012	0.727141	0.672076	48.7633	49.2683	49.0158	7.91209	6.34146	7.12678	0.181857	0.173105	0.177481	14.3434	13.0039	13.6737	0.20202	0	0.10101
NR-46938	NE395	SAUSA300_0686	nagA	N-acetylglucosamine-6-phosphate deacetylase	0.78625	0.5735	0.679875	91.0172	94.0081	92.5127	0	0	0	1.12243	0.982803	1.05262	95.1035	95.0282	95.0658	1.93888	3.33333	2.63611	1.0364	0.865879	0.951139	91.3203	91.7661	91.5432	7.47423	11.3365	9.40536	0.847231	0.810837	0.829034	55.243	56.2674	55.7552	6.94118	5.29248	6.11683	0.125629	0.151573	0.138601	11.1111	15.9332	13.5221	0	0.151745	0.0758725
NR-46939	NE396	SAUSA300_0462	-	conserved hypothetical protein	0.77145	0.7289	0.750175	89.4807	96.4103	92.9455	0.0335008	0.652681	0.343091	1.04866	1.06149	1.05507	93.5555	96.3293	94.9424	4.21091	2.5584	3.38465	0.930138	0.879576	0.904857	85.3153	85.0213	85.1683	10.8716	13.0213	11.9465	0.580832	0.568457	0.574644	41.6201	53.0744	47.3473	5.14208	7.76699	6.45453	0.115026	0.130462	0.122744	11.746	17.2684	14.5072	0	0	0
NR-46940	NE397	SAUSA300_1062	argF	ornithine carbamoyltransferase	0.49765	0.481	0.489325	97.328	92.9528	95.1404	0.367401	0	0.1837	1.11229	0.963515	1.0379	94.6816	94.2653	94.4734	2.09738	0.743955	1.42067	1.04521	1.01394	1.02958	91.0151	91.1431	91.0791	9.13065	7.53217	8.33141	0.756499	0.942814	0.849656	58.0032	55.7692	56.8862	5.22979	9.23077	7.23028	0.231623	0.280889	0.256256	12.7996	10.1019	11.4507	0	0	0
NR-46941	NE398	SAUSA300_0096	-	conserved hypothetical protein	0.56795	0.5291	0.548525	89.6963	96.4758	93.0861	0.0723066	0.605727	0.339017	0.97172	0.898676	0.935198	86.3791	94.4864	90.4327	1.96746	2.7278	2.34763	0.900166	0.842886	0.871526	84.133	88.5125	86.3227	6.99301	16.4212	11.7071	0.742565	0.656991	0.699778	51.717	60.8247	56.2708	11.3229	9.27835	10.3006	0.308772	0.245725	0.277248	26.9437	12.6819	19.8128	0.0282725	0	0.0141362
NR-46942	NE399	SAUSA300_2588	-	preprotein translocase, SecY protein	0.49395	0.53214	0.513045	92.5524	95.9362	94.2443	0.0361533	0.308642	0.172398	0.97172	0.962019	0.966869	89.3448	95.1531	92.249	1.2069	3.21429	2.2106	0.987696	0.958826	0.973261	87.981	88.6768	88.3289	7.7193	13.3641	10.5417	0.744993	0.734881	0.739937	57.7093	64.3454	61.0273	9.93072	10.3064	10.1186	0.291743	0.151573	0.221658	29.2432	14.6251	21.9342	0.0556483	0	0.0278241
NR-46943	NE400	SAUSA300_2136	-	iron compound ABC transporter, iron compound-binding protein	0.40145	0.5587	0.480075	90.8814	96.3353	93.6084	0.0338983	0.200803	0.117351	1.03636	0.985773	1.01107	86.2643	94.1667	90.2155	0.750408	1.35417	1.05229	1.04389	0.939258	0.991575	85.6897	86.0433	85.8665	5.9856	14.3754	10.1805	0.821642	0.793275	0.807459	51.2821	64.0385	57.6603	9.89011	9.61538	9.75275	0.300739	0.219548	0.260144	29.4934	18.5588	24.0261	0.0645369	0	0.0322684
NR-46944	NE401	SAUSA300_1417	-	phiSLT ORF 175-like protein	0.56795	0.3996	0.483775	94.7761	96.408	95.5921	0.0339213	0.0886918	0.0613066	1.03566	1.01592	1.02579	89.4371	92.2211	90.8291	1.2334	1.27943	1.25642	1.07693	0.955891	1.01641	87.4275	86.4807	86.9541	8.72004	9.7103	9.21517	0.730079	0.80179	0.765934	48.9824	55.8621	52.4222	11.5854	5.74713	8.66626	0.2368	0.183661	0.21023	30.694	10.7567	20.7253	0.0488759	0.0625391	0.0557075
NR-46945	NE402	SAUSA300_1140	lytN	cell wall hydrolase	0.62345	0.4292	0.526325	89.7461	95.9858	92.8659	0	0.050813	0.0254065	1.07922	0.973896	1.02656	84.8967	92.99	88.9433	0.413355	0.951969	0.682662	1.07114	1.13053	1.10084	82.0242	90.3733	86.1987	5.50122	15.3897	10.4455	0.904882	0.873875	0.889378	50.9091	57.1165	54.0128	8.02525	6.4695	7.24737	0.300418	0.228415	0.264416	23.1366	12.3321	17.7343	0.0776398	0	0.0388199
NR-46946	NE403	SAUSA300_1318	-	DegV family protein	0.59015	0.592	0.591075	95.2756	95.9945	95.6351	0.0749906	0.0460405	0.0605156	0.93694	1.07485	1.00589	92.8138	94.702	93.7579	0.641026	2.24147	1.44125	1.00949	0.960294	0.984894	88.3444	85.4019	86.8731	10.7467	8.68167	9.71419	0.742912	0.752298	0.747605	53.6892	55.0595	54.3743	7.91629	6.54762	7.23196	0.20467	0.141862	0.173266	28.5115	15.6627	22.0871	0.0698812	0	0.0349406
NR-46947	NE404	SAUSA300_0474	-	putative endoribonuclease L-PSP	0.40885	0.4292	0.419025	87.9168	95.9319	91.9244	0	0.0473037	0.0236518	1.14843	1.04615	1.09729	85.1235	92.686	88.9048	0.123457	1.00883	0.566143	1.1035	1.10638	1.10494	81.7107	87.2135	84.4621	4.10108	8.26297	6.18202	0.90072	0.802129	0.851424	48.4615	55.6701	52.0658	8.74439	9.62199	9.18319	0.334154	0.245725	0.28994	18.975	15.5158	17.2454	0.0610128	0	0.0305064
NR-46948	NE405	SAUSA300_0335	-	MATE efflux family protein	0.58275	0.444	0.513375	90.1079	95.9393	93.0236	0	0.133869	0.0669345	1.17197	1.10899	1.14048	91.5916	92.9899	92.2908	0.967634	0.743494	0.855564	1.02073	0.921158	0.970945	89.1294	87.7008	88.4151	6.34921	4.43213	5.39067	0.763028	0.873246	0.818137	44.0233	57.0144	50.5189	4.24837	10.9712	7.60979	0.220413	0.234748	0.227581	18.324	14.9562	16.6401	0.111732	0.159109	0.13542
NR-46949	NE406	SAUSA300_0633	fhuA	ferrichrome transport ATP-binding protein fhuA	0.43475	0.3885	0.411625	89.1863	96.7554	92.9708	0	0	0	0.971368	1.0219	0.996633	90.4598	90.9557	90.7078	0.500469	0.792541	0.646505	1.08885	1.04933	1.06909	88.2299	87.4366	87.8332	7.80278	6.8169	7.30984	0.776207	0.858732	0.81747	49.7481	56.3514	53.0498	7.93319	8.91892	8.42605	0.255114	0.312434	0.283774	17.0316	11.8487	14.4401	0	0	0
NR-46950	NE407	SAUSA300_2405	-	putative membrane protein	0.60865	0.4625	0.535575	89.2287	95.5736	92.4012	0.0332447	0.0451671	0.0392059	1.05674	1.09563	1.07618	93.1011	94.3587	93.7299	0.853825	1.27728	1.06555	0.997233	0.919201	0.958217	89.6455	87.2793	88.4624	11.8686	9.65732	10.763	0.758172	0.983179	0.870675	52.4359	60.8025	56.6192	11.8871	10.6481	11.2676	0.250616	0.273591	0.262103	18.7879	16.5339	17.6609	0	0	0
NR-46951	NE408	SAUSA300_2424	-	putative staphylococcal tandem lipoprotein	0.82325	0.4253	0.624275	87.4438	96.6718	92.0578	0	0.15361	0.076805	1.01563	0.966473	0.991053	94.24	93.3333	93.7866	1.376	1.6545	1.51525	1.06433	1.0053	1.03481	90.4688	86	88.2344	14.6006	10.8	12.7003	0.679442	0.725689	0.702566	53.8341	58.2692	56.0516	8.76795	7.69231	8.23013	0.205312	0.219548	0.21243	11.4416	13.5983	12.5199	0	0	0
NR-46952	NE409	SAUSA300_2267	-	hydrolase, haloacid dehalogenase-like family	0.45695	0.4551	0.456025	95.8254	91.6224	93.7239	0.223072	0	0.111536	1.06578	0.982871	1.02433	91.3894	95.1589	93.2741	1.2693	0.3861	0.8277	0.971667	1.04201	1.00684	88.2836	85.4647	86.8742	7.69563	4.68029	6.18796	0.997107	1.0827	1.0399	57.4324	68.9034	63.1679	6.19369	16.3666	11.2801	0.325961	0.321778	0.32387	14.7406	9.95475	12.3477	0.117925	0	0.0589625
NR-46953	NE410	SAUSA300_2240	ureC	urease, alpha subunit	0.45695	0.5364	0.496675	89.3546	95.811	92.5828	0.074184	0.535801	0.304992	0.947128	1.01596	0.981544	86.1459	94.3587	90.2523	1.03169	2.02507	1.52838	0.924348	1.01459	0.969471	84.6509	90.3067	87.4788	8.05596	14.2331	11.1445	0.762681	0.788582	0.775632	53.1933	65.1515	59.1724	12.5506	10.6061	11.5784	0.38235	0.222926	0.302638	24.481	14.4695	19.4753	0.0238607	0.0803859	0.0521233
NR-46954	NE411	SAUSA300_2578	-	putative phage infection protein	0.39775	0.5102	0.453975	92.196	96.9743	94.5851	0	0.353001	0.176501	0.967855	0.981319	0.974587	85.6946	95.0949	90.3947	0.550206	1.6659	1.10805	0.990421	1.05715	1.02379	88.559	90.3846	89.4718	12.9363	14.5299	13.7331	0.978757	0.90566	0.942208	60.5204	75.6579	68.0892	8.16929	19.6272	13.8982	0.432152	0.385054	0.408603	22.6746	15.4321	19.0534	0.0269614	0	0.0134807
NR-46955	NE412	SAUSA300_1374	-	conserved hypothetical protein	0.55315	0.555	0.554075	95.1653	96.1789	95.6721	0	0.186393	0.0931965	0.988231	1.06198	1.02511	91.9829	91.6509	91.8169	0.703794	1.22642	0.965107	1.11303	1.0371	1.07506	89.67	84.8692	87.2696	12.0984	11.7061	11.9022	0.741524	0.776971	0.759248	56.568	57.2779	56.923	5.94142	5.67108	5.80625	0.2715	0.223348	0.247424	30.4603	19.6415	25.0509	0	0.0746826	0.0373413
NR-46956	NE413	SAUSA300_1412	-	phiSLT ORF 50-like protein	0.56055	0.5032	0.531875	92.6127	96.3844	94.4985	0.0338868	0.0951475	0.0645171	1.03671	1.04021	1.03846	89.1582	93.1905	91.1744	1.0523	1.2381	1.1452	1.06807	1.02731	1.04769	84.9697	88.1859	86.5778	7.46206	13.9978	10.7299	0.871239	0.864054	0.867647	57.8815	60.9043	59.3929	10.2857	9.84043	10.0631	0.254793	0.317501	0.286147	27.7149	15.2542	21.4845	0	0.0770416	0.0385208
NR-46957	NE414	SAUSA300_0272	-	conserved hypothetical protein	0.78995	0.3809	0.585425	95.6918	95.4315	95.5617	0.105079	0.27688	0.19098	1.00299	1.07237	1.03768	92.2473	92.0443	92.1458	1.84426	1.0574	1.45083	0.997233	0.971545	0.984389	88.9921	86.2037	87.5979	10.2102	10.6481	10.4291	0.497702	0.522496	0.510099	52.6882	46.4752	49.5817	4.88263	4.96084	4.92173	0.149406	0.161706	0.155556	30.9859	11.2199	21.1029	0	0	0
NR-46958	NE415	SAUSA300_2259	-	putative transcriptional regulator	0.57535	0.4366	0.505975	89.6853	95.0911	92.3882	0	0	0	1.00474	0.977855	0.991299	84.7616	93.0019	88.8818	0.161082	1.25483	0.707956	1.05718	1.01362	1.0354	78.8604	86.3039	82.5821	6.08431	12.8205	9.4524	0.853898	0.773585	0.813741	51.7559	64.8918	58.3239	1.28144	12.9784	7.12992	0.384278	0.253747	0.319012	16.749	15.9024	16.3257	0.0449035	0	0.0224517
NR-46959	NE416	SAUSA300_2519	-	putative cobalamin synthesis protein	0.86395	0.5735	0.718725	93.7941	95.6385	94.7163	0.105783	0.134892	0.120338	0.996311	1.00058	0.998446	95.417	93.2227	94.3199	2.13646	1.65877	1.89762	0.988378	1.03221	1.01029	90.2112	87.9837	89.0975	9.78793	11.609	10.6985	0.682216	0.712627	0.697422	60.6529	63.0824	61.8676	7.16612	10.3943	8.78021	0.186998	0.235592	0.211295	20.1271	16.2934	18.2102	0	0	0
NR-46960	NE417	SAUSA300_0799	int	integrase	0.63085	0.444	0.537425	91.9857	96.6713	94.3285	0.0324465	0	0.0162233	1.08273	1.07039	1.07656	92.8858	91.6822	92.284	1.0688	1.16822	1.11851	1.01971	1.04688	1.0333	89.5273	85.6907	87.609	8.03922	6.98954	7.51438	0.764762	0.879052	0.821907	50	53.8976	51.9488	3.96707	4.23163	4.09935	0.226197	0.189571	0.207884	21.6012	16.3583	18.9797	0	0	0
NR-46961	NE418	SAUSA300_2363	-	cation efflux family protein	0.51985	0.444	0.481925	91.3498	95.3777	93.3638	0.0348797	0.0994036	0.0671416	1.0072	0.99567	1.00144	93.5964	94.1475	93.8719	1.03842	1.70507	1.37174	0.98395	1.06156	1.02275	88.6271	87.0233	87.8252	6.60646	7.09746	6.85196	0.981543	0.913401	0.947472	53.8663	58.7719	56.3191	4.07268	11.2281	7.65039	0.245154	0.240659	0.242906	13.8934	15.2502	14.5718	0	0	0
NR-46962	NE419	SAUSA300_2297	-	conserved hypothetical protein	0.74185	0.4921	0.616975	90.1302	96.5287	93.3295	0.03427	0.0445038	0.0393869	1.02512	1.01196	1.01854	89.7532	91.869	90.8111	0.374883	0.847784	0.611333	1.09021	1.02695	1.05858	88.4033	88.5246	88.464	7.37517	11.7276	9.55138	0.81644	0.767296	0.791868	53.2796	60.7558	57.0177	3.32975	6.10465	4.7172	0.279212	0.14524	0.212226	14.4907	16.2059	15.3483	0	0	0
NR-46963	NE420	SAUSA300_1512	pbp3	penicillin-binding protein 3	0.48245	0.6364	0.559425	79.5948	95.293	87.4439	0	0.288184	0.144092	0.953803	1.03031	0.992057	93.2519	90.0702	91.6611	1.25466	1.05316	1.15391	1.00439	0.975459	0.989922	88.0182	86.3607	87.1894	11.589	9.44262	10.5158	0.632619	0.737784	0.685202	41.931	51.5707	46.7508	4.38596	5.2356	4.81078	0.232944	0.161284	0.197114	16.5017	12.7479	14.6248	0	0	0
NR-46964	NE421	SAUSA300_0711	-	conserved hypothetical protein	0.43105	0.3922	0.411625	96.9578	94.6025	95.7802	0.250537	0	0.125269	1.03799	1.04739	1.04269	92.9534	93.8251	93.3893	2.77243	0.409836	1.59113	1.01664	1.01327	1.01495	86.4484	85.1633	85.8059	6.92085	5.6984	6.30963	0.886562	1.02703	0.956797	58.5893	51.357	54.9732	6.71217	3.54906	5.13062	0.322658	0.255111	0.288884	13.7386	5.98315	9.86088	0	0	0
NR-46965	NE422	SAUSA300_0324	-	conserved hypothetical protein	0.45325	0.5734	0.513325	91.957	97.4045	94.6807	0.111193	0.979432	0.545312	0.947831	1.01052	0.979173	88.8283	94.734	91.7811	1.22616	2.87234	2.04925	0.999957	0.91969	0.959824	84.6535	88.2192	86.4364	4.00205	14.726	9.36402	0.709616	0.706338	0.707977	46.4286	67.0412	56.7349	5.15933	11.236	8.19767	0.269894	0.225459	0.247677	31.965	12.164	22.0645	0.0603682	0	0.0301841
NR-46966	NE423	SAUSA300_2035	kdpD	sensor histidine kinase, KdpD	0.53465	0.7361	0.635375	95.2642	96.5179	95.8911	0.0686342	1.128	0.598317	1.02371	1.00903	1.01637	91.951	95.0511	93.501	0.794965	2.31307	1.55402	1.02823	0.909417	0.968822	86.1523	87.6486	86.9005	4.39448	11.2285	7.81149	0.716553	0.732463	0.724508	52.0315	65.8929	58.9622	5.73013	12.5	9.11506	0.245154	0.236437	0.240795	25.6729	18.7442	22.2085	0.0578871	0	0.0289435
NR-46967	NE424	SAUSA300_2089	pdp	pyrimidine nucleoside phosphorylase	0.45695	0.5291	0.493025	92.5556	95.7631	94.1593	0.037037	0.136674	0.0868555	0.948533	1.08623	1.01738	88.447	94.3847	91.4159	0.631313	0.889097	0.760205	1.07897	1.04541	1.06219	84.9693	87.1127	86.041	3.86891	9.50704	6.68797	0.805341	0.686986	0.746164	47.7411	58.3333	53.0372	6.47336	9.88701	8.18018	0.263147	0.298923	0.281035	24.0238	12.4138	18.2188	0.099272	0	0.049636
NR-46968	NE425	SAUSA300_0265	-	putative ribose operon repressor	0.60125	0.5291	0.565175	94.0608	96.4173	95.239	0.0690608	0.263435	0.166248	1.01739	0.939255	0.978323	91.9556	93.1902	92.5729	1.04342	0.733368	0.888394	1.01188	0.933877	0.972877	86.0716	89.2405	87.656	4	9.3038	6.6519	0.71794	0.764393	0.741166	56.5642	65.625	61.0946	7.29053	8.68056	7.98555	0.230052	0.243192	0.236622	24.8602	14.2857	19.5729	0.0860215	0	0.0430108
NR-46969	NE426	SAUSA300_0347	tatC	Sec-independent protein translocase TatC	0.45695	0.5032	0.480075	92.5448	96.7849	94.6649	0	0.0472813	0.0236406	0.980151	1.04664	1.0134	89.6069	93.3266	91.4667	0.8994	1.2639	1.08165	1.02244	0.967631	0.995034	83.0424	86.5349	84.7886	3.03811	9.45028	6.24419	0.707882	0.783261	0.745571	53.0864	63.7755	58.4309	5.3455	10.5442	7.94485	0.208204	0.248258	0.228231	26.7321	15.9854	21.3588	0.17321	0.0729927	0.123101
NR-46970	NE427	SAUSA300_1801	fumC	fumarate hydratase, class II	0.41625	0.4736	0.444925	94.4814	94.3287	94.405	0.158579	0.0683293	0.113454	1.0496	1	1.0248	82.0225	84.1471	83.0848	0.363516	0.126823	0.245169	1.04906	1.11154	1.0803	84.2632	79.2311	81.7472	4.65564	3.05315	3.8544	0.813841	0.85278	0.833311	51.8288	43.9061	47.8675	2.64591	1.0598	1.85286	0.351573	0.347357	0.349465	13.8303	10.6224	12.2264	0.187529	0.0977517	0.14264
NR-46971	NE428	SAUSA300_2222	moaE	molybdopterin converting factor, subunit 2	0.43105	0.5772	0.504125	89.7271	96.3833	93.0552	0	0.0939408	0.0469704	1.09433	1.05357	1.07395	88.1486	94.7807	91.4647	0.4164	1.88596	1.15118	1.06331	1.01537	1.03934	77.7391	87.6327	82.6859	1.8851	8.18239	5.03374	0.808463	0.774552	0.791508	46.6149	58.6066	52.6107	7.58828	8.81148	8.19988	0.289493	0.206038	0.247765	14.8802	17.9881	16.4341	0.189155	0	0.0945775
NR-46972	NE429	SAUSA300_0154	cap5C	capsular polysaccharide biosynthesis protein cap5C	0.54575	0.5476	0.546675	90.8897	96.285	93.5874	0	0.305344	0.152672	0.987177	0.972411	0.979794	92.107	93.2898	92.6984	0.815395	1.58434	1.19987	1.04423	1.04982	1.04703	83.0439	85.4469	84.2454	4.98674	7.00483	5.99578	0.870803	0.801161	0.835982	42.3868	60.3293	51.3581	9.45946	8.68263	9.07104	0.234229	0.282035	0.258132	18.2039	12.4828	15.3434	0.121359	0	0.0606795
NR-46973	NE430	SAUSA300_2417	-	putative transporter	0.59385	0.3996	0.496725	91.4437	95.4119	93.4278	0	0.098668	0.049334	0.997716	1.00309	1.0004	92.2579	93.1217	92.6898	1.26336	0.749559	1.00646	1.05139	1.1095	1.08044	85.1467	89.1908	87.1687	3.53607	7.78986	5.66296	0.778982	0.801161	0.790072	39.4737	54.5293	47.0015	7.68049	7.46004	7.57027	0.219771	0.237703	0.228737	18.9698	12.8243	15.8971	0	0	0
NR-46974	NE431	SAUSA300_0621	-	iron-dependent repressor	0.55685	0.5328	0.544825	89.8432	95.625	92.7341	0	0.144231	0.0721155	1.07571	1.02932	1.05251	94.628	93.497	94.0625	1.46813	1.09141	1.27977	1.02073	1.07574	1.04824	86.6085	87.2005	86.9045	4.10886	8.18235	6.1456	0.8668	0.82777	0.847285	43.7601	66.1692	54.9647	7.51356	8.95522	8.23439	0.198244	0.254592	0.226418	11.1582	14.6979	12.9281	0	0	0
NR-46975	NE432	SAUSA300_0546	sdrC	sdrC protein	0.78245	0.6919	0.737175	89.062	97.1216	93.0918	0.0331455	0.198511	0.115828	1.0599	0.997155	1.02853	96.0703	93.8439	94.9571	2.61981	2.08434	2.35208	1.06603	1.00921	1.03762	91.2678	88.6984	89.9831	9.23181	9.52381	9.37781	0.687569	0.761974	0.724772	47.0588	61.5222	54.2905	4.36893	9.09091	6.72992	0.114705	0.199704	0.157205	12.9353	13.9955	13.4654	0	0	0
NR-46976	NE433	SAUSA300_1282	pstC	phosphate ABC transporter, permease protein PstC	0.42735	0.4588	0.443075	87.0249	93.0007	90.0128	0	0	0	1.01598	0.985992	1.00099	77.3519	80.3428	78.8474	0.383275	0.524659	0.453967	0.994973	1.00758	1.00128	58.1929	62.1755	60.1842	2.01311	3.26768	2.64039	0.668859	0.718097	0.693478	33.0606	26.1981	29.6294	2.94599	2.39617	2.67108	0.182116	0.189525	0.18582	7.35294	9.66811	8.51053	0.255754	0	0.127877
NR-46977	NE434	SAUSA300_2271	-	phosphosugar-binding transcriptional regulator	0.66045	0.6364	0.648425	95.3208	97.0874	96.2041	0.460829	0.832178	0.646504	0.991042	1.07039	1.03072	91.6981	95.1431	93.4206	2.79245	2.86299	2.82772	0.90255	0.956869	0.92971	91.4701	86.5253	88.9977	11.93	11.5409	11.7355	0.70476	0.77552	0.74014	38.9414	35.9521	37.4468	2.45747	1.73103	2.09425	0.197476	0.218741	0.208108	37.9218	17.2867	27.6043	0.0668226	0.109409	0.0881158
NR-46978	NE435	SAUSA300_2278	hutU	urocanate hydratase	0.61975	0.6956	0.657675	96.5913	96.6298	96.6106	0.173913	0.0962927	0.135103	1.01001	1.02784	1.01892	94.7245	94.0751	94.3998	1.31048	2.07129	1.69088	1.01358	1.01557	1.01458	90.4784	89.7856	90.132	7.90378	10.971	9.43739	0.760947	0.767296	0.764121	60.705	62.6959	61.7005	8.73269	9.56113	9.14691	0.246118	0.269369	0.257743	27.3909	17.1926	22.2918	0.0666445	0.108814	0.0877292
NR-46979	NE436	SAUSA300_2156	-	lactose phosphotransferase system repressor	0.58645	0.4107	0.498575	95.0977	95.7734	95.4356	0.096123	0.043573	0.069848	1.09643	1.13572	1.11608	93.5261	94.6984	94.1123	0.722971	1.64534	1.18416	1.0364	1.07036	1.05338	88.6845	88.051	88.3678	8.65152	11.0789	9.86521	0.767883	0.834059	0.800971	57.3107	65.3247	61.3177	9.65347	10.7792	10.2163	0.246118	0.3251	0.285609	24.189	10.4216	17.3053	0.105783	0.0473709	0.076577
NR-46980	NE437	SAUSA300_0291	-	putative membrane protein	0.43475	0.4773	0.456025	96.3794	96.2019	96.2906	0.0362056	0.288462	0.162334	0.970314	1.02932	0.999818	89.92	93.9347	91.9274	1.024	1.60705	1.31553	1.06433	0.943661	1.00399	79.0303	86.4754	82.7528	5.85664	7.72834	6.79249	0.85147	0.826318	0.838894	57.014	58.8336	57.9238	7.33272	6.00343	6.66807	0.32066	0.246147	0.283404	20.8437	16.4742	18.6589	0.0413565	0	0.0206782
NR-46981	NE438	SAUSA300_0161	Cap5J	capsular polysaccharide biosynthesis protein Cap5J	0.60125	0.4329	0.517075	94.9211	97.0197	95.9704	0.137268	0.0458505	0.0915593	1.02371	1.0793	1.05151	92.5962	94.8743	93.7353	1.34615	1.01547	1.18081	1.06263	1.01166	1.03714	88.7959	85.4427	87.1193	8	6.29828	7.14914	0.762681	0.814224	0.788452	56.7388	65.625	61.1819	6.46388	7.16912	6.8165	0.193103	0.229681	0.211392	27.6914	17.0851	22.3882	0.0622278	0	0.0311139
NR-46982	NE439	SAUSA300_0269	-	choloylglycine hydrolase family protein	0.82695	0.3441	0.585525	94.893	94.6396	94.7663	0.0690131	0	0.0345065	1.01809	1.07089	1.04449	92.399	92.5421	92.4706	0.746522	0.95498	0.850751	1.0037	1.07574	1.03972	83.5582	87.0255	85.2918	6.30831	9.06516	7.68674	0.833781	0.853895	0.843838	64.267	64.7799	64.5234	0.321027	9.59119	4.95611	0.245475	0.268524	0.257	24.7356	10.9657	17.8507	0	0	0
NR-46983	NE440	SAUSA300_0891	oppA	oligopeptide ABC transporter, substrate-binding protein	0.59385	0.3256	0.459725	94.7256	95.9268	95.3262	0.0712758	0	0.0356379	0.985772	1.08128	1.03353	94.2202	92.8671	93.5436	1.25928	0.792541	1.02591	1.05479	1.04933	1.05206	86.5033	84.6	85.5516	6.17051	7.45	6.81025	0.998443	0.967586	0.983015	57.9439	61.1607	59.5523	5.78947	9.07738	7.43342	0.206276	0.283724	0.245	24.8454	12.3636	18.6045	0	0	0
NR-46984	NE441	SAUSA300_2462	frp	NAD(P)H-flavin oxidoreductase	0.61235	0.4958	0.554075	91.0105	93.256	92.1333	0.0309981	0	0.0154991	1.13332	1.15205	1.14268	94.2694	93.96	94.1147	1.57507	1.31698	1.44603	1.01631	1.07721	1.04676	86.5297	87.2255	86.8776	5.58498	8.64937	7.11717	0.772045	0.727141	0.749593	50.2362	52.6802	51.4582	7.89474	8.13309	8.01391	0.204027	0.228415	0.216221	15.4945	15.0538	15.2742	0	0	0
NR-46985	NE442	SAUSA300_1421	-	phiSLT ORF122-like protein, DNA polymerase	0.64565	0.4958	0.570725	91.5327	97.5478	94.5403	0	0	0	0.983313	1.00903	0.996172	94.2571	92.4898	93.3734	0.607718	0.591716	0.599717	1.02087	1.07477	1.04782	89.1035	88.0156	88.5596	9.2228	11.1483	10.1855	0.713431	0.867925	0.790678	55.7447	62.1753	58.96	6.37255	12.8247	9.59863	0.226518	0.26008	0.243299	17.2363	15.4445	16.3404	0	0	0
NR-46986	NE443	SAUSA300_2621	-	conserved hypothetical protein	0.67155	0.5291	0.600325	93.0085	96.8105	94.9095	0	0.140713	0.0703565	1.16072	1.05505	1.10789	94.5299	93.9614	94.2456	2.21666	0.917874	1.56727	0.952616	1.01264	0.982627	90.7458	86.4928	88.6193	10.9984	8.86957	9.93398	0.816989	0.834543	0.825766	54.4699	65.1639	59.8169	10.8468	10.4508	10.6488	0.154546	0.206038	0.180292	18.2957	14.0288	16.1623	0	0	0
NR-46987	NE444	SAUSA300_1860	pepS	aminopeptidase PepS	0.75655	0.7437	0.750125	90.159	95.288	92.7235	0.0331345	0.161095	0.0971147	1.06025	1.02875	1.0445	95.0164	93.7824	94.3994	1.54098	1.69571	1.61835	1.03878	1.03857	1.03867	91.8322	85.406	88.6191	11.141	7.09824	9.11962	0.805871	0.851959	0.828915	58.3333	61.9369	60.1351	0.163239	6.98198	3.57261	0.181215	0.18746	0.184337	10.3546	17.9191	14.1368	0	0	0
NR-46988	NE445	SAUSA300_1259	-	ImpB/MucB/SamB family protein	0.48265	0.4734	0.478025	96.638	96.3195	96.4788	0.224131	0.167294	0.195713	0.997392	0.886212	0.941802	94.9192	96.4722	95.6957	3.93674	2.51484	3.22579	0.99765	1.0185	1.00807	86.3133	85.7372	86.0252	15.249	12.2596	13.7543	0.541908	0.53129	0.536599	61.5385	54.4444	57.9915	4.54545	2.2792	3.41233	0.134115	0.163332	0.148723	17.1806	26	21.5903	0	0.218341	0.109171
NR-46989	NE446	SAUSA300_0921	prfC	peptide chain release factor 3	0.74185	0.6179	0.679875	95.9391	97.2403	96.5897	0.580131	1.02814	0.804136	0.968909	0.914512	0.941711	94.3423	95.201	94.7716	3.1471	2.93941	3.04326	0.963174	0.815491	0.889333	91.7924	90	90.8962	13.63	10.9302	12.2801	0.811931	0.724093	0.768012	71.5758	57.1429	64.3594	13.6868	7.88913	10.788	0.218164	0.198016	0.20809	35.8728	14.2751	25.0739	0.0418585	0.0739645	0.0579115
NR-46990	NE447	SAUSA300_1806	-	putative iron-sulfur cluster-binding protein	0.74185	0.5513	0.646575	95.3361	96.6048	95.9704	0.192988	0.452694	0.322841	1.09222	1.09316	1.09269	93.9246	94.2381	94.0814	1.78687	1.66667	1.72677	1.04832	1.02731	1.03782	89.5965	88.9796	89.288	9.96279	10	9.98139	0.900026	0.871118	0.885572	71.7295	55.4935	63.6115	12.7072	4.65549	8.68135	0.289815	0.226726	0.25827	31.3253	12.8097	22.0675	0.0753012	0.060423	0.0678621
NR-46991	NE448	SAUSA300_1324	-	putative membrane protein	0.79365	0.4255	0.609575	95.8634	96.9283	96.3958	0.219367	0.0853242	0.152346	1.12103	1.15997	1.1405	94.6274	93.2742	93.9508	1.24783	2.00841	1.62812	0.982588	1.04737	1.01498	88.7423	87.6	88.1711	11.14	9.71429	10.4271	0.855978	0.846638	0.851308	68.6642	57.5368	63.1005	6.98174	6.06618	6.52396	0.257363	0.229681	0.243522	25.7106	13.8681	19.7893	0.0861326	0	0.0430663
NR-46992	NE449	SAUSA300_1389	-	phiSLT ORF636-like protein	0.64565	0.4958	0.570725	96.3394	96.3652	96.3523	0.232945	0.0865426	0.159744	1.05568	1.04363	1.04966	94.0476	94.965	94.5063	1.63265	1.58508	1.60886	1.00132	1.04933	1.02532	85.657	87.6268	86.6419	7.65282	9.39824	8.52553	0.79563	0.71553	0.75558	66.3636	63.6364	65	10.1527	8.87949	9.51609	0.282746	0.199704	0.241225	25.7407	14.153	19.9469	0	0	0
NR-46993	NE450	SAUSA300_0236	-	PTS system, IIBC components	0.61975	0.3663	0.493025	93.6535	95.6835	94.6685	0.0686106	0	0.0343053	1.02406	1.0318	1.02793	94.3817	93.7202	94.051	1.69492	1.08272	1.38882	1.0851	1.12956	1.10733	90.4336	89.2899	89.8618	12.358	11.3609	11.8595	0.791121	0.81761	0.804366	68.5832	66.5574	67.5703	4.22265	11.3115	7.76708	0.312948	0.257547	0.285248	25.1748	15.3413	20.2581	0.0699301	0	0.034965
NR-46994	NE451	SAUSA300_2316	-	acetyltransferase, GNAT family	0.68265	0.3663	0.524475	93.9182	96.2395	95.0789	0.166168	0	0.083084	1.05709	1.00012	1.02861	95.0778	92.1286	93.6032	2.64206	1.35072	1.99639	0.941036	1.05031	0.995671	90.7345	86.7427	88.7386	14.4304	10.6779	12.5541	0.734935	0.806483	0.770709	69.3069	56.7783	63.0426	7.45342	6.85805	7.15573	0.227161	0.264725	0.245943	17.9161	14.3433	16.1297	0	0	0
NR-46995	NE452	SAUSA300_2523	-	conserved hypothetical protein	0.78615	0.3811	0.583625	93.3165	96.0502	94.6834	0.0630517	0	0.0315259	1.11435	1.06495	1.08965	93.5538	91.7091	92.6315	0.607492	0.813835	0.710664	1.00915	0.961761	0.985457	91.5063	87.5682	89.5373	10.4743	10.3053	10.3898	0.755398	0.887276	0.821337	64.6853	53.4749	59.0801	5.81395	5.21236	5.51316	0.275677	0.218704	0.247191	25	14.2776	19.6388	0	0	0
NR-46996	NE453	SAUSA300_2364	sbi	IgG-binding protein SBI	0.64565	0.3774	0.511525	92.2771	95.9261	94.1016	0.0331455	0	0.0165728	1.0599	1.04466	1.05228	94.5233	91.9147	93.219	1.45167	1.24389	1.34778	1.03231	1.10118	1.06675	89.3232	88.5699	88.9466	9.64016	14.0254	11.8328	0.840024	0.876149	0.858087	62.0118	67.1154	64.5636	8.73239	11.3462	10.0393	0.2715	0.219548	0.245524	20.6742	15.5556	18.1149	0.11236	0	0.05618
NR-46997	NE454	SAUSA300_2566	arcR	transcriptional regulator, Crp/Fnr family	0.66785	0.3996	0.533725	91.7315	95.2295	93.4805	0.0324254	0	0.0162127	1.08344	1.09959	1.09151	93.6497	92.6415	93.1456	1.291	0.801887	1.04644	0.976116	1.0371	1.00661	88.6957	87.6015	88.1486	12.26	11.0991	11.6795	0.851817	0.893566	0.872691	58.3859	60.1463	59.2661	7.73381	8.77514	8.25447	0.254793	0.230948	0.24287	18.8811	14.1494	16.5153	0	0	0
NR-46998	NE455	SAUSA300_1580	-	bacterial luciferase family protein	0.84545	0.4366	0.641025	93.7674	96.1482	94.9578	0.104457	0	0.0522285	1.00896	1.01497	1.01196	95.0697	92.4045	93.7371	1.84885	0.435414	1.14213	1.05002	1.01117	1.0306	91.3701	88.7779	90.074	10.7977	8.6369	9.7173	0.786959	0.823416	0.805187	65.3563	56.5126	60.9344	11.5993	6.30252	8.95091	0.26154	0.200971	0.231256	15.2019	17.3573	16.2796	0	0	0
NR-46999	NE456	SAUSA300_1019	-	conserved hypothetical protein	0.77515	0.4698	0.622475	87.1995	96.1277	91.6636	0.0338639	0.0851064	0.0594852	1.03741	1.06293	1.05017	93.9437	90.4888	92.2163	2.67606	0.63762	1.65684	0.967261	0.920669	0.943965	91.2528	83.2975	87.2751	18.4385	8.74552	13.592	0.626376	0.674891	0.650634	55.332	51.358	53.345	9.20422	4.44444	6.82433	0.159687	0.170994	0.165341	15.2918	13.46	14.3759	0	0	0
NR-47000	NE457	SAUSA300_0202	-	peptide ABC transporter, permease protein	0.51615	0.5661	0.541125	96.2112	94.9359	95.5736	0.186335	0	0.0931675	1.09625	0.982871	1.03956	94.319	95.7895	95.0542	1.9665	1.02339	1.49494	0.915333	1.05841	0.986874	85.2779	91.3853	88.3316	8.6975	10.0893	9.3934	0.865987	0.869433	0.86771	61.4693	57.9345	59.7019	4.64768	11.0831	7.86539	0.244838	0.211111	0.227975	12.3635	9.19629	10.7799	0	0	0
NR-47001	NE458	SAUSA300_1472	xseA	exodeoxyribonuclease VII, large subunit	0.52355	0.5402	0.531875	92.7583	96.7644	94.7613	0.141995	0.65723	0.399612	0.989636	0.978844	0.98424	88.1112	94.2553	91.1833	1.19592	2.12766	1.66179	0.968283	0.91969	0.943987	83.8596	87.7468	85.8032	7.72871	13.4105	10.5696	0.71031	0.710692	0.710501	55.8405	61.1765	58.5085	3.44828	5.64706	4.54767	0.338331	0.179438	0.258885	25.3892	12.6656	19.0274	0	0.0827815	0.0413907
NR-47002	NE459	SAUSA300_2356	fmhA	fmhA protein	0.65305	0.6216	0.637325	95.4316	96.2338	95.8327	0.201545	0.47619	0.338867	1.04585	1.04314	1.04449	94.958	95.3375	95.1478	2.30179	1.79699	2.04939	0.932181	1.00726	0.969719	87.9448	89.6476	88.7962	10.2914	14.978	12.6347	0.79563	0.658926	0.727278	65.1308	64.3761	64.7534	6.91916	7.4141	7.16663	0.258006	0.233481	0.245743	37.8435	15.093	26.4682	0.166528	0.068918	0.117723
NR-47003	NE460	SAUSA300_0955	atl	autolysin	0.5735	0.64195	0.607725	82.1661	84.3547	83.2604	2.9468	3.32078	3.13379	0.973547	1.08265	1.0281	92.9139	76.5732	84.7435	3.97351	2.12038	3.04695	1.01376	1.0402	1.02698	66.9406	67.6186	67.2796	3.5861	1.42797	2.50704	0.979689	0.934092	0.95689	68.3347	57.7246	63.0297	1.97645	1.35729	1.66687	1.01512	1.06566	1.04039	18.3252	23.8667	21.096	0.229639	0.110567	0.170103
NR-47004	NE461	SAUSA300_0134	-	polysaccharide extrusion protein	0.76035	0.4625	0.611425	95.5578	95.8502	95.704	0.233801	0.090212	0.162006	1.05182	1.09712	1.07447	95.5176	94.7368	95.1272	2.27677	1.16442	1.72059	0.957384	1.05031	1.00385	89.2608	89.0956	89.1782	10.1222	11.4176	10.7699	0.759906	0.754233	0.75707	67.6435	59.7723	63.7079	5.39933	7.40038	6.39986	0.263147	0.222504	0.242825	27.1866	16.1316	21.6591	0.145773	0	0.0728865
NR-47005	NE462	SAUSA300_0917	-	putative membrane protein	0.69005	0.4033	0.546675	88.4977	93.6443	91.071	0.209132	0	0.104566	1.0079	0.965483	0.986694	83.3951	90.4192	86.9072	2.42506	0.829111	1.62709	1.0112	1.06205	1.03662	73.4906	84.0076	78.7491	8.703	9.73451	9.21875	0.877135	0.76536	0.821248	46.6365	50.9615	48.799	2.57787	6.31868	4.44827	0.496733	0.307368	0.40205	22.7833	10.5967	16.69	0.0410509	0.102881	0.071966
NR-47006	NE463	SAUSA300_1871	-	conserved hypothetical protein	0.51985	0.3552	0.437525	93.9142	96.6057	95.26	0.0640615	0.0435161	0.0537888	1.09679	1.1372	1.11699	93.9223	94.9205	94.4214	1.47243	1.32509	1.39876	1.08715	1.10754	1.09734	91.5271	91.6017	91.5644	11.2487	13.1374	12.193	0.696436	0.806483	0.75146	60.4878	56.8966	58.6922	7.44308	6.32184	6.88246	0.263468	0.220393	0.24193	19.052	13.4373	16.2447	0	0.074239	0.0371195
NR-47007	NE464	SAUSA300_2623	pcp	pyrrolidone-carboxylate peptidase	0.53465	0.4107	0.472675	92.0893	95.2359	93.6626	0.0318979	0	0.0159489	1.10135	1.08029	1.09082	92.2339	90.9763	91.6051	1.08661	1.68865	1.38763	1.06569	0.927028	0.996359	88.3242	87.3318	87.828	9.74309	9.30493	9.52401	0.773433	0.863087	0.81826	56.7358	50.5263	53.6311	2.76498	6.10526	4.43512	0.248045	0.200549	0.224297	14.1156	12.3016	13.2086	0	0	0
NR-47008	NE465	SAUSA300_2377	-	glycerate kinase	0.57165	0.4921	0.531875	92.2951	95.141	93.7181	0.0652955	0.0867679	0.0760317	1.07606	1.04067	1.05836	94.3272	93.3094	93.8183	1.81398	1.12259	1.46828	1.03265	1.08944	1.06105	91.118	87.0036	89.0608	11.1931	12.154	11.6735	0.799445	0.804064	0.801754	45.8003	58.8652	52.3328	6.97264	8.51064	7.74164	0.202742	0.238125	0.220434	17.6	16.7816	17.1908	0	0	0
NR-47009	NE466	SAUSA300_0809	-	putative DNA primase	0.49765	0.4218	0.459725	90.6137	95.7135	93.1636	0	0	0	1.07044	0.946678	1.00856	94.3171	90.7295	92.5233	1.85243	0.810537	1.33148	1.08476	0.965675	1.02522	89.662	84.0896	86.8758	9.87526	9.07484	9.47505	0.706841	0.820997	0.763919	57.5758	51.9608	54.7683	5.60676	7.10784	6.3573	0.21206	0.172261	0.19216	13.9903	16.4122	15.2012	0	0	0
NR-47010	NE467	SAUSA300_0644	-	conserved hypothetical protein	0.53095	0.5957	0.563325	97.1509	95.5571	96.354	0.562786	0.239234	0.40101	0.946405	0.999658	0.973032	93.0286	93.0537	93.0412	0.887866	0.67659	0.782228	1.03572	1.08455	1.06013	91.4653	86.6157	89.0405	13.3206	10.325	11.8228	0.908697	0.859071	0.883884	61.0706	54.4534	57.762	4.95673	6.07287	5.5148	0.264111	0.208571	0.236341	14.902	17.3573	16.1296	0.0980392	0	0.0490196
NR-47011	NE468	SAUSA300_2501	-	phytoene dehydrogenase	0.68635	0.666	0.676175	91.061	96.8504	93.9557	0.0363372	0.138953	0.0876451	0.966801	1.06842	1.01761	94.5973	93.8867	94.242	2.22075	1.88867	2.05471	1.02754	0.984264	1.0059	92.5588	83.7454	88.1521	16.6352	8.40544	12.5203	0.733894	0.782777	0.758336	52.8195	51.8957	52.3576	6.38723	9.00474	7.69599	0.170933	0.178172	0.174552	17.1875	16.8029	16.9952	0	0	0
NR-47012	NE469	SAUSA300_1994	scrB	sucrose-6-phosphate hydrolase	0.50135	0.7657	0.633525	96.9927	96.1731	96.5829	0.414794	0.0313676	0.223081	1.07477	0.979492	1.02713	93.3869	94.4051	93.896	1.94954	0.186498	1.06802	1.02408	0.946932	0.985503	88.1514	87.1779	87.6646	12.6714	11.1656	11.9185	0.66979	0.581675	0.625733	61.035	53.7538	57.3944	5.17504	5.10511	5.14007	0.241167	0.177778	0.209473	9.32091	9.1623	9.2416	0.0665779	0	0.0332889
NR-47013	NE470	SAUSA300_0346	-	putative membrane protein	0.61235	0.6734	0.642875	94.5352	97.4851	96.0102	0.333222	1.37174	0.852481	1.05428	1.08227	1.06827	88.9413	95.6308	92.286	1.50801	3.71382	2.61092	1.08408	0.89572	0.989901	88.6196	89.5299	89.0747	8.11258	17.5214	12.817	0.672158	0.679245	0.675702	56.422	58.6705	57.5463	5.73848	5.20231	5.47039	0.210132	0.146084	0.178108	15.8015	16.3031	16.0523	0.0686028	0.114811	0.0917069
NR-47014	NE471	SAUSA300_1326	-	putative cell wall enzyme EbsB	0.72335	0.666	0.694675	95.1664	97.9733	96.5699	0.202605	1.52004	0.861322	1.13771	1.07435	1.10603	94.179	94.9515	94.5652	2.42261	3.1068	2.76471	1.01222	1.00775	1.00998	83.1503	89.1635	86.1569	6.27807	14.1952	10.2366	0.839331	0.763425	0.801378	59.8496	53.1856	56.5176	3.85501	5.81717	4.83609	0.213666	0.152417	0.183042	22.3275	22.739	22.5333	0	0	0
NR-47015	NE472	SAUSA300_2109	fmtB	truncated FmtB protein	0.62345	0.444	0.533725	94.4085	97.5589	95.9837	0.0340948	0.3367	0.185397	1.03039	1.0758	1.05309	94.3816	94.5736	94.4776	2.50086	2.59918	2.55002	0.994167	1.07281	1.03349	89.4447	88.0331	88.7389	10.1222	9.03883	9.58052	0.808984	0.760039	0.784511	62.6003	50.9804	56.7904	8.52113	5.14706	6.83409	0.200171	0.172261	0.186216	24.142	16.2207	20.1814	0	0	0
NR-47016	NE473	SAUSA300_0013	-	putative membrane protein	0.53465	0.4736	0.504125	94.8618	96.6237	95.7428	0.212615	0.177699	0.195157	0.991393	1.01394	1.00267	94.1789	77.5894	85.8842	0.970176	1.51237	1.24127	0.947848	1.06743	1.00764	88.3758	89.5429	88.9594	6.4552	14.5899	10.5225	0.675973	0.772617	0.724295	57.596	58.8972	58.2466	5.63991	8.5213	7.08061	0.19246	0.168461	0.180461	18.9402	12.1339	15.5371	0.0563698	0	0.0281849
NR-47017	NE474	SAUSA300_2446	-	conserved hypothetical protein	0.58645	0.6179	0.602175	95.316	96.6652	95.9906	0.0641643	0.171013	0.117589	1.09503	1.05749	1.07626	94.5846	94.4312	94.5079	1.51362	1.80866	1.66114	1.01256	1.0278	1.02018	84.6644	86.6401	85.6523	7.24191	7.95907	7.60049	0.721755	0.850992	0.786373	52.7731	56.2118	54.4924	7.3321	6.72098	7.02654	0.191175	0.207304	0.19924	15.562	15.3773	15.4696	0.0720461	0	0.0360231
NR-47018	NE475	SAUSA300_1060	-	putative exotoxin 4	0.66045	0.4329	0.546675	95.8026	95.6284	95.7155	0.402955	0.0420345	0.222495	1.0462	1.07729	1.06174	94.9174	93.1332	94.0253	1.81288	1.59163	1.70226	1.05207	1.07574	1.06391	89.2673	84.3526	86.81	7.71335	6.94215	7.32775	0.861908	0.878084	0.869996	52.7888	48.7762	50.7825	8.26189	8.91608	8.58898	0.161294	0.241503	0.201398	13.544	11.2006	12.3723	0	0.0805802	0.0402901
NR-47019	NE476	SAUSA300_2079	fba	fructose bisphosphate aldolase	0.54945	0.3183	0.433875	85.0715	85.052	85.0618	0	0	0	1.07899	1.02382	1.0514	79.8485	80.5146	80.1816	0	0.0421763	0.0210881	1.03436	1.05989	1.04712	71.7552	78.6784	75.2168	0.488315	0.132159	0.310237	1.04119	1.09821	1.0697	45.9004	55.5921	50.7463	8.87656	3.72807	6.30232	0.4193	0.385054	0.402177	7.53904	14.1223	10.8307	0	0.099453	0.0497265
NR-47020	NE477	SAUSA300_0138	deoD	purine nucleoside phosphorylase	0.77145	0.4773	0.624375	93.9326	97.4573	95.695	0.0642055	0.20842	0.136313	1.09433	1.08718	1.09075	95.8333	93.2151	94.5242	2.44565	1.28603	1.86584	1.12802	1.10314	1.11558	91.2897	87.6163	89.453	8.50101	9.47674	8.98888	0.739443	0.832124	0.785784	50.6024	48.8121	49.7073	7.913	6.2635	7.08825	0.160009	0.195482	0.177745	13.3466	14.8488	14.0977	0	0	0
NR-47021	NE478	SAUSA300_0142	phnE	phosphonate ABC transporter, permease protein	0.53835	0.518	0.528175	92.7522	95.929	94.3406	0.1002	0.0433088	0.0717544	1.05182	1.04265	1.04723	95.395	91.3734	93.3842	2.35294	1.11588	1.73441	1.01324	1.01398	1.01361	91.2674	87.3045	89.2859	11.5261	12.6955	12.1108	0.833378	0.804064	0.818721	52.9412	53.8593	53.4002	11.4676	8.4048	9.9362	0.158402	0.246147	0.202275	11.0276	14.3685	12.698	0	0.115875	0.0579375
NR-47022	NE479	SAUSA300_1504	-	putative competence protein ComGA	0.59755	0.6068	0.602175	91.5955	96.8075	94.2015	0	0.0938967	0.0469483	1.07009	1.05406	1.06208	94.9084	93.8812	94.3948	2.11115	1.65252	1.88183	1.09702	1.09531	1.09617	90.4164	88.7881	89.6022	10.0711	12.9618	11.5164	0.618053	0.746493	0.682273	52.1127	48.0818	50.0973	12.1317	5.88235	9.00703	0.1825	0.165083	0.173792	10.3787	17.9848	14.1818	0	0	0
NR-47023	NE480	SAUSA300_0669	-	undecaprenol kinase	0.53835	0.6068	0.572575	91.4592	95.7058	93.5825	0.0691563	0.127551	0.0983537	1.01598	1.06392	1.03995	93.5767	92.6267	93.1017	4.29344	1.84332	3.06838	1.00745	1.06156	1.0345	87.4499	87.6669	87.5584	9.03994	9.79021	9.41507	0.766222	0.761006	0.763614	50.9506	47.1204	49.0355	7.39405	5.49738	6.44571	0.169005	0.161284	0.165144	18.0479	14.4801	16.264	0.184162	0	0.092081
NR-47024	NE481	SAUSA300_0645	-	DNA-binding response regulator	0.6438	0.52355	0.583675	97.7878	96.184	96.9859	1.19985	0.0652316	0.632541	0.990805	0.942008	0.966407	93.5761	95.4828	94.5294	2.94599	1.82759	2.38679	0.956743	1.02428	0.990513	89.9438	92.052	90.9979	10.2809	8.97975	9.63032	0.735537	0.882928	0.809233	59.6386	56.5445	58.0915	6.2249	10.733	8.47895	0.182803	0.205333	0.194068	22.0941	10	16.047	0.192123	0.0917431	0.141933
NR-47025	NE482	SAUSA300_0890	oppF	oligopeptide ABC transporter, ATP-binding protein	0.5994	0.76395	0.681675	93.0487	95.8959	94.4723	0.0705716	0.1001	0.0853358	0.995609	0.988742	0.992175	90.7129	95.1556	92.9343	0.752126	2.4	1.57606	1.04151	1.10069	1.0711	90.644	89.0778	89.8609	23.3746	21.4519	22.4132	0.869505	0.797194	0.833349	53.5771	60.5206	57.0489	7.5575	10.6291	9.0933	0.202099	0.194638	0.198369	8.16062	12.9936	10.5771	0	0	0
NR-47026	NE483	SAUSA300_0727	pepT	peptidase T	0.5106	0.62345	0.567025	90.5732	96.5928	93.583	0	0	0	0.93167	0.915007	0.923339	89.1404	94.9588	92.0496	0.707464	1.08025	0.893857	0.962834	0.950999	0.956916	87.7034	85.375	86.5392	18.6821	12.75	15.716	0.926385	0.874069	0.900227	49.3235	53.3333	51.3284	5.81959	7.16049	6.49004	0.261219	0.170994	0.216107	6.99746	14.5533	10.7754	0.127226	0.0720461	0.0996361
NR-47027	NE484	SAUSA300_1808	-	amino acid ABC transporter, permease/substrate-binding protein	0.5106	0.54205	0.526325	89.9863	93.7405	91.8634	0	0	0	1.02442	0.972411	0.998414	88.9942	94.5446	91.7694	0.203183	0.739713	0.471448	1.00575	1.05813	1.03194	87.3123	88.1696	87.7409	16.9886	14.3415	15.6651	0.87991	0.866957	0.873433	48.2495	58.1699	53.2097	4.40744	7.40741	5.90742	0.29367	0.193794	0.243732	5.05495	13.8715	9.46322	0.10989	0	0.054945
NR-47028	NE485	SAUSA300_1496	-	glycine dehydrogenase, subunit 2	0.4514	0.77145	0.611425	91.7469	95.4683	93.6076	0	0	0	1.02161	0.982803	1.0022	86.6532	94.1895	90.4213	0.505561	0.878906	0.692233	1.01052	1.00188	1.0062	88.3398	84.828	86.5839	15.6915	9.98308	12.8373	0.912859	0.857765	0.885312	53.4579	46.5455	50.0017	6.02294	4.54545	5.2842	0.343794	0.232214	0.288004	6.51341	12.8292	9.67131	0	0	0
NR-47029	NE486	SAUSA300_2643	-	putative chromosome partioning protein, ParB family	0.6956	0.6401	0.66785	97.1475	94.7693	95.9584	0.570497	0.0649773	0.317737	1.0844	1.0312	1.0578	80.9351	86.6563	83.7957	0.07249	1.55763	0.81506	1.08708	0.907634	0.997355	89.8382	90.3958	90.117	9.57929	8.17414	8.87672	0.879598	0.888837	0.884217	43.4307	48.7696	46.1001	2.36496	3.78971	3.07734	0.366565	0.3411	0.353833	16.2921	9.90991	13.101	0.280899	0	0.14045
NR-47030	NE487	SAUSA300_0042	-	conserved hypothetical protein	0.37	0.63085	0.500425	85.7757	96.1175	90.9466	0	0	0	1.06201	0.994185	1.0281	84.1239	92.6409	88.3824	0.129074	0.887265	0.508169	1.05547	0.937301	0.996387	82.0712	85.3044	83.6878	9.504	8.13817	8.82109	1.08385	0.826318	0.955082	46.0299	52.0833	49.0566	3.03468	5.72917	4.38192	0.279212	0.162128	0.22067	5.7554	10.2012	7.9783	0	0	0
NR-47031	NE488	SAUSA300_0953	-	putative membrane protein	0.4958	0.62345	0.559625	91.1843	95.4876	93.3359	0.0332668	0	0.0166334	1.05603	0.954101	1.00507	90.6068	90.3372	90.472	0.582791	1.35883	0.970811	0.993486	0.972034	0.98276	88.9728	87.4763	88.2245	16.7541	13.1562	14.9551	0.925345	0.864877	0.895111	47.6813	55.4622	51.5718	4.58167	11.5546	8.06813	0.270215	0.200971	0.235593	5.9714	9.84103	7.90621	0	0	0
NR-47032	NE489	SAUSA300_0403	-	exotoxin	0.6697	0.56425	0.616975	90.8974	95.0864	92.9919	0	0.0909918	0.0454959	1.09608	1.08771	1.0919	91.6836	92.8874	92.2855	0.338066	0.800754	0.56941	1.00745	1.03857	1.02301	90.9712	84.1457	87.5584	16.2694	10.8347	13.5521	0.916674	0.86357	0.890122	47.543	39.5785	43.5607	0.090799	3.0445	1.56765	0.26154	0.180283	0.220911	6.84358	13.6528	10.2482	0	0	0
NR-47033	NE490	SAUSA300_0746	-	TPR domain protein	0.4181	0.62345	0.520775	86.6503	95.4334	91.0419	0	0	0	1.00263	1.06198	1.03231	90.773	92.6263	91.6996	0.557103	0.591716	0.57441	0.97816	1.07477	1.02646	83.0946	89.259	86.1768	10.9531	12.4067	11.6799	0.975288	0.842284	0.908786	46.0748	49.2635	47.6692	4.27099	8.34697	6.30898	0.343794	0.257969	0.300881	5.03597	9.37238	7.20417	0	0	0
NR-47034	NE491	SAUSA300_1640	icd	isocitrate dehydrogenase, NADP-dependent	0.4329	0.71225	0.572575	85.9227	95.2854	90.6041	0	0	0	1.03566	0.997155	1.01641	90.0851	93.4473	91.7662	0.229058	0.854701	0.54188	1.04083	1.03025	1.03554	84.8872	82.4984	83.6928	15.2561	9.0241	12.1401	0.934362	0.762941	0.848652	44.0806	50.6143	47.3474	4.38729	5.15971	4.7735	0.255114	0.171839	0.213476	5.86319	17.4234	11.6433	0.108578	0	0.054289
NR-47035	NE492	SAUSA300_1793	-	conserved hypothetical protein	0.8472	0.78605	0.816625	90.105	96.9296	93.5173	0.10166	0.236183	0.168922	1.03671	1.04763	1.04217	95.8464	94.0772	94.9618	1.69918	1.79799	1.74858	1.08238	0.925071	1.00373	92.7738	88.9245	90.8491	21.948	15.2676	18.6078	0.786959	0.755685	0.771322	49.0683	54.1899	51.6291	3	7.5419	5.27095	0.155189	0.151151	0.15317	7.64818	13.4777	10.5629	0	0	0
NR-47036	NE493	AUSA300_2158	-	conserved hypothetical protein	0.5069	0.53465	0.520775	96.3563	95.3424	95.8494	0	0	0	0.917619	0.996083	0.956851	93.2854	94.7283	94.0069	1.33607	0.943703	1.13989	0.973	0.951025	0.962013	88.2989	90.7414	89.5202	5.80138	6.52896	6.16517	0.747313	0.914642	0.830978	57.3239	56.9296	57.1268	5.07042	7.67591	6.37317	0.260622	0.251556	0.256089	14.1834	11.8552	13.0193	0	0	0
NR-47037	NE494	SAUSA300_0970	purQ	phosphoribosylformylglycinamidine synthase I	0.5069	0.75295	0.629925	92.0237	96.4644	94.2441	0	0.143335	0.0716675	1.00861	1.03575	1.02218	85.8333	95.3428	90.588	0.347222	1.56986	0.958541	0.980885	0.934855	0.95787	87.8293	88.5442	88.1868	20.0441	19.2721	19.6581	0.943033	0.850837	0.896935	55.5447	60.3412	57.9429	3.90625	11.9403	7.92328	0.327407	0.198016	0.262711	5.8	13.6282	9.7141	0.0666667	0	0.0333333
NR-47038	NE495	SAUSA300_0037	ccrB	cassette chromosome recombinase B	0.3663	0.51245	0.439375	87.8318	94.7084	91.2701	0	0.0601323	0.0300661	1.01915	0.822962	0.921054	84.4925	92.9145	88.7035	0.319375	0.519603	0.419489	0.959768	1.03563	0.997699	85.8444	87.4198	86.6321	14.5517	14.249	14.4003	1.00581	0.853749	0.929779	49.5741	62.594	56.0841	7.73606	8.64662	8.19134	0.377209	0.224615	0.300912	6.14489	14.7077	10.4263	0	0	0
NR-47039	NE496	SAUSA300_1064	-	transporter, TRAP family	0.6327	0.53095	0.581825	94.9	96.1193	95.5096	0.0333333	0.0473261	0.0403297	1.05393	1.04565	1.04979	93.7046	94.586	94.1453	0.795572	1.53928	1.16743	0.984631	0.921647	0.953139	90.5147	87.8866	89.2006	21.5396	12.0619	16.8008	0.959681	0.938558	0.94912	57.5	56.5074	57.0037	11.4519	9.39044	10.4212	0.24419	0.25628	0.250235	7.49441	13.8049	10.6497	0	0.0570451	0.0285226
NR-47040	NE497	SAUSA300_0179	-	putative D-isomer specific 2-hydroxyacid dehydrogenase	0.5624	0.67525	0.618825	93.2451	95.9257	94.5854	0.0348189	0	0.0174094	1.00896	0.959545	0.984252	91.5569	93.627	92.5919	0.337724	0.281162	0.309443	1.00847	1.04395	1.02621	89.2527	86.452	87.8524	19.2043	15.8273	17.5158	0.906616	0.871311	0.888963	56.7568	58.9062	57.8315	4.15704	8.28125	6.21915	0.285316	0.270213	0.277765	7.06977	12.8963	9.98304	0	0	0
NR-47041	NE498	SAUSA300_0286	-	conserved hypothetical protein	0.4255	0.54575	0.485625	92.1459	94.9086	93.5273	0	0	0	1.00193	1.00111	1.00152	84.8569	93.6359	89.2464	0.0615574	0.937346	0.499452	1.10656	0.991602	1.04908	84.3771	88.9183	86.6477	13.8134	14.21	14.0117	1.04076	0.912433	0.976595	49.8088	57.6364	53.7226	5.75673	7.45455	6.60564	0.336082	0.232214	0.284148	5.43848	14.9296	10.184	0	0.140845	0.0704225
NR-47042	NE499	SAUSA300_0817	-	putative membrane protein	0.4625	0.58645	0.524475	94.4648	94.9593	94.7121	0.0333444	0	0.0166722	1.05357	0.993027	1.0233	87.7305	93.0607	90.3956	0.234663	0.873162	0.553913	1.01596	1.06449	1.04023	84.283	85.3881	84.8355	17.2992	13.7639	15.5315	1.03683	0.874165	0.955496	54.6218	59.1195	56.8706	6.88231	9.59119	8.23675	0.344115	0.268524	0.30632	8.94454	15.625	12.2848	0.0596303	0.104167	0.0818986
NR-47043	NE500	SAUSA300_0226	-	3-hydroxyacyl-CoA dehydrogenase	0.5772	0.56425	0.570725	92.8962	96.052	94.4741	0.034153	0	0.0170765	1.02863	1.02784	1.02823	92.5328	91.1492	91.841	0.538177	0.324374	0.431276	1.01256	1.05569	1.03412	89.3232	86.3205	87.8218	17.3477	12.6086	14.9781	0.967658	0.866473	0.917066	51.9565	61.0169	56.4867	6.31787	9.24499	7.78143	0.295598	0.274013	0.284806	8.37438	12.4198	10.3971	0.123153	0.058309	0.090731
NR-47044	NE501	SAUSA300_0764	rnr	ribonuclease R	0.3774	0.43105	0.404225	84.2105	93.3792	88.7948	0	0	0	1.02793	0.943066	0.985497	83.7786	89.753	86.7658	0.0321854	0.137237	0.0847112	1.0582	1.06938	1.06379	83.1629	84.9735	84.0682	8.07641	8.67725	8.37683	1.03494	0.914369	0.974656	42.0341	59.322	50.678	4.54968	7.50605	6.02787	0.451751	0.348744	0.400248	4.45434	7.68839	6.07137	0.111359	0.0509165	0.0811378
NR-47045	NE502	SAUSA300_1977	-	conserved hypothetical protein	0.4773	0.56795	0.522625	86.2535	96.5619	91.4077	0.034626	0	0.017313	1.01458	1.00755	1.01106	88.8169	93.1973	91.0071	0.0681896	0.209314	0.138752	0.998936	0.934855	0.966895	81.9552	84.9308	83.443	11.4108	9.86827	10.6395	1.00303	0.94388	0.973457	49.3987	52.2124	50.8055	4.65116	7.07965	5.8654	0.347328	0.286257	0.316792	5.19573	13.7292	9.46246	0	0	0
NR-47046	NE503	SAUSA300_2564	estA	tributyrin esterase	0.3811	0.61605	0.498575	84.3952	95.7527	90.0739	0.0340716	0	0.0170358	1.03109	0.952045	0.991568	84.0199	93.0351	88.5275	0.0996678	0.711744	0.405706	1.02516	0.96225	0.993706	83.2914	87.4342	85.3628	10.5714	10.2864	10.4289	0.971126	0.82777	0.899448	42.6362	53.7984	48.2173	7.59607	7.44186	7.51896	0.436329	0.272324	0.354326	6.13464	8.60553	7.37008	0	0	0
NR-47047	NE504	SAUSA300_1392	-	phiSLT ORF191-like protein	0.5291	0.78235	0.655725	86.9169	97.0063	91.9616	0	0.0965717	0.0482858	1.00158	1.02487	1.01322	87.6439	92.0751	89.8595	0.169262	1.04275	0.606006	1.00609	0.93828	0.972184	86.7173	87.0595	86.8884	14.4737	10.8141	12.6439	0.975288	0.896323	0.935806	48.5321	59.5331	54.0326	7.68519	8.75486	8.22002	0.35022	0.217015	0.283617	6.21723	14.4691	10.3432	0	0	0
NR-47048	NE505	SAUSA300_0093	-	transcriptional regulator, LysR family domain protein	0.4107	0.51615	0.463425	95.8285	94.5632	95.1959	0.191351	0	0.0956755	0.970744	1.00591	0.988329	90.8381	95.7978	93.3179	1.18765	1.00487	1.09626	0.982333	1.01632	0.999329	83.7218	90.3056	87.0137	4.77855	5.09308	4.93581	0.945715	0.960526	0.953121	55.8352	58.5417	57.1885	4.34783	7.70833	6.02808	0.320822	0.256889	0.288856	11.5551	9.76051	10.6578	0.0240732	0	0.0120366
NR-47049	NE506	SAUSA300_2215	-	conserved hypothetical protein	0.5439	0.77125	0.657575	93.1115	97.6445	95.378	0.0391389	0.267666	0.153402	0.897594	0.924409	0.911001	90.9836	95.2493	93.1165	1.14041	2.58702	1.86372	0.955681	1.04003	0.997857	90.5024	87.5908	89.0466	23.2903	21.744	22.5172	0.88754	0.865506	0.876523	53.7167	65.7895	59.7531	6.61376	12.807	9.71038	0.229089	0.240659	0.234874	3.58402	19.8565	11.7203	0.0587544	0	0.0293772
NR-47050	NE507	SAUSA300_1036	-	RNA methyltransferase, TrmH family	0.4366	0.46435	0.450475	92.3997	94.9532	93.6764	0	0	0	0.998419	0.951132	0.974776	89.7064	91.2871	90.4967	0.573743	0.29703	0.435387	1.00915	0.988178	0.998665	90.9747	85.1217	88.0482	20.422	15.8916	18.1568	0.871239	0.874698	0.872968	51.7308	61.612	56.6714	9.45674	9.42623	9.44149	0.334154	0.309056	0.321605	8.49673	13.3649	10.9308	0	0	0
NR-47051	NE508	SAUSA300_0864	argG	argininosuccinate synthase	0.5328	0.55315	0.542975	94.2496	95.1581	94.7039	0	0	0	1.00193	1.00161	1.00177	90.6157	92.8468	91.7313	0.428054	0.57999	0.504022	1.03436	1.01215	1.02325	90.293	88.26	89.2765	16.4077	13.5744	14.991	0.959681	0.923077	0.941379	55.8614	66.3707	61.1161	6.64452	10.0999	8.37221	0.315198	0.38041	0.347804	9.14913	16.7401	12.9446	0	0.146843	0.0734215
NR-47052	NE509	SAUSA300_0205	-	staphylococcal tandem lipoprotein	0.6179	0.67155	0.644725	95.388	96.2909	95.8394	0	0.0481696	0.0240848	0.959775	1.02734	0.993558	93.4885	92.9669	93.2277	0.573549	0.652073	0.612811	1.00949	1.05031	1.0299	91.2966	87.577	89.4368	17.8885	12.6283	15.2584	0.988815	0.942429	0.965622	56.9194	57.4733	57.1964	6.68824	6.04982	6.36903	0.267002	0.237281	0.252142	11.4701	11.0553	11.2627	0	0.0628141	0.031407
NR-47053	NE510	SAUSA300_2110	fmtB	truncated FmtB protein	0.3552	0.50135	0.428275	90.2993	94.4172	92.3582	0	0	0	0.974179	1.01052	0.992347	82.7924	90.8072	86.7998	0.135227	0.403587	0.269407	1.00745	1.09091	1.04918	81.9178	86.8609	84.3894	10.6595	11.0429	10.8512	1.02315	0.946299	0.984725	52.1277	63.0027	57.5652	5.44554	9.65147	7.54851	0.392631	0.314967	0.353799	5.73723	13.913	9.82512	0	0.0483092	0.0241546
NR-47054	NE511	SAUSA300_0061	arcC	carbamate kinase	0.3034	0.74545	0.524425	88.0284	95.4	91.7142	0	0	0	0.988934	0.989732	0.989333	79.7195	91.9347	85.8271	0.113723	0.940129	0.526926	0.898463	0.988667	0.943565	74.4111	83.6215	79.0163	7.37896	7.73295	7.55595	1.09494	1.00726	1.0511	42.154	60.5735	51.3638	9.41265	7.34767	8.38016	0.554889	0.235592	0.395241	5.41825	14.782	10.1001	0	0	0
NR-47055	NE512	SAUSA300_2228	modC	molybdenum ABC transporter, ATP-binding protein ModC	0.4699	0.61605	0.542975	92.4943	96.1949	94.3446	0.032352	0	0.016176	1.08589	1.06644	1.07617	90.7241	92.0465	91.3853	0.37931	0.697674	0.538492	0.987696	1.05177	1.01973	88.5383	87.8158	88.1771	16.6968	12.4088	14.5528	0.959681	0.861635	0.910658	49.5531	57.2881	53.4206	15.0253	8.13559	11.5804	0.323551	0.249103	0.286327	7.22892	14.0442	10.6366	0	0	0
NR-47056	NE513	SAUSA300_2431	-	putative helicase	0.4144	0.54205	0.478225	86.8457	96.2597	91.5527	0	0.0519481	0.025974	1.03355	0.952617	0.993083	89.3625	89.6286	89.4956	0.281789	0.226449	0.254119	0.966921	1.08015	1.02353	87.509	86.573	87.041	11.3148	9.4382	10.3765	0.983959	0.861151	0.922555	48.6752	57.6453	53.1602	9.97204	8.56269	9.26736	0.327407	0.276124	0.301766	6.96481	10.058	8.5114	0	0	0
NR-47057	NE514	SAUSA300_2437	sarT	staphylococcal accessory regulator T	0.3811	0.66785	0.524475	88.0519	95.9547	92.0033	0	0.0539374	0.0269687	1.00263	0.917481	0.960058	86.0778	91.0536	88.5657	0.218103	0.590372	0.404238	0.936949	1.07721	1.00708	79.8513	87.9224	83.8868	10.3194	17.1191	13.7192	1.03009	0.973246	1.00167	46.7645	58.8525	52.8085	5.15695	9.5082	7.33258	0.372389	0.257547	0.314968	6.79978	13.2989	10.0493	0.0539665	0	0.0269833
NR-47058	NE515	SAUSA300_1330	ilvA	threonine dehydratase	0.2997	0.79725	0.548475	80.3811	93.9888	87.185	0	0.0509424	0.0254712	0.995609	0.971422	0.983515	76.6922	92.9017	84.797	0	1.05516	0.52758	1.02141	1.01998	1.02069	72.7912	88.0925	80.4419	7.14038	12.1965	9.66844	1.05228	0.936962	0.994623	37.7637	54.326	46.0448	3.0343	7.84708	5.44069	0.609189	0.209837	0.409513	4.13349	9.89729	7.01539	0	0	0
NR-47059	NE516	SAUSA300_1508	-	conserved hypothetical protein	0.5143	0.70065	0.607475	83.7029	95.787	89.745	0	0.324074	0.162037	0.950641	1.06891	1.00978	91.2232	91.7755	91.4993	0.207326	1.30624	0.756783	0.985653	1.01117	0.998411	89.0694	90.44	89.7547	14.2234	14.9375	14.5804	0.953438	0.890663	0.92205	52.459	54.4018	53.4304	6.90282	8.12641	7.51462	0.333191	0.187038	0.260114	7.27273	14.6949	10.9838	0.0865801	0.124533	0.105557
NR-47060	NE517	SAUSA300_0034	-	IS1272, transposase	0.4107	0.49395	0.452325	96.0847	91.3386	93.7116	0.0352734	0	0.0176367	1.05322	1.09256	1.07289	90.2359	94.4086	92.3222	1.16152	0.675883	0.918702	1.07849	1.00735	1.04292	67.1842	90.7224	78.9533	2.99929	5.93156	4.46542	1.04124	0.938532	0.989887	59.296	52.1654	55.7307	6.13718	6.29921	6.21819	0.406717	0.272	0.339359	10.4727	5.36251	7.91761	0.0231696	0	0.0115848
NR-47061	NE518	SAUSA300_2500	-	glycosyl transferase	0.5476	0.68255	0.615075	93.6457	96.8504	95.2481	0	0.15748	0.07874	0.989636	0.942719	0.966178	90.1235	96.087	93.1053	0.823045	1.30435	1.0637	0.993146	1.02515	1.00915	88.5556	87.3075	87.9316	15.8576	16.5742	16.2159	0.89413	0.785196	0.839663	52.5424	58.1019	55.3222	10.694	7.17593	8.93497	0.227482	0.182394	0.204938	5.74818	14.7244	10.2363	0	0.0787402	0.0393701
NR-47062	NE519	SAUSA300_1460	-	peptidase, M20/M25/M40 family	0.3848	0.53465	0.459725	88.7114	95.9843	92.3478	0	0	0	0.967855	1.01052	0.989186	85.0582	93.1951	89.1266	0.336803	0.225327	0.281065	1.11235	1.08553	1.09894	79.1429	89.4333	84.2881	12.6323	11.6883	12.1603	0.986734	0.819545	0.903139	43.356	55.3512	49.3536	2.87081	5.01672	3.94376	0.331263	0.25248	0.291872	7.68185	13.3008	10.4913	0	0	0
NR-47063	NE520	SAUSA300_1452	proC	pyrroline-5-carboxylate reductase	0.3922	0.48655	0.439375	88.8674	95.8786	92.373	0	0	0	1.09187	0.96453	1.0282	82.1762	93.1474	87.6618	0.133511	0.897921	0.515716	1.02039	1.03514	1.02777	82.8769	87.0197	84.9483	10.2965	10.7477	10.5221	1.06442	0.931785	0.998105	48.4496	53.1295	50.7895	8.65801	5.24017	6.94909	0.331584	0.290057	0.310821	5.75013	11.6117	8.68092	0	0	0
NR-47064	NE521	SAUSA300_2307	-	ABC transporter, permease protein	0.4107	0.70115	0.555925	90.5458	96.14	93.3429	0	0	0	1.08133	0.961524	1.02143	87.7075	93.1119	90.4097	0.127714	0.830484	0.479099	1.06671	1.00139	1.03405	82.732	88.4768	85.6044	10.8504	10.1879	10.5191	0.946155	0.978229	0.962192	46.1783	57.2835	51.7309	5.89124	5.70866	5.79995	0.302667	0.214482	0.258574	6.38646	9.97653	8.18149	0	0	0
NR-47065	NE522	SAUSA300_1889	purB	adenylosuccinate lyase	0.57165	0.5139	0.542775	95.7073	95.4412	95.5743	0.390244	0.097688	0.243966	1.02364	1.0492	1.03642	88.8127	91.1792	89.9959	0.747897	0.218955	0.483426	1.1125	1.1267	1.1196	86.0518	81.2359	83.6439	4.40709	2.07488	3.24099	0.689212	0.712633	0.700923	37.8069	29.2835	33.5452	2.94599	1.55763	2.25181	0.167168	0.168814	0.167991	10.6701	11.9472	11.3087	0.0650618	0.155159	0.11011
NR-47066	NE523	SAUSA300_1969	-	phi77 ORF011-like protein, phage transcriptional repressor	0.3256	0.63825	0.481925	86.0434	94.3377	90.1906	0	0.0519481	0.025974	1.03706	0.952617	0.99484	82.841	93.4256	88.1333	0.066379	0.432526	0.249453	1.02618	1.03102	1.0286	77.0391	85.5524	81.2957	8.40755	9.4051	8.90632	1.0228	0.853895	0.938349	38.1618	50.4554	44.3086	4.45633	4.55373	4.50503	0.436971	0.231792	0.334382	5.79432	11.5816	8.68796	0	0.0622665	0.0311333
NR-47067	NE524	SAUSA300_0371	-	conserved hypothetical protein	0.4107	0.57905	0.494875	90.5256	95.7661	93.1458	0	0	0	1.01598	0.981814	0.998899	87.0844	92.675	89.8797	0.191816	0.556328	0.374072	1.06535	1.0552	1.06027	84.0681	88.4615	86.2648	9.85222	9.15287	9.50255	1.0561	0.993711	1.02491	47.4777	55.1325	51.3051	7.48718	7.61589	7.55154	0.324837	0.255014	0.289925	7.40546	11.7619	9.58368	0.052521	0	0.0262605
NR-47068	NE525	SAUSA300_1648	-	putative NADP-dependent malic enzyme	0.3219	0.48655	0.404225	71.9933	94.3622	83.1778	0	0	0	1.04866	1.03575	1.04221	65.4382	90.5844	78.0113	0	0.278293	0.139147	1.02584	1.05471	1.04028	58.976	85.4136	72.1948	2.07321	3.32844	2.70083	1.05138	0.988389	1.01989	31.8978	57.1592	44.5285	4.70046	6.87285	5.78665	0.641641	0.368588	0.505114	1.924	9.36099	5.64249	0	0	0
NR-47069	NE526	SAUSA300_0694	-	putative membrane protein	0.6438	0.52355	0.583675	95.8522	95.0083	95.4303	0.985626	0	0.492813	1.07601	1.05208	1.06404	87.4831	89.3805	88.4318	0.675371	0.0884956	0.381933	0.975099	1.10558	1.04034	85.4954	86.3436	85.9195	7.66088	5.77582	6.71835	0.838743	0.988389	0.913566	32.5472	32.5758	32.5615	0.471698	1.89394	1.18282	0.128875	0.142395	0.135635	10.8108	11.1801	10.9954	0	0	0
NR-47070	NE527	SAUSA300_1766	epiB	lantibiotic epidermin biosynthesis protein EpiB	0.3626	0.74185	0.552225	84.9841	95.7545	90.3693	0	0.102302	0.051151	0.996663	0.967463	0.982063	82.1095	92.7495	87.4295	0.0622278	0.847458	0.454843	1.09464	1.03905	1.06685	80.1026	87.0381	83.5703	9.56404	8.8563	9.21017	1.02627	0.824867	0.92557	39.3362	56.0684	47.7023	3.31126	6.49573	4.90349	0.454964	0.246992	0.350978	6.81306	14.2427	10.5279	0	0	0
NR-47071	NE528	SAUSA300_0091	-	putative permease	0.4588	0.43755	0.448175	85.4692	97.588	91.5286	0	0.241196	0.120598	1.04444	1.02586	1.03515	88.7407	93.1935	90.9671	0.0930521	1.30536	0.699206	1.09805	1.04933	1.07369	87.3063	88.4594	87.8828	11.6272	9.82882	10.728	1.03712	0.876149	0.956633	43.215	59.5687	51.3919	0.03125	7.27763	3.65444	0.307808	0.156639	0.232223	7.19132	18.9767	13.084	0	0	0
NR-47072	NE529	SAUSA300_0017	purA	adenylosuccinate synthetase	0.3737	0.4477	0.4107	54.3049	54.078	54.1915	0	0	0	1.04305	1.07549	1.05927	35.0232	28.8334	31.9283	0	0	0	0.971052	1.11471	1.04288	35.1543	26.1215	30.6379	0.0417014	0.152579	0.0971402	1.05336	1.0176	1.03548	27.3735	19.994	23.6837	0.0598982	0.029976	0.0449371	0.913543	0.877202	0.895373	6.86275	3.97045	5.4166	0.0192234	0	0.0096117
NR-47073	NE530	SAUSA300_2248	-	transcriptional regulator, AraC family	0.5217	0.79735	0.659525	92.8167	96.3683	94.5925	0.0707714	0.102302	0.0865367	0.992798	0.967463	0.98013	91.8423	95.3746	93.6085	0.951734	2.06134	1.50654	1.002	0.973013	0.987507	89.8897	88.9328	89.4112	20.5091	18.1254	19.3173	0.953785	0.856797	0.905291	57.2178	53.3333	55.2755	7.82123	3.84615	5.83369	0.244832	0.164661	0.204747	5.13369	16.0169	10.5753	0	0.0847458	0.0423729
NR-47074	NE531	SAUSA300_2128	-	putative drug transporter	0.4403	0.58645	0.513375	94.5221	95.5321	95.0271	0.0735294	0.0502008	0.0618651	0.955559	0.985773	0.970666	90.6157	92.0667	91.3412	0.388524	0.555836	0.47218	1.1396	0.968121	1.05386	84.3171	90.5277	87.4224	13.1935	13.986	13.5898	1.02523	0.861006	0.943119	58.381	57.0881	57.7345	5.71049	6.70498	6.20773	0.337367	0.220393	0.27888	4.26332	14.4918	9.37756	0	0	0
NR-47075	NE532	SAUSA300_2473	-	conserved hypothetical protein	0.5439	0.52725	0.535575	94.689	95.9941	95.3415	0	0.049456	0.024728	0.965747	1.00062	0.983183	90.5476	92.7608	91.6542	0.586701	0.854317	0.720509	1.04491	1.08797	1.06644	88.229	88.311	88.27	15.0053	12.1716	13.5884	0.984653	0.902274	0.943463	56.1963	59.4378	57.8171	6.18982	6.4257	6.30776	0.261861	0.21026	0.236061	6.92098	13.305	10.113	0	0	0
NR-47076	NE533	SAUSA300_0436	-	ABC transporter, permease protein	0.481	0.60115	0.541075	92.9934	96.8153	94.9043	0	0	0	1.01282	1.01002	1.01142	88.6067	93.961	91.2839	0.167056	0.665716	0.416386	1.01937	1.02878	1.02408	87.4878	87.156	87.3219	13.2268	11.0092	12.118	1.02263	0.896468	0.959551	49.8539	50.7365	50.2952	5.5914	4.41899	5.0052	0.329978	0.257969	0.293973	7.39437	12.3711	9.88274	0.117371	0	0.0586855
NR-47077	NE534	SAUSA300_1537	-	conserved hypothetical protein	0.3256	0.52355	0.424575	91.4714	95.0073	93.2394	0	0	0	0.959775	1.01101	0.985393	84.3198	92.25	88.2849	0.380755	0.5	0.440377	0.98395	0.978394	0.981172	82.0047	87.4437	84.7242	9.40512	10.4552	9.93016	1.04361	0.967102	1.00536	46.8401	57.5758	52.2079	4.71785	5.89226	5.30506	0.432152	0.250792	0.341472	6.5331	12.6151	9.5741	0	0	0
NR-47078	NE535	SAUSA300_0867	spsA	signal peptidase IA	0.3515	0.60125	0.476375	83.6376	95.5712	89.6044	0.103341	0	0.0516705	1.01985	0.983298	1.00157	78.0827	90.4947	84.2887	0.101626	0.387973	0.2448	1.00541	1.00872	1.00707	78.3065	83.2651	80.7858	8.82655	8.91314	8.86984	1.01379	1.06386	1.03882	46.7586	59.7059	53.2323	4.92778	7.05882	5.9933	0.465888	0.287102	0.376495	6.45922	12.6522	9.55571	0	0	0
NR-47079	NE536	SAUSA300_0780	-	conserved hypothetical protein	0.3441	0.59015	0.467125	88.5802	95.7843	92.1823	0	0	0	1.02442	1.00953	1.01697	84.4271	92.202	88.3145	0.238014	0.354453	0.296234	1.00166	1.10412	1.05289	76.579	84.8799	80.7294	8.56941	10.8808	9.7251	1.02593	1.02709	1.02651	51.1111	58.7571	54.9341	4.56476	6.40301	5.48388	0.332548	0.224193	0.27837	9.21829	11.4659	10.3421	0.147493	0	0.0737465
NR-47080	NE537	SAUSA300_0378	-	conserved hypothetical protein	0.3922	0.44585	0.419025	85.7722	93.7789	89.7755	0	0	0	1.03952	0.962514	1.00102	81.3031	91.762	86.5326	0.0354108	0.1373	0.0863554	0.961812	1.0689	1.01535	82.2144	85.8216	84.018	9.70639	8.86774	9.28707	1.00408	0.965651	0.984863	44.5636	50.0885	47.3261	6.35452	5.84071	6.09761	0.419621	0.238548	0.329084	5.58423	10.3049	7.94456	0	0.0525762	0.0262881
NR-47081	NE538	SAUSA300_1661	thiI	thiamine biosynthesis protein ThiI	0.3219	0.51615	0.419025	82.9084	95.865	89.3867	0	0	0	1.11611	1.0412	1.07865	80.1087	92.1832	86.1459	0.0319795	0.277521	0.15475	1.06501	1.05764	1.06133	75.3342	88.5288	81.9315	10.7612	13.0144	11.8878	1.05124	0.940493	0.995869	37.5434	52.3166	44.93	4.00682	5.98456	4.99569	0.462997	0.218704	0.34085	4.33369	11.0912	7.71245	0	0	0
NR-47082	NE539	SAUSA300_0228	fadE	acyl-CoA synthetase FadE	0.555	0.73075	0.642875	87.6698	97.1588	92.4143	0	0.0557103	0.0278551	1.03425	0.888284	0.961268	91.1576	92.9037	92.0307	0.22508	0.498657	0.361869	1.05922	1.07534	1.06728	91.2226	86.9813	89.102	15.7168	9.89834	12.8076	1.00408	0.932753	0.968414	52.3301	52.0619	52.196	4.61538	7.90378	6.25958	0.330941	0.245725	0.288333	5.88235	12.3735	9.12792	0	0	0
NR-47083	NE540	SAUSA300_2615	-	conserved hypothetical protein	0.4699	0.73395	0.601925	86.8756	96.4976	91.6866	0	0	0	1.07606	0.946678	1.01137	89.2901	93.8514	91.5708	0.123457	1.15286	0.638158	1.1035	1.0457	1.0746	87.3877	88.501	87.9444	11.9959	8.47023	10.2331	1.01483	0.942429	0.978628	47.5468	59.8039	53.6753	4.54016	7.59804	6.0691	0.36018	0.172261	0.26622	7.11238	16.1026	11.6075	0	0	0
NR-47084	NE541	SAUSA300_0201	-	peptide ABC transporter, permease protein	0.3959	0.52355	0.459725	94.341	95.0253	94.6831	0.0716332	0	0.0358166	1.03724	1.03142	1.03433	89.2297	95.4049	92.3173	0.443081	1.28535	0.864216	0.978	0.963095	0.970547	73.0503	74.8874	73.9689	4.65409	4.81469	4.73439	1.01684	1.03024	1.02354	54.5374	56.3258	55.4316	5.46256	5.37262	5.41759	0.416628	0.316444	0.366536	11.3805	5.79101	8.58575	0.0436872	0	0.0218436
NR-47085	NE542	SAUSA300_2455	-	putative fructose-1,6-bisphosphatase	0.6364	0.47175	0.554075	95.1951	95.2292	95.2122	0.216763	0.0935454	0.155154	0.972422	1.05802	1.01522	92.4483	93.4217	92.935	1.06897	1.56176	1.31536	0.987696	1.03367	1.01068	91.4246	87.8499	89.6372	23.1037	15.3067	19.2052	0.996792	0.812288	0.90454	66.6667	61.0229	63.8448	13.7131	7.58377	10.6484	0.301703	0.239392	0.270547	5.77838	13.1875	9.48294	0.067981	0	0.0339905
NR-47086	NE543	SAUSA300_0772	clfA	clumping factor A	0.5661	0.59755	0.581825	94.1239	95.715	94.9195	0.0351865	0.0516262	0.0434063	0.998419	0.958555	0.978487	92.3949	95.7042	94.0496	0.6004	0.88574	0.74307	1.02107	1.10461	1.06284	88.3346	88.3157	88.3252	18.2737	11.7464	15.01	0.960375	0.877842	0.919108	66.9209	62.0482	64.4845	13.3166	6.4257	9.87115	0.337046	0.21026	0.273653	7.55034	11.9048	9.72757	0.0838926	0.125313	0.104603
NR-47087	NE544	SAUSA300_0506	nupC	pyrimidine nucleoside transport protein	0.5069	0.50135	0.504125	94.6918	96.5111	95.6014	0	0	0	1.02582	1.00705	1.01644	89.8615	93.7468	91.8041	0.283375	0.857287	0.570331	1.0817	0.970077	1.02589	88.0827	90.5525	89.3176	16.0703	13.7182	14.8942	1.00844	0.875665	0.942054	64.1965	59.1065	61.6515	10.0937	6.52921	8.31146	0.385884	0.245725	0.315805	8.8015	14.3013	11.5514	0	0.0543774	0.0271887
NR-47088	NE545	SAUSA300_0298	-	conserved hypothetical protein	0.6512	0.52725	0.589225	94.5005	95.8835	95.192	0.10442	0.0502008	0.0773104	1.00931	0.985773	0.997541	91.9062	93.3186	92.6124	0.4375	0.79646	0.61698	1.08987	1.10558	1.09773	89.7991	85.6559	87.7275	19.3029	12.8821	16.0925	0.905575	0.94775	0.926663	64.685	62.5397	63.6124	7.0073	7.93651	7.4719	0.362108	0.265991	0.314049	8.8208	13.4524	11.1366	0	0	0
NR-47089	NE546	SAUSA300_0564	-	conserved hypothetical protein	0.4921	0.51985	0.505975	92.6618	96.1518	94.4068	0	0.0520021	0.0260011	1.05322	0.951627	1.00243	90.3694	92.8278	91.5986	0.494723	0.411147	0.452935	1.03265	1.07085	1.05175	85.5766	87.9336	86.7551	16.4798	12.7215	14.6007	1.02072	0.990324	1.00552	57.0147	57.0957	57.0552	11.1667	5.44554	8.30612	0.393917	0.255858	0.324887	8.38245	15.4246	11.9035	0.0654879	0	0.032744
NR-47090	NE547	SAUSA300_1306	sucA	2-oxoglutarate dehydrogenase, E1 component	0.4699	0.33485	0.402375	90.4846	90.9493	90.7169	0	0	0	0.993149	1.00606	0.999606	87.5639	85.4422	86.5031	0.0959079	0.0907029	0.0933054	1.06535	1.07868	1.07201	86.3512	77.1337	81.7425	9.3962	3.83387	6.61504	1.02246	1.05999	1.04122	66.4807	61.805	64.1428	7.10824	5.88235	6.4953	0.863661	0.52396	0.693811	7.4896	7.6431	7.56635	0.0693481	0	0.034674
NR-47091	NE548	SAUSA300_2139	-	putative transporter	0.6771	0.47915	0.578125	93.7434	95.8436	94.7935	0	0	0	0.993852	1.00012	0.996988	90.5504	90.6937	90.6221	0.572701	0.301594	0.437148	1.07046	1.13543	1.10294	89.5735	85.8074	87.6904	15.1303	7.62287	11.3766	1.03841	0.964683	1.00155	65.0916	60.4488	62.7702	5.67613	7.01262	6.34437	0.333191	0.301034	0.317112	11.1982	12.1468	11.6725	0	0.0495786	0.0247893
NR-47092	NE549	SAUSA300_1226	-	homoserine dehydrogenase	0.4218	0.47545	0.448625	89.0759	94.9848	92.0303	0	0	0	1.10627	0.976865	1.04157	85.666	90.8461	88.2561	0.169033	0.247402	0.208217	1.00745	0.988667	0.998059	84.7883	85.3659	85.0771	10.9425	7.64323	9.29287	1.07448	1.01161	1.04305	53.2235	52.5982	52.9108	7.08738	7.73131	7.40935	0.448538	0.333122	0.39083	4.96795	12.094	8.53097	0.0534188	0	0.0267094
NR-47093	NE550	SAUSA300_2269	-	conserved hypothetical protein	0.333	0.50875	0.420875	79.3677	95.5996	87.4836	0	0	0	1.05568	1.02338	1.03953	74.8295	91.9141	83.3718	0.0682128	0.639561	0.353887	0.998595	1.07085	1.03472	69.435	87.8961	78.6655	9.0817	10.8571	9.9694	1.02731	0.931301	0.979307	35.6604	56.8493	46.2549	6.91983	7.19178	7.0558	0.510871	0.24657	0.37872	4.63887	12.1411	8.38998	0	0	0
NR-47094	NE551	SAUSA300_1101	-	putative fibronectin/fibrinogen binding protein	0.4144	0.55315	0.483775	83.8296	97.0474	90.4385	0	0	0	1.01458	1.02239	1.01849	83.4853	92.8852	88.1852	0.0675447	0.392842	0.230193	1.00847	1.02075	1.01461	81.6378	87.0291	84.3334	9.95671	6.05627	8.00649	1.00539	1.01451	1.00995	53.7231	63.434	58.5785	9.57895	8.58506	9.08201	0.522116	0.265569	0.393843	5.92375	11.9722	8.94797	0	0	0
NR-47095	NE552	SAUSA300_2408	-	oligopeptide ABC transporter, ATP-binding protein	0.5217	0.7835	0.6526	80.6063	95.6947	88.1505	0	0.0978474	0.0489237	1.01985	1.01151	1.01568	90.2293	92.4262	91.3277	0.188501	0.660502	0.424502	1.08408	1.11097	1.09752	89.4614	88.6895	89.0754	13.137	11.6911	12.414	1.04812	0.889695	0.968909	56.137	52.1277	54.1324	8.5997	8.93617	8.76794	0.337689	0.198438	0.268063	5.19006	10.5263	7.85818	0	0	0
NR-47096	NE553	SAUSA300_0261	-	conserved hypothetical protein	0.4477	0.53095	0.489325	94.8264	96.2661	95.5463	0.0667557	0	0.0333779	1.01303	0.979184	0.996107	89.413	95.9716	92.6923	0.314465	0.947867	0.631166	0.954	1.0448	0.999398	83.0378	92.4946	87.7662	5.16577	7.86802	6.51689	0.953063	0.930499	0.941781	53.8462	57.8829	55.8646	2.95858	7.20721	5.08289	0.310177	0.233778	0.271977	12.6557	8.31683	10.4863	0.0336587	0.0660066	0.0498326
NR-47097	NE554	SAUSA300_1865	vraR	DNA-binding response regulator	0.3589	0.77135	0.565125	83.7925	97.4058	90.5992	0	0.440529	0.220265	1.08379	1.01101	1.0474	83.2886	93.6827	88.4856	0.033557	1.46915	0.751354	1.01494	0.99894	1.00694	82.7189	89.253	85.986	5.20791	4.57317	4.89054	0.918408	0.734736	0.826572	57.9232	74.3472	66.1352	3.03398	2.30415	2.66906	0.53529	0.274858	0.405074	6.36421	27.1536	16.7589	0.126024	0.187266	0.156645
NR-47098	NE555	SAUSA300_0004	recF	DNA replication and repair protein recF	0.3589	0.63825	0.498575	91.3465	96.7311	94.0388	0.0312402	0.092081	0.0616606	1.12454	1.07485	1.09969	85.0128	93.4541	89.2335	0.256739	1.27625	0.766495	1.06126	1.08826	1.07476	81.1004	86.4	83.7502	11.9098	11.2	11.5549	0.984306	0.846638	0.915472	53.9152	55.2273	54.5712	7.35736	4.31818	5.83777	0.393917	0.185772	0.289844	7.31847	17.0833	12.2009	0.0571755	0.0833333	0.0702544
NR-47099	NE556	SAUSA300_2510	-	conserved hypothetical protein	0.3774	0.49025	0.433825	92.1132	95.5728	93.843	0	0.0912825	0.0456413	1.04233	1.08425	1.06329	87.602	94.0987	90.8503	0.391517	0.783771	0.587644	1.04389	1.06107	1.05248	86.0937	89.0877	87.5907	16.4783	13.2976	14.888	0.951357	0.811321	0.881339	46.8884	58.3333	52.6108	4.31115	6.97674	5.64395	0.299454	0.217859	0.258657	7.73657	18.2663	13.0014	0	0	0
NR-47100	NE557	SAUSA300_1030	-	iron transport associated domain protein	0.3478	0.54945	0.448625	91.0919	95.0565	93.0742	0	0	0	1.13578	1.05109	1.09344	88.9863	93.723	91.3546	0.596282	1.05414	0.825211	0.971008	1.02095	0.995981	84.4202	87.5892	86.0047	11.2608	9.33553	10.2982	1.00408	0.880987	0.942531	49.8745	47.9253	48.8999	1.53102	3.73444	2.63273	0.383956	0.203504	0.29373	7.64488	12.9325	10.2887	0	0	0
NR-47101	NE558	SAUSA300_1769	lukE	leukotoxin LukE	0.4107	0.53835	0.474525	91.7616	95.79	93.7758	0	0	0	1.07887	0.999134	1.039	89.6958	91.814	90.7549	0.527623	0.85902	0.693321	1.09736	0.968121	1.03274	87.0899	87.4118	87.2508	15.8263	10.7976	13.3119	0.990549	0.89163	0.94109	50.0814	55.6569	52.8692	6.26741	4.74453	5.50597	0.394559	0.23137	0.312965	8.60077	16.8196	12.7102	0	0.0764526	0.0382263
NR-47102	NE559	SAUSA300_1426	-	conserved hypothetical phage protein	0.5106	0.51615	0.513375	94.2661	97.0019	95.634	0	0	0	1.07219	1.02338	1.04779	92.8773	92.3111	92.5942	0.470662	0.804649	0.637655	1.08544	1.09433	1.08989	90.5529	87.1094	88.8311	19.7198	14.9629	17.3413	0.965577	0.990808	0.978192	50.967	52.7273	51.8471	2.00803	7.07071	4.53937	0.282425	0.208993	0.245709	9.05473	16.3183	12.6865	0	0	0
NR-47103	NE560	SAUSA300_2291	gltS	sodium/glutamate symporter	0.3922	0.52355	0.457875	89.7795	96	92.8897	0	0	0	1.00369	1.0021	1.0029	89.2536	90.4384	89.846	0.433571	0.746269	0.58992	1.09975	1.04884	1.07429	84.8853	85.5439	85.2146	14.4475	9.39885	11.9232	1.01067	1.01403	1.01235	55.6673	55.8929	55.7801	3.15431	8.75	5.95216	0.351505	0.236437	0.293971	10.5006	11.2132	10.8569	0	0	0
NR-47104	NE561	SAUSA300_2494	-	copper-translocating P-type ATPase	0.3663	0.39405	0.380175	86.2745	92.2971	89.2858	0	0	0	1.03917	1.0793	1.05924	83.3103	86.0807	84.6955	0.207326	0.0420521	0.124689	0.985653	1.06331	1.02448	81.1172	84.4083	82.7627	10.1142	7.71965	8.91692	1.03217	0.952588	0.992378	46.4822	49.5897	48.0359	2.81474	6.56506	4.6899	0.406447	0.360144	0.383296	6.08141	11.8835	8.98245	0.0490436	0.0939408	0.0714922
NR-47105	NE562	SAUSA300_0316	-	ROK family protein	0.3034	0.48285	0.393125	82.1074	95.504	88.8057	0	0	0	1.06025	1.00161	1.03093	78.0324	92.098	85.0652	0.091659	0.138632	0.115146	1.11473	1.05862	1.08668	76.4517	86.9094	81.6806	8.08591	6.98819	7.53705	1.03428	0.983067	1.00867	43.9236	51.7974	47.8605	5.60928	4.90196	5.25562	0.55521	0.258391	0.406801	4.84085	12.8261	8.83347	0	0	0
NR-47106	NE563	SAUSA300_2555	-	glutathione peroxidase	0.5735	0.70855	0.641025	91.6094	96.6048	94.1071	0.0343879	0.159151	0.0967694	1.02161	0.932822	0.977214	93.2652	92.9011	93.0831	0.601323	0.23663	0.418977	1.13279	1.03367	1.08323	93.7382	85.744	89.7411	21.1853	13.7003	17.4428	0.872926	0.92985	0.901388	57.9156	47.9208	52.9182	4.48934	7.72277	6.10605	0.243547	0.213215	0.228381	8.70712	15.6574	12.1823	0	0	0
NR-47107	NE564	SAUSA300_2477	cidC	pyruvate oxidase	0.5106	0.72315	0.616875	85.6026	96.1174	90.86	0	0	0	1.1688	1.04516	1.10698	91.0891	92.4557	91.7724	0.390039	0.658228	0.524134	1.13517	0.966164	1.05067	89.0239	88.4264	88.7251	17.9537	12.6396	15.2966	0.884765	0.953072	0.918919	46.7807	56.1611	51.4709	7.10383	6.87204	6.98794	0.319375	0.178172	0.248773	8.97436	17.9756	13.475	0.0915751	0	0.0457876
NR-47108	NE565	SAUSA300_2037	-	ATP-dependent RNA helicase	0.5402	0.69005	0.615125	95.9593	96.6482	96.3038	0.0339559	0	0.0169779	1.09408	1.05415	1.07412	92.0966	96.4428	94.2697	1.35135	1.10396	1.22765	0.95596	1.00921	0.982584	86.6524	93.6937	90.1731	9.93059	11.7618	10.8462	0.68816	0.712998	0.700579	57.1739	44.8087	50.9913	3.91304	4.64481	4.27893	0.168854	0.193778	0.181316	9.57447	5.44554	7.51	0	0	0
NR-47109	NE566	SAUSA300_2329	gltT	proton/sodium-glutamate symport protein	0.4736	0.76765	0.620625	90.217	97.4057	93.8114	0	1.03774	0.51887	1.05217	1.04912	1.05064	88.5275	95.459	91.9933	0.443525	3.90625	2.17489	1.15186	1.00188	1.07687	83.5789	91.3772	87.478	16.177	23.7725	19.9748	0.974595	0.807934	0.891264	58.0553	58.8629	58.4591	5.40741	4.01338	4.7104	0.337046	0.12624	0.231643	4.10722	21.1268	12.617	0.0432339	0	0.0216169
NR-47110	NE567	SAUSA300_2331	-	transcriptional regulator, MarR family	0.4514	0.64195	0.546675	94.5468	97.4877	96.0173	0.108342	0.295567	0.201955	0.972774	1.00458	0.988676	87.4183	95.3323	91.3753	1.01307	2.9934	2.00324	1.04219	0.964207	1.0032	80.8897	88.2727	84.5812	16.4501	21.0283	18.7392	0.989508	0.837446	0.913477	50.1972	55.4745	52.8359	2.9383	8.0292	5.48375	0.325801	0.173528	0.249664	4.38465	18.2309	11.3078	0	0	0
NR-47111	NE568	SAUSA300_2351	-	Zn-binding lipoprotein adcA-like protein	0.407	0.51245	0.459725	92.2392	96.2264	94.2328	0	0.0943396	0.0471698	1.10451	1.04912	1.07681	88.0126	94.5438	91.2782	0.44164	2.10912	1.27538	1.07965	1.06694	1.0733	81.3	89.7497	85.5249	15.3054	18.6532	16.9793	1.05471	0.811805	0.933259	57.6782	62.156	59.9171	6.92951	7.56881	7.24916	0.351505	0.184083	0.267794	7.93544	18.457	13.1962	0.0672495	0	0.0336248
NR-47112	NE569	SAUSA300_1138	sucC	succinyl-CoA synthetase, beta subunit	0.3552	0.40515	0.380175	91.6483	95.7185	93.6834	0	0	0	1.1147	1.00557	1.06013	84.7875	90.1207	87.4541	0.0319591	0.268216	0.150088	1.06569	1.09433	1.08001	81.4223	88.4466	84.9344	10.5207	11.3592	10.9399	1.04119	0.996613	1.0189	59.1157	61.1465	60.1311	6.3981	7.32484	6.86147	0.588626	0.265147	0.426886	4.18754	14.6501	9.41882	0.035791	0	0.0178955
NR-47113	NE570	SAUSA300_0008	hutH	histidine ammonia-lyase	0.592	0.56055	0.576275	94.8508	96.7278	95.7893	0.0327976	0.0495786	0.0411881	1.07114	0.998144	1.03464	93.9266	95.2488	94.5877	1.13673	2.06186	1.59929	1.04866	1.0914	1.07003	90.7963	89.3521	90.0742	20.2889	17.8028	19.0459	1.00858	0.858732	0.933658	61.2108	51.8672	56.539	6.13333	4.56432	5.34882	0.286602	0.203504	0.245053	8.60606	17.1717	12.8889	0	0	0
NR-47114	NE571	SAUSA300_2263	-	putative transposase	0.4995	0.51985	0.509675	94.6962	96.8643	95.7802	0	0.0979912	0.0489956	1.09292	1.01002	1.05147	91.4872	95.082	93.2846	0.529977	1.35831	0.944144	1.02823	1.04444	1.03633	87.0039	90.4612	88.7326	13.4814	15.5136	14.4975	0.905575	0.923077	0.914326	55.2663	54.3735	54.8199	5.81614	7.0922	6.45417	0.2715	0.178594	0.225047	5.66757	10.878	8.27279	0	0	0
NR-47115	NE572	SAUSA300_0834	-	D-isomer specific 2-hydroxyacid dehydrogenase	0.3922	0.47175	0.431975	89.3714	95.759	92.5652	0	0	0	1.08414	1.02685	1.05549	86.4642	92.2948	89.3795	0.39617	0.502513	0.449342	1.03163	1.0682	1.04992	83.1342	89.4922	86.3132	12.9293	13.9769	13.4531	1.03009	0.962264	0.996176	49.9155	47.6596	48.7875	5.92654	5.95745	5.942	0.380422	0.198438	0.28943	5.62075	9.46475	7.54275	0	0	0
NR-47116	NE573	SAUSA300_1713	ribBA	riboflavin biosynthesis protein	0.555	0.4958	0.5254	95.7368	92.2036	93.9702	0.869205	0.177999	0.523602	1.06761	1.03234	1.04998	88.2423	86.9018	87.572	0.950119	1.25945	1.10478	0.995272	0.935438	0.965355	86.483	90.6468	88.5649	4.86867	11.2611	8.06489	0.904225	1.00797	0.956099	48.7455	38.5507	43.6481	3.58423	3.73913	3.66168	0.32696	0.286084	0.306522	12.7186	10.2865	11.5025	0.317965	0.130208	0.224086
NR-47117	NE574	SAUSA300_0072	-	hypothetical protein	0.6475	0.53465	0.591075	93.0248	96.8457	94.9352	0	0	0	1.07781	1.00408	1.04095	96.7092	94.0233	95.3663	1.84688	1.50632	1.6766	1.01426	1.00677	1.01051	92.5267	89.8515	91.1891	24.497	15.198	19.8475	0.879216	0.977262	0.928239	57.4501	53.6524	55.5512	8.31683	9.3199	8.81837	0.209168	0.167617	0.188392	10.0619	13.0481	11.555	0.154799	0	0.0773995
NR-47118	NE575	SAUSA300_1450	-	oxidoreductase, aldo/keto reductase family	0.6475	0.61235	0.629925	92.2737	97.0966	94.6851	0	0.142789	0.0713945	1.03214	1.03971	1.03593	95.0711	94.0388	94.5549	1.55475	1.66359	1.60917	1.02959	1.05862	1.04411	91.6446	86.8568	89.2507	20.7491	14.6931	17.7211	0.926038	0.878036	0.902037	58.6667	48.3483	53.5075	8.46395	3.3033	5.88363	0.168684	0.140595	0.15464	8.42434	20.3285	14.3764	0	0	0
NR-47119	NE576	SAUSA300_0242	gutB	sorbitol dehydrogenase	0.5365	0.73435	0.635425	83.2815	97.4617	90.3716	0	0.105764	0.052882	1.01704	0.935791	0.976415	94.2467	94.9692	94.608	0.635728	2.32558	1.48065	1.07148	1.03074	1.05111	90.0997	90.9492	90.5245	17.6116	15.1766	16.3941	0.978757	0.876633	0.927695	49.4905	44.4828	46.9866	5.82902	5.51724	5.67313	0.220735	0.12244	0.171588	13.0238	13.8107	13.4172	0.11325	0.102302	0.107776
NR-47120	NE577	SAUSA300_1310	-	PAP2 family protein	0.4625	0.651	0.55675	98.9373	96.2274	97.5823	0	0.765446	0.382723	1.04401	0.921179	0.982594	92.5876	95.2333	93.9104	0.901503	2.43408	1.66779	1.02005	0.964696	0.992374	87.5793	88.6917	88.1355	8.62549	6.04865	7.33707	0.658285	0.735849	0.697067	51.1745	52.164	51.6693	7.78267	7.51708	7.64987	0.191496	0.185349	0.188423	9.13043	8.83721	8.98382	0	0	0
NR-47121	NE578	SAUSA300_0599	-	iron compound ABC transporter, permease protein	0.5994	0.6623	0.63085	99.3703	95.6624	97.5164	0	0.754361	0.37718	0.980917	1.06824	1.02458	93.9456	91.7823	92.864	1.56463	1.92102	1.74282	1.00132	0.916755	0.959037	87.2472	89.2966	88.2719	10.8911	10.581	10.736	0.632966	0.791001	0.711984	46.3221	53.3333	49.8277	4.88215	9.24731	7.06473	0.161615	0.196327	0.178971	8.60465	14.966	11.7853	0	0	0
NR-47122	NE579	SAUSA300_1286	-	aspartate kinase	0.4551	0.6362	0.54565	99.5918	95.9254	97.7586	0	0.294551	0.147276	1.08728	1.02594	1.05661	92.3822	95.0178	93.7	1.10257	1.06762	1.08509	1.01937	0.96225	0.990811	88.2796	92.0048	90.1422	7.14286	5.63295	6.3879	0.842799	0.798742	0.820771	67.465	62.3839	64.9245	2.9654	6.03715	4.50127	0.55007	0.272746	0.411408	8.96226	10.3343	9.64828	0	0	0
NR-47123	NE580	SAUSA300_0158	cap5G	capsular polysaccharide biosynthesis protein cap5G	0.3589	0.5254	0.44215	98.9255	94.9231	96.9243	0	0	0	1.03254	0.98212	1.00733	87.2409	93.0608	90.1508	0.388601	1.07585	0.732225	1.05173	0.909417	0.980572	80.8971	89.2756	85.0863	6.56629	7.24432	6.90531	0.878869	0.78118	0.830025	41.9234	48.6547	45.2891	2.61044	5.60538	4.10791	0.344115	0.188305	0.26621	5.4755	11.716	8.59575	0	0	0
NR-47124	NE581	SAUSA300_0972	purF	amidophosphoribosyltransferase	0.4403	0.4847	0.4625	69.3888	67.292	68.3404	0.0550661	0.0591191	0.0570926	0.958564	0.992848	0.975706	44.6606	52.8708	48.7657	0.0413907	0.0685166	0.0549536	1.05456	0.912265	0.983413	53.4683	51.9475	52.7079	1.46489	2.00902	1.73696	0.986893	0.931983	0.959438	29.874	30.0496	29.9618	3.03929	1.85874	2.44902	0.510405	0.61067	0.560537	5.78133	6.17192	5.97663	0	0	0
NR-47125	NE582	SAUSA300_1333	-	conserved hypothetical protein	0.3885	0.6067	0.4976	99.7254	95.4787	97.602	0	0.0531915	0.0265958	0.942678	0.946865	0.944771	86.3514	92.5478	89.4496	0.201207	1.00705	0.604128	1.01562	0.971545	0.993585	83.0692	87.553	85.3111	9.33388	9.47666	9.40527	0.843493	0.784083	0.813788	33.8983	54.6638	44.2811	4.26929	7.59219	5.93074	0.303309	0.194638	0.248974	4.85252	10.8108	7.83166	0.0951475	0	0.0475737
NR-47126	NE583	SAUSA300_1716	-	conserved hypothetical protein	0.4255	0.5143	0.4699	99.3671	94.4063	96.8867	0	0	0	0.993343	0.95442	0.973881	87.2838	93.0192	90.1515	0.271278	0.930774	0.601026	1.00439	0.940929	0.972657	83.2114	89.3368	86.2741	10.3609	10.2731	10.317	0.864649	0.744074	0.804361	34.5263	39.3401	36.9332	0.445765	7.1066	3.77618	0.305237	0.16635	0.235794	4.3573	7.8252	6.09125	0	0	0
NR-47127	NE584	SAUSA300_2333	narK	nitrite extrusion protein	0.44215	0.3885	0.415325	95.447	96.7235	96.0853	0.498504	0.234035	0.36627	1.00166	1.02187	1.01176	92.9969	90.248	91.6225	1.40748	1.32518	1.36633	1.00988	1.03718	1.02353	87.1665	82.8662	85.0164	10.9016	6.78119	8.8414	0.680758	0.711025	0.695892	51.2977	44.9312	48.1144	1.50188	1.32979	1.41583	0.179207	0.210097	0.194652	13.4656	13.4082	13.4369	0.283487	0	0.141743
NR-47128	NE585	SAUSA300_0130	-	NAD-dependent epimerase/dehydratase family protein	0.5957	0.6327	0.6142	99.6248	93.6119	96.6183	0	0	0	1.08432	1.0486	1.06646	90.0824	91.8126	90.9475	0.29654	0.720906	0.508723	1.03368	0.95002	0.991848	89.9627	89.2157	89.5892	12.1187	10.4072	11.263	0.841412	0.741509	0.791461	44.3778	35.3093	39.8436	1.39442	2.06186	1.72814	0.214309	0.163817	0.189063	7.16511	9.74843	8.45677	0	0	0
NR-47129	NE586	SAUSA300_2277	hutI	imidazolonepropionase	0.44215	0.4107	0.426425	95.7879	96.1738	95.9809	0.108932	0.259403	0.184167	1.06834	1.05364	1.06099	90.1145	91.2612	90.6878	1.35276	0.864277	1.10852	0.99948	1.10097	1.05022	88.0376	83.3114	85.6745	10.5529	7.40254	8.97772	0.866447	0.733848	0.800148	50.5089	46.888	48.6984	1.79806	1.86813	1.8331	0.215048	0.268992	0.24202	16.3024	14.7982	15.5503	0.1554	0.413467	0.284434
NR-47130	NE587	SAUSA300_1896	pheA	prephenate dehydratase	0.5143	0.6031	0.5587	99.9161	93.3301	96.6231	0	0.0479846	0.0239923	0.881287	1.04961	0.965448	89.8232	89.4246	89.6239	0.360881	0.466563	0.413722	0.943761	0.943661	0.943711	87.3575	87.8185	87.588	14.5312	11.4357	12.9835	0.706494	0.778423	0.742459	31.0044	48.7805	39.8925	3.00231	6.50407	4.75319	0.220735	0.155795	0.188265	5.87326	8.11808	6.99567	0	0	0
NR-47131	NE588	SAUSA300_1441	srrB	staphylococcal respiratory response protein, srrB	0.68265	0.4403	0.561475	96.8852	96.8129	96.8491	0.615719	0	0.30786	1.02573	0.996536	1.01113	96	94.9899	95.495	3.87368	1.51311	2.69339	0.929732	1.05042	0.990076	90.4473	92.2782	91.3628	14.4049	9.85495	12.1299	0.545041	0.790823	0.667932	51.1111	66.0107	58.5609	5.77778	10.9123	8.34504	0.165183	0.300444	0.232814	15.4684	9.7561	12.6122	0.108932	0	0.054466
NR-47132	NE589	SAUSA300_2268	-	sodium/bile acid symporter family protein	0.3959	0.5846	0.49025	88.8551	95.4684	92.1617	0	0.174292	0.087146	0.972263	1.05588	1.01407	87.541	92.1794	89.8602	0.473588	1.04275	0.758169	0.934906	0.93828	0.936593	84.089	89.207	86.648	6.5559	6.3326	6.44425	0.823723	0.878568	0.851146	44.7199	51.9126	48.3162	10.5528	9.83607	10.1944	0.349898	0.231792	0.290845	14.098	12.9032	13.5006	0	0	0
NR-47133	NE590	SAUSA300_0078	copA	ATPase copper transport	0.4255	0.6142	0.51985	91.068	92.8837	91.9759	0	0	0	0.973003	1.08285	1.02793	87.3203	91.7879	89.5541	0.223571	0.328484	0.276027	1.06637	1.04248	1.05443	83.4442	88.4693	85.9567	6.53595	6.40593	6.47094	0.902107	0.817465	0.859786	49.5528	54.8495	52.2011	6.12472	6.35452	6.23962	0.359216	0.25248	0.305848	9.5186	11.0312	10.2749	0	0	0
NR-47134	NE591	SAUSA300_0359	-	trans-sulfuration enzyme family protein	0.3441	0.6993	0.5217	92.1143	95.8353	93.9748	0	0.141978	0.070989	1.07396	1.06422	1.06909	81.1196	88.7901	84.9548	0.0331236	0.444444	0.238784	1.02823	0.990624	1.00942	80.6606	89.1739	84.9172	6.24506	7.85018	7.04762	0.914483	0.942912	0.928698	38.1992	47.9224	43.0608	7.39979	6.09418	6.74699	0.471029	0.152417	0.311723	6.21118	12.1789	9.19504	0	0	0
NR-47135	NE592	SAUSA300_2060	atpA	ATP synthase F1, alpha subunit	0.4337	0.3996	0.38665	88.4527	82.9599	85.7063	0	0	0	0.954095	1.08269	1.01839	84.0441	74.5828	79.3135	0.0367647	0.0855798	0.0611722	1.07171	1.10132	1.08651	81.814	78.7212	80.2676	1.78653	0.555997	1.17126	1.02468	1.08105	1.05286	60.1094	63.3731	61.7413	1.45808	1.57267	1.51538	0.900061	0.994606	0.947334	31.7199	31.0111	31.3655	0.0387372	0.0739827	0.0563599
NR-47136	NE593	SAUSA300_1262	trpE	anthranilate synthase component I	0.4255	0.4588	0.44215	97.0752	90.0753	93.5752	0	0	0	1.06213	1.03674	1.04944	87.158	89.7981	88.478	0.36483	0.218221	0.291525	0.933543	0.896698	0.915121	85.3299	84.8206	85.0752	10.0775	8.43841	9.25795	0.838428	0.997581	0.918004	38.3874	42.6667	40.5271	7.24269	3.42857	5.33563	0.366606	0.221659	0.294133	7.55034	7.17378	7.36206	0.0838926	0	0.0419463
NR-47137	NE594	SAUSA300_1641	gltA	citrate synthase II	0.3885	0.6137	0.5011	76.571	92.7522	84.6616	0	0.29383	0.146915	0.953402	1.02846	0.990929	85.9413	90.4128	88.1771	0.103627	0.443853	0.27374	0.985993	1.10216	1.04408	82.4276	87.6164	85.022	9.25197	10.411	9.83149	0.88095	0.882922	0.881936	43.2998	52.0968	47.6983	4.48549	7.41935	5.95242	0.383635	0.261769	0.322702	6.85966	11.9971	9.42838	0	0	0
NR-47138	NE595	SAUSA300_0185	argJ	arginine biosynthesis bifunctional protein ArgJ	0.3478	0.5476	0.4477	94.0205	89.7112	91.8658	0	0.0451264	0.0225632	0.940089	1.01609	0.97809	79.9319	89.5706	84.7512	0.0340716	0	0.0170358	0.999617	1.03661	1.01811	79.2836	89.1336	84.2086	7.51825	5.64864	6.58345	0.950316	1.01064	0.98048	32.3166	48.4277	40.3722	3.29171	7.54717	5.41944	0.442433	0.201393	0.321913	5.33076	8.66318	6.99697	0.0642261	0	0.032113
NR-47139	NE596	SAUSA300_1855	sgtB	monofunctional glycosyltransferase	0.3848	0.6993	0.54205	94.272	94.1176	94.1948	0	0.100553	0.0502765	1.00074	1.00176	1.00125	87.5171	91.729	89.6231	0	0.967884	0.483942	0.993146	1.11194	1.05255	87.5448	91.6307	89.5877	10.08	11.4471	10.7636	1.01608	0.895985	0.956034	49.3654	67.1894	58.2774	2.08333	10.4946	6.28897	0.48099	0.350011	0.4155	7.06545	18.4729	12.7692	0	0	0
NR-47140	NE597	SAUSA300_0472	ispE	4-diphosphocytidyl-2C-methyl-D-erythritol kinase	0.7289	0.4477	0.5883	95.1305	89.6967	92.4136	0	0	0	0.949334	1.12919	1.03926	93.0147	81.7	87.3573	0.26738	0	0.13369	1.01903	0.978394	0.998712	93.0711	82.4821	87.7766	14.863	8.7712	11.8171	0.987081	0.947267	0.967174	62.6506	40.0607	51.3556	3.68809	4.85584	4.27196	0.293349	0.278235	0.285792	7.01754	6.6077	6.81262	0	0.0520291	0.0260146
NR-47141	NE598	SAUSA300_2631	-	putative N-acetyltransferase	0.3256	0.5217	0.42365	93.6203	91.3171	92.4687	0	0	0	0.962278	1.03249	0.997382	78.7653	87.7859	83.2756	0	0.182983	0.0914915	1.00404	1.06938	1.03671	80.1943	87.3556	83.7749	8.84758	11.3678	10.1077	0.932975	0.795839	0.864407	32.2004	49.0536	40.627	3.39943	4.88959	4.14451	0.538824	0.26768	0.403252	3.55714	7.01107	5.28411	0.0444642	0	0.0222321
NR-47142	NE599	SAUSA300_0146	-	conserved hypothetical protein	0.4699	0.4218	0.44585	99.1686	90.5584	94.8635	0	0	0	0.934172	0.992193	0.963182	89.8694	88.6749	89.2721	0.317684	0.137552	0.227618	0.964877	1.06694	1.01591	87.1745	86.3852	86.7798	15.4023	9.20304	12.3027	0.936317	1.01984	0.978076	39.4544	54.1791	46.8167	3.90244	5.97015	4.9363	0.306201	0.282879	0.29454	5.51791	7.58294	6.55042	0	0	0
NR-47143	NE600	SAUSA300_2087	-	putative peptidase	0.43105	0.4958	0.463425	96.4247	93.0957	94.7602	0.144456	0	0.072228	1.0287	0.956756	0.992727	92.1007	95.3686	93.7347	1.55226	0.913242	1.23275	0.966333	1.08291	1.02462	88.3527	92.4441	90.3984	5.10441	10.5108	7.8076	0.79177	0.845392	0.818581	51.3468	52.6882	52.0175	3.7037	5.16129	4.4325	0.218042	0.244889	0.231465	15.0366	8.51064	11.7736	0	0	0
NR-47144	NE601	SAUSA300_0660	-	conserved hypothetical protein	0.3663	0.6697	0.518	93.8111	95.7362	94.7737	0	0.396629	0.198315	1.02182	1.01587	1.01884	86.3496	92.7578	89.5537	0.0342114	1.15108	0.592646	0.99553	1.01998	1.00775	84.3955	89.9094	87.1525	3.66935	7.50323	5.58629	0.915287	0.847944	0.881615	49.7623	55.4054	52.5838	4.09292	9.07336	6.58314	0.405484	0.218704	0.312094	13.986	21.2062	17.5961	0	0	0
NR-47145	NE602	SAUSA300_2376	-	conserved hypothetical protein	0.37	0.5476	0.4588	94.6624	94.8405	94.7515	0	0	0	1.04623	1.07378	1.06001	87.3868	93.6643	90.5255	0.268366	0.851064	0.559715	1.01528	1.03465	1.02497	82.3198	88.0159	85.1679	5.67911	6.31527	5.99719	0.903566	0.972908	0.938237	45.5315	61.6088	53.5701	3.80711	9.32358	6.56534	0.341544	0.230948	0.286246	10.7997	12.7753	11.7875	0	0.0881057	0.0440528
NR-47146	NE603	SAUSA300_2224	moeA	molybdopterin biosynthesis protein A	0.3996	0.666	0.5328	91.8246	93.7556	92.7901	0	0.179695	0.0898475	0.995192	1.02113	1.00816	89.3434	91.4001	90.3717	0.618769	0.157315	0.388042	0.990762	0.932898	0.96183	81.5238	85.8372	83.6805	9.71457	10.1721	9.94334	0.731119	0.618287	0.674703	46.9333	54.251	50.5922	2.85442	3.4413	3.14786	0.361465	0.208571	0.285018	10.4606	7.36041	8.91051	0	0	0
NR-47147	NE604	SAUSA300_0284	-	conserved hypothetical protein	0.4847	0.5698	0.52725	97.7281	93.1903	95.4592	0	0	0	0.992973	1.07983	1.0364	87.8525	90.0316	88.942	0.686913	0.263713	0.475313	0.942058	0.927517	0.934788	83.526	80.4739	81.9999	8.21343	10.049	9.13122	0.60522	0.592163	0.598691	43.1633	45.8787	44.521	2.54507	2.64386	2.59447	0.314876	0.27148	0.293178	7.63636	6.4764	7.05638	0	0	0
NR-47148	NE605	SAUSA300_0306	brnQ	branched-chain amino acid transport system II carrier protein	0.3811	0.5772	0.47915	93.8946	93.5531	93.7238	0	0.0492126	0.0246063	0.975222	1.02342	0.999321	84.4156	90.6043	87.51	0.148423	0.188857	0.16864	0.917876	1.03612	0.976998	86.1137	85.1617	85.6377	11.3449	10.9068	11.1258	0.758172	0.762941	0.760557	44.1712	63.1579	53.6645	2.25322	5.37514	3.81418	0.35279	0.377032	0.364911	8.82353	7.74386	8.28369	0	0	0
NR-47149	NE606	SAUSA300_0199	-	conserved hypothetical protein	0.4181	0.5439	0.481	87.8184	91.2297	89.524	0	0	0	1.00185	1.05666	1.02925	87.7711	88.7393	88.2552	0.213295	0.0897263	0.151511	0.958065	1.09042	1.02424	87.5493	88.4188	87.984	12.4805	11.0524	11.7664	0.889274	0.914852	0.902063	40.9804	60.3842	50.6823	4.2654	10.5642	7.4148	0.327728	0.351699	0.339714	5.62814	9.23355	7.43084	0	0	0
NR-47150	NE607	SAUSA300_0143	phnE	phosphonate ABC transporter, permease protein	0.3256	0.5217	0.42365	93.8981	91.3748	92.6364	0	0	0	1.03033	0.963485	0.996905	74.3013	88.7475	81.5244	0.0340832	0.356415	0.195249	0.999276	0.960783	0.980029	72.9635	87.2793	80.1214	3.43273	4.72482	4.07878	1.00026	0.931785	0.966023	30.9032	49.7305	40.3169	4.0959	7.4124	5.75415	0.590554	0.313278	0.451916	5.16562	6.62043	5.89302	0	0	0
NR-47151	NE608	SAUSA300_1210	-	conserved hypothetical protein	0.47915	0.4773	0.478225	96.5042	96.4182	96.4612	0.416934	0.68741	0.552172	1.03795	0.944312	0.99113	92.1078	90.3081	91.2079	1.59143	0.256739	0.924084	1.06743	1.09815	1.08279	88.4693	85.5808	87.025	12.1334	9.65465	10.894	0.779396	0.722276	0.750836	51.0638	42.4904	46.7771	4.58265	3.41207	3.99736	0.167168	0.204838	0.186003	12.0766	13.6697	12.8731	0.0736377	0	0.0368189
NR-47152	NE609	SAUSA300_0086	-	conserved hypothetical protein	0.8214	0.5032	0.6623	83.4103	91.0338	87.222	0	0	0	1.04105	0.954923	0.997987	93.041	88.91	90.9755	0.28996	0.0473934	0.168677	0.939674	1.03221	0.98594	90.4932	89.4987	89.9959	15.3061	15.5145	15.4103	0.985693	0.916788	0.95124	46.368	56.9492	51.6586	4.64396	8.58757	6.61576	0.265396	0.373654	0.319525	8.26558	6.92913	7.59736	0.135501	0	0.0677505
NR-47153	NE610	SAUSA300_1628	lysP	lysine-specific permease	0.54945	0.4255	0.487475	96.3805	95.0201	95.7003	0.832799	0.185586	0.509192	1.03928	1.10454	1.07191	91.3452	89.2615	90.3033	1.44246	0.779133	1.1108	1.10556	1.04035	1.07296	87.0143	77.9258	82.4701	9.34579	7.804	8.57489	0.636606	0.675667	0.656136	38.796	38.1457	38.4708	2.84281	1.5894	2.2161	0.163611	0.198527	0.181069	14.0264	9.88478	11.9556	0	0	0
NR-47154	NE611	SAUSA300_0939	-	glycosyl transferase, group 1 family protein	0.4995	0.4255	0.4625	96.8696	91.0135	93.9416	0	0	0	1.07507	1.00881	1.04194	88.7278	89.9645	89.3461	0.43494	0.222025	0.328483	0.939674	1.00167	0.970673	88.3205	85.3147	86.8176	13.2606	8.11189	10.6862	0.853712	1.03774	0.945724	41.7693	56.9378	49.3535	6.04396	8.37321	7.20859	0.286923	0.352966	0.319945	5.77689	6.46583	6.12136	0	0	0
NR-47155	NE612	SAUSA300_0220	pflB	formate acetyltransferase	0.45325	0.4477	0.450475	95.5323	89.3967	92.4645	0.095057	0	0.0475285	1.07247	1.00837	1.04042	91.5671	94.1397	92.8534	1.37532	0.545145	0.960233	1.08162	0.908317	0.994969	80.8173	89.5064	85.1619	4.99432	7.31792	6.15612	0.971066	1.03381	1.00244	52.0092	59.3346	55.6719	3.09989	8.68762	5.89376	0.319721	0.292444	0.306083	11.1573	10.4866	10.8219	0.0260078	0	0.0130039
NR-47156	NE613	SAUSA300_0509	-	ATP guanido phosphotransferase	0.3478	0.5439	0.44585	93.5615	95.2618	94.4116	0	0.0498753	0.0249376	1.09135	1.00982	1.05058	87.3124	93.7175	90.5149	0.47749	1.22815	0.85282	0.998595	1.03563	1.01711	86.2768	89.3103	87.7935	4.69826	4.31034	4.5043	0.902454	0.8418	0.872127	45.6063	61.5114	53.5588	5.25739	9.66608	7.46173	0.365642	0.240236	0.302939	13.9194	15.4843	14.7019	0	0	0
NR-47157	NE614	SAUSA300_2439	galU	UTP-glucose-1-phosphate uridylyltransferase	0.4588	0.6327	0.54575	96.1202	95.2573	95.6887	0	0.0504541	0.0252271	0.972263	0.998237	0.98525	88.8274	91.9187	90.3731	0.325733	0.842836	0.584284	1.0456	0.98671	1.01615	87.4822	90.7418	89.112	6.25924	6.0792	6.16922	0.767467	0.867441	0.817454	46.789	55.4825	51.1358	7.28534	6.79825	7.0418	0.245154	0.192527	0.21884	9.83796	14.2961	12.067	0	0	0
NR-47158	NE615	SAUSA300_0040	-	conserved hypothetical protein	0.3663	0.6251	0.4957	96.138	95.7289	95.9334	0	0.0928505	0.0464253	0.986317	1.08487	1.03559	85.0474	93.4866	89.267	0.236806	0.718391	0.477598	1.00677	1.02144	1.01411	83.7629	90.1727	86.9678	6.11334	5.00298	5.55816	0.81644	0.812288	0.814364	39.3777	56.3356	47.8567	6.43016	9.93151	8.18084	0.299454	0.24657	0.273012	8.63896	10.1337	9.38633	0	0	0
NR-47159	NE616	SAUSA300_0754	-	conserved hypothetical protein	0.4773	0.5291	0.5032	92.6181	92.5193	92.5687	0	0	0	1.07212	1.04357	1.05784	90.3246	92.7209	91.5228	0.318269	0.702811	0.51054	1.07012	0.97448	1.0223	86.0312	90.707	88.3691	7.66234	5.24515	6.45374	0.855978	0.848573	0.852276	40.9041	65.1475	53.0258	10.5569	10.3217	10.4393	0.291421	0.314967	0.303194	11.0324	13.1052	12.0688	0	0	0
NR-47160	NE617	SAUSA300_1760	epiG	lantibiotic epidermin immunity protein F	0.7178	0.5957	0.65675	96.168	92.8081	94.4881	0	0	0	1.0037	1.09947	1.05158	82.2237	90.2805	86.2521	0.0665779	0.290135	0.178356	1.02312	1.01166	1.01739	84.6875	86.8677	85.7776	6.74894	4.49668	5.62281	0.899332	0.946783	0.923058	38.0335	48.4146	43.224	7.89474	5.2439	6.56932	0.421549	0.346211	0.38388	7.69231	9.47216	8.58224	0	0	0
NR-47161	NE618	SAUSA300_1638	phoR	sensory box histidine kinase PhoR	0.407	0.4329	0.41995	94.3166	91.9111	93.1138	0	0	0	1.0932	1.06472	1.07896	87.6802	88.7075	88.1938	0.0343171	0.181406	0.107862	0.992465	1.07868	1.03557	88.8176	85.9585	87.388	10.9833	8.49741	9.74036	0.907933	0.93372	0.920827	35.3648	45.6713	40.5181	9.45758	3.51317	6.48538	0.374317	0.3365	0.355409	6.21069	8.96767	7.58918	0	0	0
NR-47162	NE619	SAUSA300_0307	-	5'-nucleotidase, lipoprotein e(P4) family	0.3404	0.5143	0.42735	98.3367	90.3194	94.328	0	0	0	1.11169	1.00932	1.0605	87.1088	87.5405	87.3246	0.0340136	0.185271	0.109642	1.00132	1.05618	1.02875	87.1577	86.5059	86.8318	8.5736	8.05541	8.31451	0.914246	0.942912	0.928579	33.9759	48.806	41.391	7.51366	3.73134	5.6225	0.400021	0.282879	0.34145	5.53532	9.93275	7.73404	0	0.0517331	0.0258665
NR-47163	NE620	SAUSA300_0429	-	PAP2 family protein	0.3071	0.5291	0.4181	94.2687	90.6377	92.4532	0	0	0	1.08084	0.995215	1.03803	88.2883	89.0361	88.6622	0.1287	0.137049	0.132875	1.05854	1.07085	1.0647	84.8957	87.2894	86.0926	3.40633	2.195	2.80066	1.00862	0.94775	0.978184	44.8923	56.8817	50.887	7.15596	9.13978	8.14787	0.581879	0.392654	0.487266	2.83286	7.09625	4.96456	0.0566572	0	0.0283286
NR-47164	NE621	SAUSA300_0581	-	conserved hypothetical protein	0.8583	0.5143	0.6863	98.0713	88.6419	93.3566	0	0	0	1.01627	1.04205	1.02916	93.8573	90.5447	92.201	0.0660502	0.174292	0.120171	1.03129	1.02271	1.027	92.722	88.4699	90.5959	11.21	10.6557	10.9329	0.857019	0.885341	0.87118	42.4348	46.82	44.6274	6.01966	3.24763	4.63364	0.184749	0.312012	0.24838	11.2335	9.09091	10.1622	0	0	0
NR-47165	NE622	SAUSA300_0313	-	putative nucleoside permease NupC	0.3996	0.4551	0.42735	94.7522	88.6688	91.7105	0	0	0	1.04164	1.09343	1.06753	86.6459	88.6905	87.6682	0.0693722	0.0915751	0.0804737	0.981906	1.06841	1.02516	82.9438	87.2642	85.104	8.20743	9.71698	8.96221	0.887555	1.02564	0.956598	33.9357	49.8397	41.8877	6.29302	6.08974	6.19138	0.320017	0.263458	0.291738	6.17496	6.47598	6.32547	0	0	0
NR-47166	NE623	SAUSA300_2570	arcA	arginine deiminase	0.4588	0.4995	0.47915	99.3175	92.1533	95.7354	0	0	0	1.02959	1.004	1.01679	89.0747	87.4886	88.2817	0.185805	0.0913242	0.138565	0.916514	1.07134	0.993928	87.6364	88.1683	87.9023	10.9131	9.05941	9.98625	0.800582	0.977262	0.888922	36.182	34.4017	35.2918	6.92464	1.7094	4.31702	0.289493	0.197593	0.243543	4.92662	5.76803	5.34732	0	0	0
NR-47167	NE624	SAUSA300_0679	-	conserved hypothetical protein	0.45325	0.3811	0.417175	95.9141	87.0122	91.4632	0.105671	0	0.0528355	1.0547	0.9841	1.0194	91.5897	92.9323	92.261	0.991453	0.328731	0.660092	0.975	0.941431	0.958216	86.0945	81.0106	83.5525	5.88456	3.79788	4.84122	0.980252	1.01088	0.995563	57.5788	53.9557	55.7673	4.98474	4.58861	4.78668	0.360833	0.339111	0.349972	11.7879	5.35416	8.57103	0.0658545	0	0.0329272
NR-47168	NE625	SAUSA300_0382	-	sodium:dicarboxylate symporter family protein	0.3552	0.4662	0.4107	91.6667	93.401	92.5339	0	0	0	1.16272	1.09141	1.12707	88.6957	92.6199	90.6578	0.267559	0.322878	0.295218	1.01835	1.06058	1.03946	85.7542	90.9938	88.374	7.19603	9.31677	8.2564	0.883725	0.934688	0.909206	52.0864	62.2449	57.1656	9.13423	8.97959	9.05691	0.431188	0.206882	0.319035	15.6499	15.4533	15.5516	0	0	0
NR-47169	NE626	SAUSA300_1047	sdhA	succinate dehydrogenase, flavoprotein subunit	0.4736	0.4958	0.4847	95.9237	90.7762	93.35	0.112191	0.0324781	0.0723345	0.982005	1.03157	1.00679	87.7544	85.0429	86.3987	0.137979	0.225938	0.181958	1.04224	1.04288	1.04256	89.424	92.1414	90.7827	4.42602	5.94595	5.18599	1.03761	1.02805	1.03283	49.5979	57.4427	53.5203	4.80429	3.24427	4.02428	0.226748	0.282632	0.25469	15.3846	15.2411	15.3129	0.17094	0	0.08547
NR-47170	NE627	SAUSA300_2211	-	putative membrane protein	0.4588	0.6475	0.55315	87.8809	93.9211	90.901	0.0350263	0.0928074	0.0639168	1.05584	1.08537	1.07061	91.844	92.8126	92.3283	0.460993	0.718735	0.589864	0.96045	1.02095	0.990702	90.9914	90.1393	90.5653	13.2365	7.77063	10.5036	0.859447	0.902758	0.881102	49.1358	61.9497	55.5427	5.78339	8.6478	7.2156	0.260255	0.268524	0.26439	10.7724	14.1206	12.4465	0	0	0
NR-47171	NE628	SAUSA300_2349	-	formate/nitrite transporter family protein	0.6438	0.4921	0.56795	89.5533	90.6306	90.0919	0.073828	0	0.036914	1.00185	1.01811	1.00998	91.0607	92.778	91.9194	0.233489	0.52961	0.381549	1.02107	1.01606	1.01857	86.1206	89.918	88.0193	9.82009	7.52533	8.67271	0.925345	1.0029	0.964124	53.3784	60.8861	57.1322	4.95283	9.87342	7.41312	0.285316	0.333544	0.30943	13.8308	10.5319	12.1814	0	0	0
NR-47172	NE629	SAUSA300_0726	-	glycerate kinase family protein	0.5069	0.5661	0.5365	96.3036	89.3155	92.8096	0	0.0417362	0.0208681	1.13055	1.00675	1.06865	90.4713	89.334	89.9026	0.722394	0.27946	0.500927	0.99008	1.05031	1.02019	85.1118	90.4786	87.7952	12.5499	14.8554	13.7026	0.862809	0.970489	0.916649	45.524	53.068	49.296	7.82609	6.79934	7.31271	0.294313	0.254592	0.274452	8.94737	12.0269	10.4871	0	0	0
NR-47173	NE630	SAUSA300_0665	-	acetyltransferase, GNAT family	0.481	0.5217	0.50135	89.8027	89.0826	89.4427	0	0	0	1.10614	1.09796	1.10205	91.0672	88.6467	89.8569	0.375043	0.13624	0.255642	0.998936	1.07721	1.03807	89.181	89.0232	89.1021	10.3159	10.8761	10.596	0.911125	0.960813	0.935969	42.0147	61.8585	51.9366	5.97285	8.32178	7.14732	0.26154	0.304412	0.282976	8.5389	9.63527	9.08709	0.0948767	0	0.0474383
NR-47174	NE631	SAUSA300_1962	-	phiPVL ORF39-like protein	0.4847	0.5476	0.51615	88.6994	91.5245	90.112	0	0.0516796	0.0258398	1.10614	0.974566	1.04035	82.5714	90.8637	86.7175	0	0.1997	0.09985	1.07284	0.979861	1.02635	80.6651	84.2258	82.4454	6.6323	6.00579	6.31905	1.01608	0.868602	0.942343	57.7865	62.5	60.1432	4.3043	7.55814	5.93122	0.656099	0.290479	0.473289	11.2141	8.94372	10.0789	0	0	0
NR-47175	NE632	SAUSA300_0390	-	conserved hypothetical protein	0.65675	0.4292	0.542975	96.9261	96.4813	96.7037	0.981033	0.659755	0.820394	1.01798	1.08746	1.05272	92.8548	89.0891	90.9719	2.54714	0.67981	1.61348	1.04802	1.03683	1.04242	87.6242	86.6634	87.1438	10.9685	9.39961	10.1841	0.756537	0.653166	0.704851	50.2778	40.8228	45.5503	4.44444	3.58228	4.01336	0.19699	0.259829	0.228409	13.1928	14.0101	13.6014	0.156128	0	0.078064
NR-47176	NE633	SAUSA300_2415	-	conserved hypothetical protein	0.8213	0.5328	0.67705	92.6095	91.3735	91.9915	0	0	0	1.05584	1.04508	1.05046	95.9329	90.3137	93.1233	0.710136	0.184502	0.447319	1.05513	1.06058	1.05786	92.4076	86.4594	89.4335	15.3098	7.52257	11.4162	0.896288	0.964683	0.930486	50.1736	53.0013	51.5875	6.57174	6.51341	6.54258	0.18507	0.330589	0.25783	8.82353	7.45118	8.13735	0	0	0
NR-47177	NE634	SAUSA300_1809	-	putative membrane protein	0.3552	0.4218	0.3885	87.8981	86.3027	87.1004	0	0	0	1.10318	1.01486	1.05902	79.018	87.5054	83.2617	0	0.0867679	0.0433839	1.04049	1.01276	1.02662	78.8109	87.4544	83.1327	7.00069	7.70985	7.35527	1.05277	1.06047	1.05662	34.0199	48.5414	41.2807	4.18964	5.60093	4.89528	0.48356	0.361832	0.422696	4.11537	7.94702	6.0312	0.0351741	0	0.017587
NR-47178	NE635	SAUSA300_1714	ribE	riboflavin synthase, alpha subunit	0.4514	0.6031	0.52725	96.6409	92.6112	94.626	0.15444	0	0.07722	0.951157	1.00992	0.98054	86.1017	84.8134	85.4575	0	0.600601	0.300301	1.0461	1.00985	1.02797	87.5888	83.0693	85.329	7.49918	8.82178	8.16048	0.942298	1.08433	1.01332	41.358	47.043	44.2005	2.23457	1.88172	2.05815	0.29696	0.260647	0.278804	14.7541	11.4583	13.1062	0	0.208333	0.104166
NR-47179	NE636	SAUSA300_1065	-	exfoliative toxin A	0.40515	0.4551	0.430125	96.4965	96.6744	96.5855	0.362428	0.365813	0.36412	1.1022	1.02733	1.06476	92.0157	90.9845	91.5001	0.752618	0.621762	0.68719	1.05946	1.02026	1.03986	85.7213	76.011	80.8662	8.11736	5.26917	6.69327	0.640363	0.699454	0.669908	46.8118	35.4707	41.1412	3.42146	2.63711	3.02928	0.175923	0.192743	0.184333	10.1999	10.6079	10.4039	0.0512558	0.238379	0.144817
NR-47180	NE637	SAUSA300_1791	cbf1	cmp-binding-factor 1	0.4847	0.5069	0.4958	92.8875	89.7118	91.2996	0	0	0	0.950055	1.00735	0.978703	80.2469	79.0021	79.6245	0	0.0424628	0.0212314	1.01277	1.0098	1.01128	87.5385	89.6487	88.5936	3.38462	2.84006	3.11234	1.00464	1.05516	1.0299	37.0629	43.4498	40.2563	3.34965	2.40175	2.8757	0.17386	0.247033	0.210447	11.9786	12.4671	12.2229	0.427807	0.175593	0.3017
NR-47181	NE638	SAUSA300_0353	-	conserved hypothetical protein	0.3996	0.518	0.4588	93.4169	92.1412	92.779	0	0	0	1.07973	1.07026	1.075	90.6064	90.6838	90.6451	0.385559	0.346878	0.366219	0.971689	0.987199	0.979444	85.8233	88.9517	87.3875	12.1992	14.5427	13.371	0.876095	0.941461	0.908778	57.885	53.5581	55.7216	2.75762	8.2397	5.49866	0.346364	0.225459	0.285912	13.4135	14.6263	14.0199	0.0925069	0	0.0462535
NR-47182	NE639	SAUSA300_0030	-	putative glycerophosphoryl diester phosphodiesterase	0.3774	0.5476	0.4625	91.143	92.9789	92.0609	0	0.0501505	0.0250753	1.10651	1.00428	1.05539	88.7032	91.4247	90.064	0.367647	0.491291	0.429469	1.01903	1.09531	1.05717	86.037	88.1268	87.0819	12.3083	12.9107	12.6095	0.942339	0.839381	0.89086	50.363	53.3477	51.8554	7.21003	4.75162	5.98082	0.354075	0.195482	0.274779	10.5075	14.1631	12.3353	0	0	0
NR-47183	NE640	SAUSA300_1413	-	conserved hypothetical phage protein	0.481	0.4847	0.48285	95.2559	93.5705	94.4132	0.261487	0.341997	0.301742	0.983107	1.0746	1.02886	90.1103	83.3258	86.7181	0.379049	0.181736	0.280393	1.14342	1.03723	1.09032	85.8029	90.0461	87.9245	6.99724	5.62212	6.30968	0.847553	1.01782	0.932688	49.0681	43.2432	46.1557	1.79211	1.8711	1.83161	0.269605	0.259439	0.264522	13.7255	10.2138	11.9697	0	0	0
NR-47184	NE641	SAUSA300_0270	lytM	peptidoglycan hydrolase	0.3811	0.4662	0.42365	92.1287	90.8752	91.5019	0	0	0	1.1605	1.08184	1.12117	84.0387	90.4097	87.2242	0.0999667	0.540297	0.320132	1.0221	1.08651	1.0543	84.8968	89.23	87.0634	11.9339	14.3127	13.1233	0.964883	1.02419	0.994537	50.8117	49.7445	50.2781	9.44499	5.45145	7.44822	0.395844	0.247836	0.32184	8.03324	10.1857	9.10947	0	0	0
NR-47185	NE642	SAUSA300_2536	budA	alpha-acetolactate decarboxylase	0.333	0.5069	0.41995	70.0034	91.213	80.6082	0	0.0428633	0.0214317	1.10096	1.17502	1.13799	78.85	90.0946	84.4723	0.100874	0	0.050437	1.0129	1.08651	1.0497	81.6478	85.9043	83.776	11.0488	9.57447	10.3116	0.988815	0.909531	0.949173	41.2247	61.3734	51.299	9.97921	6.29471	8.13696	0.508943	0.295123	0.402033	6.6222	8.65651	7.63936	0	0	0
NR-47186	NE643	SAUSA300_0102	-	staphylococcal tandem lipoprotein	0.3515	0.5994	0.47545	94.3524	93.0971	93.7248	0	0	0	1.09357	1.09443	1.094	79.6726	89.9661	84.8194	0.102319	0.387785	0.245052	0.998595	1.00921	1.0039	82.2034	86.5904	84.3969	11.0949	8.21206	9.65348	0.950316	0.930818	0.940567	39.7407	52.1101	45.9254	3.87097	4.95413	4.41255	0.421227	0.230103	0.325665	9.17672	6.89655	8.03664	0	0.127714	0.063857
NR-47187	NE644	SAUSA300_2595	-	acetyltransferase, GNAT family	0.2997	0.518	0.40885	88.1731	89.4413	88.8072	0	0.0879894	0.0439947	1.08506	1.0448	1.06493	79.262	90.5709	84.9164	0	0.0865052	0.0432526	0.996892	1.03102	1.01396	81.3295	88.6494	84.9895	6.05965	4.45402	5.25684	1.10466	1.01016	1.05741	38.9165	51.014	44.9652	3.95221	4.52418	4.2382	0.581236	0.270635	0.425936	4.69543	7.48603	6.09073	0	0.0558659	0.027933
NR-47188	NE645	SAUSA300_0647	-	ABC transporter, ATP-binding protein	0.7659	0.4551	0.6105	91.2	87.6888	89.4444	0	0	0	1.10947	1.00048	1.05497	91.3529	89.4162	90.3846	0.414805	0.0474608	0.231133	1.06739	1.03074	1.04907	89.8525	84.5815	87.217	14.5921	8.02056	11.3063	0.986387	0.988389	0.987388	56.3877	53.8366	55.1121	6.04089	8.04455	7.04272	0.291743	0.341144	0.316443	7.82953	6.84134	7.33544	0	0	0
NR-47189	NE646	SAUSA300_2082	rpoE	DNA-directed RNA polymerase, delta subunit	0.4847	0.6142	0.54945	95.2827	93.6254	94.454	0.149757	0.196143	0.17295	0.980903	1.02422	1.00256	80.0861	77.252	78.669	0	0.0909918	0.0454959	1.09811	1.03582	1.06696	82.039	80.0574	81.0482	2.61941	1.10473	1.86207	1.00309	1.06144	1.03227	40.3153	48.0069	44.1611	3.45045	3.51993	3.48519	0.369909	0.411219	0.390564	11.413	12.3859	11.8994	0	0	0
NR-47190	NE647	SAUSA300_1485	-	conserved hypothetical protein	0.4699	0.3996	0.43475	96.7925	93.5152	95.1539	0	0.0447227	0.0223613	1.10688	1.12616	1.11652	86.1223	89.7317	87.927	0.134409	0.0462535	0.0903313	1.01358	1.05764	1.03561	88.5385	84.5882	86.5633	15.4897	10.1036	12.7966	0.913552	0.957426	0.935489	42.4099	47.9042	45.157	10.8736	7.03593	8.95477	0.338653	0.282035	0.310344	7.38725	10.6667	9.02698	0	0	0
NR-47191	NE648	SAUSA300_2270	glvC	PTS system, arbutin-like IIBC component	0.50505	0.4255	0.465275	96.7363	96.793	96.7647	1.01175	0.421121	0.716436	1.01997	1.05466	1.03732	91.148	91.8433	91.4956	1.4177	0.538987	0.978344	1.0026	0.980793	0.991697	85.5335	87.7028	86.6181	8.77034	6.44748	7.60891	0.692657	0.752813	0.722735	41.1054	39.6825	40.394	1.72712	1.5873	1.65721	0.158413	0.165659	0.162036	11.6875	10.6538	11.1707	0.0656599	0.161421	0.11354
NR-47192	NE649	SAUSA300_0101	-	staphylococcal tandem lipoprotein	0.3589	0.4736	0.41625	87.9601	94.6692	91.3147	0	0.237982	0.118991	1.07507	1.05817	1.06662	93.2039	93.5931	93.3985	0.344504	0.606061	0.475282	1.08749	1.03004	1.05877	87.3834	89.8678	88.6256	8.77708	9.30617	9.04162	0.94442	0.878568	0.911494	52.0534	57.9167	54.9851	9.74252	6.875	8.30876	0.312948	0.20266	0.257804	13.3482	16.5638	14.956	0	0	0
NR-47193	NE650	SAUSA300_2091	deoD	purine nucleoside phosphorylase	0.4847	0.3589	0.4218	96.7168	91.896	94.3064	0.376197	0	0.188099	1.07382	0.988164	1.03099	87.9796	91.7593	89.8695	0.101868	0.324074	0.212971	1.06036	1.05667	1.05851	89.1585	89.3244	89.2415	5.91357	8.09696	7.00526	0.879547	0.938075	0.908811	46.9231	51.7056	49.3143	4.15385	7.18133	5.66759	0.228055	0.23517	0.231612	13.2308	8.7218	10.9763	0	0	0
NR-47194	NE651	SAUSA300_0400	-	exotoxin	0.3108	0.5106	0.4107	83.6279	92.3995	88.0137	0	0	0	1.1091	1.13976	1.12443	89.5952	92.8696	91.2324	0.497159	0.26087	0.379015	0.959087	1.02515	0.99212	86.3636	89.6709	88.0173	10.8258	9.88608	10.3559	0.912664	0.955491	0.934077	51.9048	53.7344	52.8196	4.55357	7.05394	5.80375	0.337367	0.203504	0.270436	12.4904	12.4111	12.4507	0	0	0
NR-47195	NE652	SAUSA300_0845	ampA	cytosol aminopeptidase	0.333	0.4958	0.4144	71.4378	92.8283	82.133	0	0	0	1.14719	0.99723	1.07221	85.3877	91.1186	88.2532	0.165673	0.480077	0.322875	1.02789	1.019	1.02344	80.4807	89.0592	84.7699	8.72386	6.71247	7.71816	0.962109	0.915336	0.938722	43.7147	56.4155	50.0651	3.21958	7.73931	5.47945	0.454964	0.207304	0.331134	8.18147	10.289	9.23523	0.0387747	0	0.0193874
NR-47196	NE653	SAUSA300_0297	-	putative lipoprotein	0.296	0.4699	0.38295	93.1595	88.7279	90.9437	0	0.0452694	0.0226347	1.09209	1.11257	1.10233	83.5208	84.867	84.1939	0.099272	0.174444	0.136858	1.02925	1.02173	1.02549	83.0608	88.3165	85.6886	9.51148	10.0736	9.79254	1.07205	1.05177	1.06191	44.3396	54.958	49.6488	6.05007	5.54622	5.79814	0.408697	0.251214	0.329955	6.65978	7.11024	6.88501	0	0	0
NR-47197	NE654	SAUSA300_0604	-	hydrolase, alpha/beta hydrolase fold family	0.3071	0.6475	0.4773	94.584	89.2805	91.9323	0	0.0978953	0.0489477	1.13351	1.02896	1.08123	81.0334	82.8947	81.9641	0.0981033	0	0.0490517	1.04151	1.08973	1.06562	71.6881	85.1269	78.4075	5.6499	4.46701	5.05846	1.062	0.953072	1.00753	41.9355	53.2503	47.5929	4.49915	6.08575	5.29245	0.478098	0.305256	0.391677	8.41453	6.95771	7.68612	0	0	0
NR-47198	NE655	SAUSA300_1316	msrB	methionine-R-sulfoxide reductase	0.333	0.5254	0.4292	95.4172	88.446	91.9316	0	0.0895656	0.0447828	1.08136	1.02465	1.05301	84.3394	86.0229	85.1812	0.134138	0.617284	0.375711	1.01562	1.01095	1.01329	79.9204	89.3593	84.6398	9.31724	9.86072	9.58898	0.969392	0.868408	0.9189	38.1935	52.4735	45.3335	6.05239	6.5371	6.29474	0.451751	0.23897	0.34536	5.5325	12.1578	8.84515	0	0	0
NR-47199	NE656	SAUSA300_1787	-	HIT family protein	0.3515	0.4551	0.4033	80.0068	86.7485	83.3777	0	0	0	1.08395	1.08962	1.08679	82.1144	86.4436	84.279	0	0	0	1.02448	1.04032	1.0324	77.5214	88.2765	82.8989	5.0065	4.20364	4.60507	1.06685	1.0358	1.05133	35.6712	52.2459	43.9586	3.77682	5.20095	4.48888	0.586377	0.357188	0.471782	4.83034	8.75114	6.79074	0.0798403	0.0911577	0.085499
NR-47200	NE657	SAUSA300_2532	panD	aspartate 1-decarboxylase	0.3996	0.4144	0.407	88.3225	91.8182	90.0704	0	0.0505051	0.0252525	1.02293	0.99723	1.01008	85.998	84.9477	85.4728	0.0993049	0.0454752	0.07239	1.02891	1.07574	1.05233	86.4161	86.921	86.6686	14.4747	10.2198	12.3472	0.944074	1.06531	1.00469	41.7094	50.2471	45.9783	2.75168	4.28336	3.51752	0.375924	0.25628	0.316102	7.87132	8.19964	8.03548	0	0	0
NR-47201	NE658	SAUSA300_1002	potD	spermidine/putrescine ABC transporter, spermidine/putrescine-binding protein	0.4218	0.407	0.4144	71.0115	86.3897	78.7006	0	0	0	1.06398	1.05465	1.05931	69.9936	76.8591	73.4263	0.0641849	0.0923788	0.0782819	1.06126	1.05911	1.06019	73.5207	80.9436	77.2322	8.45951	8.51064	8.48508	1.05367	1.04596	1.04982	29.4462	44.994	37.2201	2.59451	5.42823	4.01137	0.603406	0.350011	0.476708	5.50822	6.8306	6.16941	0	0	0
NR-47202	NE659	SAUSA300_2414	-	conserved hypothetical protein	0.4736	0.4884	0.481	98.5964	91.7642	95.1803	0	0	0	1.08025	1.0763	1.07828	91.134	88.3761	89.755	0.412371	0.25641	0.334391	0.991102	1.10447	1.04779	89.186	88.2116	88.6988	16.4606	12.5457	14.5032	0.897598	0.841316	0.869457	44.0777	50.9151	47.4964	1.70623	4.32612	3.01618	0.330941	0.253747	0.292344	6.95238	9.4126	8.18249	0	0	0
NR-47203	NE660	SAUSA300_1498	gcvT	aminomethyltransferase (glycine cleavage system T protein)	0.45695	0.4514	0.454175	95.7656	91.6459	93.7057	0.203252	0	0.101626	1.09668	0.985636	1.04116	91.4639	95.5392	93.5015	1.46013	0.738126	1.09913	0.890333	0.964333	0.927333	84.7671	87.6129	86.19	7.6794	6.35609	7.01774	0.87554	0.934211	0.904875	56.6583	57.0423	56.8503	3.51759	6.57277	5.04518	0.292191	0.223111	0.257651	14.4609	7.22643	10.8437	0.0322789	0	0.0161394
NR-47204	NE661	SAUSA300_0616	-	putative Na+/H+ antiporter, MnhG component	0.5106	0.603	0.5568	95.1334	95.8225	95.4779	0	0.739774	0.369887	1.02589	1.05739	1.04164	92.9419	92.926	92.934	0.718301	1.74552	1.23191	1.09055	1.06498	1.07777	88.2924	87.2738	87.7831	6.23116	5.97105	6.10111	0.869913	0.802129	0.836021	51.6739	59.7368	55.7054	6.38112	10	8.19056	0.220735	0.160439	0.190587	11.6603	14.0798	12.87	0.126743	0	0.0633715
NR-47205	NE662	SAUSA300_0381	-	putative NAD(P)H-flavin oxidoreductase	0.4255	0.5735	0.4995	94.8882	95.4545	95.1713	0	0.826446	0.413223	1.04179	1.09695	1.06937	92.2263	92.1453	92.1858	0.529276	1.42366	0.976468	1.02959	0.996494	1.01304	86.5539	87.6052	87.0795	7.39606	6.78632	7.09119	0.792508	0.862603	0.827556	41.6565	59.1837	50.4201	3.56816	9.79592	6.68204	0.263789	0.206882	0.235336	9.43739	13.9296	11.6835	0	0.0733138	0.0366569
NR-47206	NE663	SAUSA300_0211	-	maltose ABC transporter, permease protein	0.4033	0.5735	0.4884	99.1047	92.0232	95.564	0	0.0445633	0.0222817	1.07396	1.03019	1.05208	90.1872	93.1126	91.6499	0.589459	0.618102	0.603781	0.982247	1.00803	0.995139	87.6106	87.007	87.3088	8.05648	7.83063	7.94355	0.835169	0.834059	0.834614	42.6856	54.8654	48.7755	8.6771	7.66046	8.16878	0.294313	0.203927	0.24912	7.32636	15.021	11.1737	0.0951475	0	0.0475737
NR-47207	NE664	SAUSA300_0516	-	conserved hypothetical protein	0.4884	0.3774	0.51245	96.4517	91.7759	94.1138	0.443535	0	0.221768	1.07639	1.01458	1.04548	84.5548	89.9619	87.2584	0.0788022	0.338839	0.208821	1	1.05499	1.0275	88.3245	91.7042	90.0144	4.67667	7.30388	5.99028	0.812383	1.07305	0.942718	44.3038	52.9032	48.6035	2.26582	4.19355	3.22968	0.214132	0.261769	0.23795	11.413	12.3567	11.8849	0	0	0
NR-47208	NE665	SAUSA300_1842	-	transcriptional regulator, Fur family	0.3219	0.4477	0.3848	94.6112	90.1609	92.386	0	0.183908	0.091954	1.08432	1.09544	1.08988	85.3261	83.5299	84.428	0.0959079	0.30581	0.200859	1.06535	1.01977	1.04256	80.9289	86.008	83.4684	4.75524	4.36309	4.55917	0.991936	0.964683	0.97831	42.446	50.4644	46.4552	7.2327	6.96594	7.09932	0.401949	0.272746	0.337348	3.93996	9.55569	6.74783	0.0938086	0	0.0469043
NR-47209	NE666	SAUSA300_2219	moaA	molybdenum cofactor biosynthesis protein A	0.4181	0.4403	0.4292	96.393	92.9698	94.6814	0	0.0450653	0.0225327	1.07655	1.0176	1.04708	89.0885	87.2201	88.1543	0.490036	0.23166	0.360848	1.04253	1.06702	1.05478	85.7926	84.0268	84.9097	8.05215	6.1693	7.11072	0.904535	1.01161	0.958073	39.5186	47.8723	43.6955	4.90605	6.68693	5.79649	0.320338	0.277813	0.299076	6.48211	6.69241	6.58726	0	0	0
NR-47210	NE667	SAUSA300_0196	hsdR	type I restriction-modification enzyme, R subunit	0.3589	0.5587	0.4588	97.9592	94.4132	96.1862	0	0.0866176	0.0433088	1.1054	1.06293	1.08417	87.071	87.9371	87.5041	0.133289	0.34965	0.24147	1.0221	1.01928	1.02069	79.9694	88.8192	84.3943	7.35406	4.80669	6.08038	0.91494	0.92598	0.92046	32.4627	43.8134	38.138	7.8793	5.67951	6.7794	0.344436	0.208149	0.276292	4.25188	13.8736	9.06274	0.0538213	0	0.0269107
NR-47211	NE668	SAUSA300_2274	-	putative membrane protein	0.7917	0.444	0.61785	97.8865	92.5044	95.1954	0	0	0	0.997411	1.04228	1.01985	94.6972	86.5889	90.643	0.188265	0.0832986	0.135782	1.08544	1.07456	1.08	92.324	85.6607	88.9924	12.0224	9.60731	10.8149	0.989508	1.03241	1.01096	45.6061	48.3776	46.9918	5.58799	5.60472	5.59635	0.21206	0.286257	0.249158	4.95315	7.31707	6.13511	0	0	0
NR-47212	NE669	SAUSA300_0166	Cap5O	capsular polysaccharide biosynthesis protein Cap5O	0.6734	0.4662	0.5698	96.3659	91.6027	93.9843	0	0	0	1.08047	1.08157	1.08102	92.8665	88.4225	90.6445	0.624589	0.184502	0.404546	1.03606	1.06058	1.04832	90.5512	85.7495	88.1504	12.4318	8.47337	10.4526	0.924309	0.981132	0.95272	44.8171	43.0868	43.9519	7.99615	4.18006	6.08811	0.210774	0.262613	0.236694	5.41516	11.711	8.56308	0	0	0
NR-47213	NE670	SAUSA300_0874	-	conserved hypothetical protein	0.2997	0.5809	0.4403	97.8291	91.5365	94.6828	0	0.0434028	0.0217014	1.05621	1.06041	1.05831	81.8902	89.8713	85.8808	0.152439	0.083022	0.11773	1.11712	1.07848	1.0978	79.6018	88.314	83.9579	7.75862	5.40698	6.5828	1.00581	0.932124	0.968967	30.5403	45.73	38.1351	6.42857	4.95868	5.69362	0.410303	0.153262	0.281782	4.5385	9.516	7.02725	0	0	0
NR-47214	NE671	SAUSA300_2310	-	conserved hypothetical protein	0.3515	0.5846	0.46805	99.9662	91.8919	95.9291	0	0	0	1.09504	1.01811	1.05658	79.4541	90.6722	85.0632	0.0293513	0.411523	0.220437	1.16037	1.06987	1.11512	84.4291	87.8266	86.1278	12.7863	9.4133	11.0998	0.908697	0.814707	0.861702	31.4547	40.1152	35.785	5.58176	3.83877	4.71026	0.42187	0.21997	0.32092	3.71846	8.44515	6.08181	0	0	0
NR-47215	NE672	SAUSA300_1228	-	homoserine kinase	0.59755	0.7176	0.657575	97.1562	96.9591	97.0576	0.15625	0	0.078125	1.08882	0.969967	1.02939	93.7294	93.4768	93.6031	1.50348	0.208189	0.855834	1.06753	1.01792	1.04273	92.3913	89.5825	90.9869	9.64083	7.81315	8.72699	0.777441	0.863235	0.820338	62.5798	52.7094	57.6446	9.1954	7.14286	8.16913	0.287419	0.211556	0.249487	19.4418	9.44444	14.4431	0	0	0
NR-47216	NE673	SAUSA300_0872	-	conserved hypothetical protein	0.33485	0.7657	0.550275	98.5149	94.7143	96.6146	0	0.0952381	0.0476191	1.04586	1.05767	1.05176	85.6676	93.5042	89.5859	0.130591	0.574459	0.352525	1.04321	1.00705	1.02513	84.5979	88.0568	86.3273	12.4533	12.9116	12.6824	0.927426	0.849395	0.88841	46.5116	38.2682	42.3899	6.22348	3.07263	4.64806	0.331584	0.151151	0.241367	7.03606	11.6812	9.35863	0.0879507	0	0.0439754
NR-47217	NE674	SAUSA300_1056	-	conserved hypothetical protein	0.41625	0.7548	0.585525	97.9742	94.651	96.3126	0	0.0906618	0.0453309	1.00407	1.01106	1.00756	88.7664	93.031	90.8987	0.248845	0.763723	0.506284	0.958065	1.02487	0.991466	86.37	86.6979	86.534	13.5764	19.4519	16.5142	0.998873	0.823754	0.911314	46.2733	48.4108	47.3421	4.46927	5.62347	5.04637	0.310378	0.172683	0.241531	5.42763	12.0521	8.73986	0	0	0
NR-47218	NE675	SAUSA300_0116	sirB	iron compound ABC transporter, permease protein SirB	0.37925	0.6919	0.535575	98.2095	94.5156	96.3625	0	0.35879	0.179395	0.970784	0.982624	0.976704	84.6698	93.5696	89.1197	0.134771	0.911392	0.523081	1.01086	0.966164	0.98851	80.0142	88.6854	84.3498	9.43593	10.3336	9.88477	0.996098	0.839719	0.917909	43.9252	40.4011	42.1632	7.95594	4.58453	6.27023	0.378173	0.147351	0.262762	5.73066	12.381	9.05583	0	0	0
NR-47219	NE676	SAUSA300_2468	-	acetyltransferase, GNAT family	0.30895	0.6956	0.502275	97.4913	95.9193	96.7053	0	0.0480077	0.0240039	0.95821	1.04911	1.00366	80.9684	91.3248	86.1466	0.134499	0.754361	0.44443	1.0129	1.03759	1.02524	77.8655	88.1586	83.0121	8.01488	6.28895	7.15191	1.02558	0.953895	0.989737	40.4727	45.6091	43.0409	6.49895	5.38244	5.94069	0.435043	0.149039	0.292041	5.13834	11.2798	8.20907	0	0	0
NR-47220	NE677	SAUSA300_2549	bccT	choline/carnitine/betaine transporter, BCCT family	0.35335	0.5957	0.474525	97.1585	92.8791	95.0188	0	0.307692	0.153846	1.01516	1.04581	1.03048	85.049	90.5009	87.775	0.140056	0.378072	0.259064	0.972711	1.03514	1.00393	80.0768	87.7411	83.909	8.8327	10.6409	9.7368	1.0013	0.877455	0.939378	31.3984	35.396	33.3972	3.86905	3.46535	3.6672	0.365321	0.170572	0.267946	3.81002	7.1066	5.45831	0	0	0
NR-47221	NE678	SAUSA300_0099	plc	1-phosphatidylinositol phosphodiesterase	0.30525	0.5513	0.428275	99.0879	94.2647	96.6763	0	0.0490196	0.0245098	0.892012	1.02745	0.95973	80.2793	91.6288	85.954	0.0332557	0.201715	0.117485	1.02414	0.970077	0.997108	76.3078	89.2835	82.7956	7.39502	7.10349	7.24925	0.933322	0.890034	0.911678	31.2549	44.7791	38.017	3.7037	5.62249	4.6631	0.412231	0.21026	0.311245	4.25824	7.82748	6.04286	0.0457875	0	0.0228938
NR-47222	NE679	SAUSA300_0629	pbp4	penicillin-binding protein 4	0.48285	0.4366	0.459725	98.325	95.8661	97.0956	2.01005	1.77165	1.89085	1.00823	1.04134	1.02478	92.5	90.0575	91.2788	3.97887	1.48799	2.73343	0.984573	1.04211	1.01334	87.9301	80.5105	84.2203	18.0277	13.4814	15.7545	0.689676	0.793314	0.741495	56.0461	41.6544	48.8503	5.56622	2.16561	3.86592	0.142544	0.178017	0.160281	19.9656	16.714	18.3398	0.344234	0.0851305	0.214682
NR-47223	NE680	SAUSA300_0915	-	conserved hypothetical protein	0.37555	0.5772	0.476375	99.7106	92.8641	96.2874	0	0.0970874	0.0485437	1.02219	1.03752	1.02986	88.4468	90.6841	89.5654	0.209424	0.339641	0.274533	0.975776	1.00823	0.992005	83.0167	89.0661	86.0414	8.18217	13.041	10.6116	0.898639	0.84954	0.87409	33.6607	45.4094	39.535	4.46429	2.48139	3.47284	0.359859	0.17015	0.265004	3.9604	8.26816	6.11428	0.0707214	0	0.0353607
NR-47224	NE681	SAUSA300_2033	kdpB	K+-transporting ATPase, B subunit	0.44585	0.725	0.585425	98.0343	94.1595	96.0969	0	0.14245	0.071225	0.884246	1.06069	0.972468	88.1859	88.523	88.3544	0.314575	0.387409	0.350992	0.974414	1.01019	0.992303	87.2508	85.2825	86.2666	10.8955	4.99343	7.94447	0.929507	0.873633	0.90157	37.6564	44.507	41.0817	3.07692	2.53521	2.80607	0.282425	0.149884	0.216154	3.82862	8.15451	5.99156	0	0	0
NR-47225	NE682	SAUSA300_0668	-	conserved hypothetical protein	0.33855	0.7585	0.548525	99.3437	95.6477	97.4957	0	0.204813	0.102406	0.901627	0.983631	0.942629	81.1355	88.1667	84.6511	0.14652	0.224115	0.185318	0.929797	1.0914	1.0106	80.353	89.7735	85.0632	8.89734	8.86731	8.88232	0.912165	0.84746	0.879813	34.1723	42.487	38.3297	2.63566	2.84974	2.7427	0.331905	0.162972	0.247439	2.35192	7.52916	4.94054	0	0	0
NR-47226	NE683	SAUSA300_0895	oppB	oligopeptide ABC transporter, permease protein	0.39775	0.6956	0.546675	99.7289	93.6025	96.6657	0	0.136116	0.068058	0.954882	1.01005	0.982465	87.1731	91.6037	89.3884	0.107488	0.355398	0.231443	0.950573	1.00012	0.975345	82.1165	89.3894	85.7529	10.4158	10.0771	10.2464	0.8591	0.816159	0.837629	33.2237	39.7183	36.471	4.21941	1.40845	2.81393	0.293028	0.149884	0.221456	3.4098	7.30897	5.35939	0	0	0
NR-47227	NE684	SAUSA300_1081	-	conserved hypothetical protein	0.6179	0.37555	0.496725	96.5503	95.7696	96.1599	0.74813	0	0.374065	0.893842	0.864275	0.879059	94.8924	92.6098	93.7511	1.94175	0.46412	1.20294	0.927383	0.989316	0.958349	88.4106	86.4717	87.4411	6.29139	5.02924	5.66031	0.74876	0.865385	0.807072	61.5385	57.3482	59.4433	5.4409	4.79233	5.11661	0.19565	0.329333	0.262492	13.2396	9.72295	11.4813	0	0	0
NR-47228	NE685	SAUSA300_0047	-	conserved hypothetical protein	0.38665	0.7881	0.587375	93.7751	93.6853	93.7302	0	0	0	0.920858	0.973055	0.946956	88.0816	91.192	89.6368	0.143164	0.143609	0.143387	0.951594	1.02193	0.986763	85.2895	89.5601	87.4248	12.993	12.4927	12.7429	0.896905	0.824867	0.860886	46.2289	51.4286	48.8287	8.31025	5.53571	6.92298	0.362108	0.236437	0.299272	7.77917	12.9948	10.387	0.0627353	0.0746826	0.0687089
NR-47229	NE686	SAUSA300_1998	-	putative membrane protein	0.47545	0.4477	0.461575	94.4068	93.5989	94.0028	0	0.0474158	0.0237079	1.03809	1.0622	1.05015	90.3237	89.8848	90.1043	0.179856	0.350526	0.265191	0.946826	0.976926	0.961876	92.014	89.3209	90.6675	19.3521	17.1413	18.2467	0.802913	0.883406	0.84316	46.7911	47.2892	47.0401	10.7377	5.42169	8.0797	0.275356	0.280346	0.277851	10.4516	8.84507	9.64833	0.129032	0	0.064516
NR-47230	NE687	SAUSA300_1981	-	phage terminase family protein	0.54205	0.481	0.511525	94.2651	94.3106	94.2878	0	0	0	0.973743	0.982624	0.978183	89.4466	91.1778	90.3122	0.19305	0.363802	0.278426	1.05854	1.07574	1.06714	87.0029	86.0255	86.5142	13.648	9.56429	11.6061	0.947889	0.910498	0.929193	46.9388	49.4382	48.1885	7.39051	6.74157	7.06604	0.33062	0.225459	0.27804	7.5502	12.3328	9.9415	0.0803213	0	0.0401606
NR-47231	NE688	SAUSA300_2086	-	conserved hypothetical protein	0.37185	0.6358	0.503825	97.0293	93.2904	95.1599	0	0.183824	0.091912	0.995932	1.09595	1.04594	84.4298	89.6217	87.0258	0.0330579	0.408998	0.221028	1.03027	0.956869	0.993569	83.0195	89.8344	86.427	9.74717	11.7647	10.7559	1.04257	0.947121	0.994847	45.4908	49.8986	47.6947	12.1086	6.08519	9.09689	0.402592	0.208149	0.30537	5.97501	12.3679	9.17145	0	0	0
NR-47232	NE689	SAUSA300_0655	-	conserved hypothetical protein	0.45325	0.6105	0.531875	93.658	89.5183	91.5881	0	0	0	1.05547	0.951398	1.00344	83.5872	87.5827	85.5849	0.0932546	0.0508906	0.0720726	1.09566	0.961272	1.02847	81.8474	85.7998	83.8236	8.77565	8.32427	8.54996	0.980144	0.889211	0.934678	39.6972	45.7516	42.7244	5.02183	5.55556	5.28869	0.382028	0.258391	0.32021	4.93992	7.354	6.14696	0.0667557	0	0.0333779
NR-47233	NE690	SAUSA300_2445	-	transcriptional regulator, MerR family	0.45325	0.4366	0.444925	92.9142	92.7919	92.853	0	0.0480538	0.0240269	1.06472	1.0481	1.05641	87.5805	89.4309	88.5057	0.0919963	0.152439	0.122218	1.11065	0.96274	1.03669	85.3071	83.8817	84.5944	10.7541	7.15308	8.95359	1.02558	1.01451	1.02005	44.5516	48.4058	46.4787	8.16714	5.94203	7.05458	0.333191	0.291324	0.312257	5.15055	8.46963	6.81009	0	0	0
NR-47234	NE691	SAUSA300_2255	-	monooxygenase family protein	0.37925	0.5513	0.465275	97.8541	89.9658	93.91	0	0.114025	0.0570125	1.03402	0.983405	1.00871	83.1098	88.7683	85.9391	0.0957854	0.141576	0.118681	1.06671	1.03661	1.05166	83.2683	85.673	84.4707	8.24598	6.93241	7.5892	0.99263	0.837446	0.915038	40.5473	43.1559	41.8516	5.02152	2.6616	3.84156	0.387491	0.222081	0.304786	3.62274	6.35359	4.98816	0.062461	0	0.0312305
NR-47235	NE692	SAUSA300_1903	-	conserved hypothetical protein	0.46435	0.4625	0.463425	98.1949	91.407	94.801	0	0	0	1.12685	1.06673	1.09679	89.4432	87.3171	88.3802	0.160927	0.0487805	0.104854	1.0582	1.00285	1.03053	85.7942	86.6242	86.2092	11.73	9.30916	10.5196	0.940258	0.987421	0.96384	40.0359	48.203	44.1195	5.77396	4.43975	5.10685	0.357931	0.199704	0.278818	5.66775	9.69773	7.68274	0	0	0
NR-47236	NE693	SAUSA300_2223	mobB	molybdopterin-guanine dinucleotide biosynthesis protein B	0.43105	0.5328	0.481925	97.6101	92.2527	94.9314	0	0	0	1.08321	1.06769	1.07545	83.4884	87.4937	85.4911	0	0.252143	0.126072	1.02516	0.970077	0.997619	79.9452	84.1885	82.0669	4.62369	5.19093	4.90731	1.02766	0.910837	0.969248	34.9961	42.4704	38.7332	2.74314	3.38409	3.06361	0.412231	0.249525	0.330878	2.57461	8.93617	5.75539	0.0585138	0	0.0292569
NR-47237	NE694	SAUSA300_1173	-	putative acetoacetyl-CoA reductase	0.60125	0.6401	0.620675	98.5075	92.0055	95.2565	0	0.0462107	0.0231054	1.0159	1.0899	1.0529	91.1397	87.0667	89.1032	0.16469	0.0517331	0.108212	1.03402	0.945618	0.989817	87.4047	88.5481	87.9764	11.2701	10.6851	10.9776	0.969392	0.946299	0.957846	39.2978	46.1386	42.7182	2.18182	4.15842	3.17012	0.28371	0.213215	0.248463	3.02245	8.11639	5.56942	0	0	0
NR-47238	NE695	SAUSA300_0333	-	transcriptional antiterminator, BglG family	0.49765	0.5439	0.520775	98.7617	92.5037	95.6327	0	0.0489956	0.0244978	1.10503	1.02795	1.06649	86.5329	90.0743	88.3036	0.129492	0	0.064746	1.05207	1.01879	1.03543	82.6657	87.3122	84.989	8.02947	7.79076	7.91011	0.941646	0.869376	0.905511	36.642	44.6529	40.6475	0.574713	4.3152	2.44496	0.304273	0.225037	0.264655	3.73012	10.117	6.92356	0	0	0
NR-47239	NE696	SAUSA300_0375	-	putative phosphoglycerate mutase family protein	0.4181	0.38665	0.402375	96.0522	94.1194	95.0858	0.0362188	0	0.0181094	1.02573	1.00315	1.01444	91.6322	92.3267	91.9794	1.03306	0.0309406	0.532	0.968	1.00023	0.984116	83.7998	90.3105	87.0551	6.18841	4.60157	5.39499	0.932121	0.901822	0.916971	55.7321	52.7734	54.2528	4.76731	4.75436	4.76084	0.323392	0.330667	0.327029	18.7075	12.6945	15.701	0.0485909	0	0.0242954
NR-47240	NE697	SAUSA300_0433	cysM	cysteine synthase/cystathionine beta-synthase	0.46435	0.6807	0.572525	92.0203	94.4418	93.2311	0	0.0483325	0.0241663	1.0196	1.04205	1.03083	91.5354	91.5481	91.5418	0.146574	0.301854	0.224214	0.929456	1.03445	0.981952	87.3794	89.2341	88.3067	14.3743	19.1751	16.7747	0.943727	0.903241	0.923484	49.8551	54.5324	52.1938	2.27273	6.90647	4.5896	0.332548	0.293435	0.312991	9.33977	13.6464	11.4931	0	0	0
NR-47241	NE698	SAUSA300_1483	-	conserved hypothetical protein	0.43105	0.5106	0.470825	93.9134	94.7007	94.3071	0	0.0981354	0.0490677	0.990385	1.02644	1.00841	93.8296	90.483	92.1563	0.268276	0.189394	0.228835	1.01562	1.03318	1.0244	92.0617	88.8659	90.4638	19.4929	19.7825	19.6377	0.928813	0.934204	0.931509	53.8255	62.0846	57.955	2.5066	8.30816	5.40738	0.23937	0.279502	0.259436	7.10227	13.226	10.1641	0	0	0
NR-47242	NE699	SAUSA300_0510	clpC	endopeptidase	0.43105	0.4736	0.452325	91.6074	91.0837	91.3456	0	0	0	1.09283	1.02241	1.05762	91.3153	89.1717	90.2435	0	0	0	0.945123	0.980351	0.962737	90.1242	90.2371	90.1806	2.76208	3.44026	3.10117	1.105	1.04064	1.07282	69.7684	71.7593	70.7638	10.4609	10.8466	10.6538	0.763093	0.638379	0.700736	9.80769	20.0801	14.9439	0.192308	0.0500751	0.121192
NR-47243	NE700	SAUSA300_0664	-	conserved hypothetical protein	0.41625	0.6547	0.535475	92.6639	94.2551	93.4595	0	0.097371	0.0486855	0.998151	1.0345	1.01633	82.6984	91.2607	86.9796	0.0349528	0.552486	0.293719	0.974414	0.973991	0.974202	86.6432	89.0198	87.8315	11.4454	13.9962	12.7208	1.00303	1.02661	1.01482	50.0421	62.1455	56.0938	7.03518	9.49445	8.26482	0.382028	0.342411	0.36222	5.60284	13.1994	9.40112	0	0	0
NR-47244	NE701	SAUSA300_1609	-	type III leader peptidase family protein	0.38665	0.4736	0.430125	91.5025	89.6241	90.5633	0	0	0	0.95747	0.951398	0.954434	84.7826	89.6084	87.1955	0	0.156658	0.078329	0.987015	0.936812	0.961914	81.1854	85.9331	83.5592	8.39612	9.09935	8.74773	1.01725	1.04209	1.02967	36.8421	46.9065	41.8743	3.59447	4.7482	4.17134	0.34797	0.293435	0.320703	5.8264	10.8329	8.32965	0	0	0
NR-47245	NE702	SAUSA300_2609	hisB	imidazole glycerol phosphate dehydratase hisB	0.40145	0.4625	0.431975	95.5004	91.671	93.5857	0	0	0	0.953402	0.973558	0.96348	86.0489	85.8062	85.9275	0.0688942	0.137804	0.103349	0.988718	1.06498	1.02685	86.6822	79.6212	83.1517	9.65732	6.13636	7.89684	0.804133	0.848602	0.826368	46.2295	55.5806	50.9051	6.80804	8.45547	7.63176	0.391989	0.374499	0.383244	6.79842	8.44091	7.61967	0	0	0
NR-47246	NE703	SAUSA300_1750	-	conserved hypothetical protein	0.31265	0.5402	0.426425	99.1656	90.5358	94.8507	0	0	0	1.10799	1.00579	1.05689	76.2448	87.5221	81.8834	0.0345781	0.0442478	0.039413	0.984972	1.00558	0.995278	74.6285	86.5743	80.6014	6.74734	7.54897	7.14816	0.995404	1.01258	1.00399	27.2403	46.9298	37.0851	6.14919	5.40936	5.77928	0.631038	0.28879	0.459914	3.39417	10.3666	6.88039	0	0.0572738	0.0286369
NR-47247	NE704	SAUSA300_0537	-	L-ribulokinase	0.6956	0.70485	0.700225	97.551	97.0655	97.3083	2.14286	0.96743	1.55514	0.978695	1.05945	1.01907	93.1928	93.0161	93.1044	2.48791	1.78021	2.13406	1.00329	1.02943	1.01636	86.7914	82.816	84.8037	9.03743	7.51237	8.2749	0.707057	0.714561	0.710809	39.2544	37.1341	38.1942	1.31579	2.31125	1.81352	0.124761	0.170655	0.147708	16.6193	14.1704	15.3948	0.142045	0	0.0710225
NR-47248	NE705	SAUSA300_1940	-	phage portal protein	0.41625	0.6623	0.539275	93.8606	92.3402	93.1004	0	0	0	1.0662	1.07177	1.06898	84.8772	89.7118	87.2945	0.210526	0	0.105263	0.970667	1.00314	0.986903	81.5397	84.754	83.1469	9.00272	5.74769	7.37521	0.893783	0.993227	0.943505	39.8531	55.4364	47.6448	3.67734	10.4135	7.04542	0.349898	0.275702	0.3128	4.90798	7.80042	6.3542	0.0766871	0	0.0383435
NR-47249	NE706	SAUSA300_1678	fhs	formate-tetrahydrofolate ligase	0.32745	0.5106	0.419025	94.5851	92.2133	93.3992	0	0	0	1.05178	1.06724	1.05951	81.0103	87.1163	84.0633	0	0.0465116	0.0232558	0.923666	1.05177	0.98772	75.5744	86.8313	81.2028	5.99415	8.00183	6.99799	0.994364	1.05806	1.02621	35.8957	53.6932	44.7944	3.92157	6.10795	5.01476	0.480668	0.297235	0.388951	3.96006	8.6714	6.31573	0	0	0
NR-47250	NE707	SAUSA300_1379	-	putative lipoprotein	0.49765	0.5513	0.524475	97.9197	93.6491	95.7844	0	0	0	1.01331	0.967514	0.990414	88.2415	88.9806	88.6111	0.0706215	0.0970874	0.0838544	0.964537	1.00775	0.986141	86.6142	87.7225	87.1684	12.752	9.35646	11.0542	0.878093	1.001	0.939546	39.4819	50.5764	45.0292	6.94888	7.3487	7.14879	0.310057	0.293012	0.301535	3.69069	7.54098	5.61584	0	0	0
NR-47251	NE708	SAUSA300_1941	-	phi77 ORF003-like protein, phage terminase,large subunit	0.4551	0.30155	0.378325	95.88	88.4184	92.1492	0.108421	0	0.0542105	1.02796	0.957677	0.992817	90.8187	84.5432	87.6809	0.928074	0.219024	0.573549	1.00567	0.989091	0.997379	84.7116	73.0475	78.8795	7.74506	2.45929	5.10217	0.910811	1.01518	0.962997	56.0044	55.6512	55.8278	5.67686	6.35091	6.01389	0.336239	0.505333	0.420786	17.8588	4.6683	11.2635	0.0935016	0.0223364	0.057919
NR-47252	NE709	SAUSA300_1810	-	IS1181, transposase	0.39775	0.714	0.555875	93.8868	93.17	93.5284	0	0.0471032	0.0235516	1.06472	1.06925	1.06699	85.3969	91.7209	88.5589	0.130676	0.325581	0.228129	1.04253	1.05177	1.04715	85.6008	86.8552	86.228	11.1263	10.4825	10.8044	1.06165	0.972279	1.01696	45.5085	56.3786	50.9436	8.01564	6.44719	7.23142	0.432794	0.30779	0.370292	5	14.1547	9.57735	0	0	0
NR-47253	NE710	SAUSA300_0776	-	thermonuclease precursor	0.63085	0.788	0.709425	96.4076	94.0654	95.2365	0	0	0	1.00888	1.07781	1.04334	92.6687	92.335	92.5018	0.20555	0.753212	0.479381	0.994167	1.00412	0.999142	91.119	90.4232	90.7711	13.9094	13.363	13.6362	0.987427	0.896889	0.942158	50.7937	58.2609	54.5273	6.08295	9.56522	7.82409	0.263147	0.24277	0.252958	7.19875	10.8219	9.01032	0	0	0
NR-47254	NE711	SAUSA300_1652	-	conserved hypothetical protein	0.65305	0.5735	0.613275	98.624	93.2273	95.9256	0	0	0	1.07507	1.10803	1.09155	93.5739	90.7062	92.1401	0.515464	0.136674	0.326069	0.991102	1.07379	1.03244	91.5766	85.2797	88.4282	14.2593	11.1874	12.7233	0.936443	0.98597	0.961207	44.7167	42.1746	43.4457	2.71003	4.11862	3.41432	0.20981	0.25628	0.233045	10.5344	11.066	10.8002	0	0	0
NR-47255	NE712	SAUSA300_1551	-	conserved hypothetical protein	0.52725	0.6031	0.565175	99.4978	93.6291	96.5634	0	0	0	1.10466	1.06724	1.08595	92.5096	90.8933	91.7014	0.175009	0.260191	0.2176	0.973051	1.02809	1.00057	89.6675	89.0355	89.3515	14.3324	18.4264	16.3794	0.887887	0.953072	0.92048	46.382	56.7322	51.5571	6.3147	6.95915	6.63692	0.270858	0.27908	0.274969	7.09571	10.4407	8.76821	0	0.0677966	0.0338983
NR-47256	NE713	SAUSA300_0577	-	putative transcriptional regulator	0.57535	0.5143	0.544825	94.9934	92.6241	93.8088	0	0.0447027	0.0223513	1.12278	1.12667	1.12472	91.8937	85.798	88.8458	0.374659	0.0976086	0.236134	0.999957	1.00236	1.00116	86.6848	88.066	87.3754	8.63118	9.85849	9.24484	0.912165	1.02564	0.968903	41.5205	50.4808	46.0007	6.87623	6.37019	6.62321	0.274714	0.351277	0.312995	5.81916	11.3484	8.58378	0	0	0
NR-47257	NE714	SAUSA300_1558	mtnN	5'-methylthioadenosine/S-adenosylhomocysteine nucleosidase	0.6697	0.6919	0.6808	68.4824	69.6045	69.0435	0	0	0	0.973872	1.01293	0.993402	49.2273	47.5488	48.388	0	0	0	1.05801	0.970668	1.01434	50.4101	54.4602	52.4352	0	0	0	0.969049	1.08227	1.02566	44.1553	51.1431	47.6492	0.271985	0.0745527	0.173269	0.851986	0.822512	0.837249	23.5783	19.8673	21.7228	0	0	0
NR-47258	NE715	SAUSA300_2348	-	conserved hypothetical protein	0.49765	0.4995	0.498575	96.4056	91.2272	93.8164	0	0	0	1.15237	1.02191	1.08714	90.1743	87.7912	88.9828	0.0633914	0.139795	0.101593	1.07455	1.04982	1.06218	89.6578	88.3359	88.9968	10.0525	7.25765	8.65508	0.924651	0.933237	0.928944	37.1795	40.9025	39.041	3.48567	4.80349	4.14458	0.300739	0.290057	0.295398	5.41427	11.1691	8.29169	0	0.104384	0.052192
NR-47259	NE716	SAUSA300_1637	-	putative membrane protein	0.40515	0.444	0.424575	98.2042	89.6249	93.9145	0	0	0	1.07382	1.034	1.05391	89.4771	87.5411	88.5091	0.228758	0	0.114379	1.04219	1.04052	1.04136	84.1984	83.5672	83.8828	7.78689	7.01675	7.40182	1.07552	1.0687	1.07211	35.7458	44.8625	40.3041	5.15575	3.90738	4.53157	0.364036	0.291746	0.327891	5.56174	5.78471	5.67323	0	0	0
NR-47260	NE717	SAUSA300_1376	-	putative lipoprotein	0.36445	0.5772	0.470825	96.7742	91.7511	94.2626	0	0	0	1.11206	1.04407	1.07806	77.4436	89.0917	83.2677	0	0.217297	0.108648	1.04185	1.02564	1.03375	77.9238	83.9531	80.9385	5.95655	6.16403	6.06029	1.03806	0.949686	0.993875	30.1443	49.5697	39.857	2.78358	5.33563	4.05961	0.423155	0.245303	0.334229	3.70549	7.82866	5.76708	0	0	0
NR-47261	NE718	SAUSA300_2006	ilvD	dihydroxy-acid dehydratase	0.35705	0.592	0.474525	96.3937	92.2379	94.3158	0	0	0	1.09726	1.10954	1.1034	75.7622	86.4574	81.1098	0.0304878	0	0.0152439	1.11712	1.09091	1.10401	76.3581	90.6977	83.5279	8.6834	11.7269	10.2051	1.04916	0.977746	1.01345	30.6255	51.0319	40.8287	3.75	5.06567	4.40784	0.395523	0.225037	0.31028	3.87894	7.75566	5.8173	0	0	0
NR-47262	NE719	SAUSA300_2293	corA	magnesium and cobalt transport protein	0.51985	0.5402	0.530025	97.9054	94.0969	96.0011	0	0.0504541	0.0252271	1.09467	0.998237	1.04646	93.6431	89.1697	91.4064	0.354953	0.154719	0.254836	1.05547	0.948553	1.00201	88.1893	84.6989	86.4441	11.5275	6.99186	9.25968	0.85147	0.89163	0.87155	37.223	44.9198	41.0714	2.26244	5.52585	3.89414	0.217522	0.236859	0.22719	5.55556	7.79754	6.67655	0	0	0
NR-47263	NE720	SAUSA300_1663	-	conserved hypothetical protein	0.4255	0.35705	0.391275	94.6559	93.0382	93.847	0.0366032	0	0.0183016	1.01495	1.00622	1.01059	90.6108	91.6516	91.1312	0.558464	0.271248	0.414856	0.955	1.02685	0.990924	81.3214	80.3536	80.8375	3.60714	2.16811	2.88762	1.02875	1.06985	1.0493	55.163	56.2092	55.6861	6.52174	6.53595	6.52885	0.405249	0.410667	0.407958	16.4049	5.6847	11.0448	0.0334113	0.0211327	0.027272
NR-47264	NE721	SAUSA300_2100	-	lytic regulatory protein	0.59385	0.6845	0.639175	91.2842	94.5905	92.9374	0	0	0	1.03957	0.996223	1.0179	92.3479	92.3181	92.333	0.228908	0.54225	0.385579	1.04151	1.08259	1.06205	91.3161	90.4781	90.8971	13.8228	13.445	13.6339	1.04882	1.08384	1.06633	65.008	65.0759	65.0419	2.6764	15.7267	9.20155	0.400343	0.389276	0.394809	8.94834	8.50422	8.72628	0	0.0603136	0.0301568
NR-47265	NE722	SAUSA300_1388	-	phiSLT ORF488-like protein	0.60865	0.5846	0.596625	92.4616	94.0533	93.2575	0	0.0475737	0.0237868	1.10873	1.05868	1.0837	95.3846	91.171	93.2778	0.512821	0.325279	0.41905	0.996211	1.05275	1.02448	94.0324	90.837	92.4347	18.6181	16.8895	17.7538	1.01899	0.976778	0.997883	60.9579	60.0775	60.5177	3.47826	10.8527	7.16548	0.221377	0.326789	0.274083	14.1447	14.9204	14.5326	0	0	0
NR-47266	NE723	SAUSA300_1514	fur	ferric uptake regulation protein	0.40145	0.629	0.515225	82.8303	95.7366	89.2834	0	0.107933	0.0539665	1.00281	0.933266	0.968038	85.7056	92.4976	89.1016	0.060698	1.01646	0.538579	1.12223	1.01068	1.06645	82.7999	88.6544	85.7271	11.861	13.0871	12.4741	1.0887	0.916788	1.00274	44.3097	52.2293	48.2695	2.77443	6.79406	4.78425	0.344436	0.19886	0.271648	5.68319	14.6545	10.1688	0.0604595	0	0.0302297
NR-47267	NE724	SAUSA300_0719	-	iron compound ABC transporter, permease protein	0.59755	0.7141	0.655825	97.4248	94.542	95.9834	0	0	0	1.09194	1.06119	1.07657	90.8046	92.4362	91.6204	0.197044	0.185615	0.191329	1.03708	1.05422	1.04565	90.5803	90.8998	90.74	15.5226	14.5399	15.0312	0.889274	0.951621	0.920447	56.2232	61.9134	59.0683	2.33196	7.03971	4.68583	0.449181	0.233903	0.341542	8.5863	11.2694	9.92785	0	0	0
NR-47268	NE725	SAUSA300_0377	-	putative lipoprotein	0.63085	0.6623	0.646575	92.0487	91.0609	91.5548	0	0	0	1.03254	0.935281	0.983913	92.7461	91.6519	92.199	0.194301	0.397527	0.295914	1.05173	1.00754	1.02963	90.3704	87.1333	88.7519	14.359	13.4843	13.9216	0.946848	0.94001	0.943429	51.2857	52.9204	52.103	3.77604	5.84071	4.80837	0.224912	0.238548	0.23173	5.45267	7.24734	6.35001	0	0	0
NR-47269	NE726	SAUSA300_1719	arsC	arsenate reductase	0.46805	0.481	0.474525	97.8377	87.8861	92.8619	0	0	0	1.1801	1.04357	1.11183	89.5372	89.0187	89.278	0.228162	0.140187	0.184175	1.04491	1.04688	1.0459	83.6318	84.5638	84.0978	10.5301	12.0805	11.3053	0.974941	1.08128	1.02811	41.4807	53.7634	47.6221	4.51436	4.91551	4.71494	0.316804	0.274858	0.295831	5.92593	10.7372	8.33156	0.0569801	0	0.02849
NR-47270	NE727	SAUSA300_2464	-	hydrolase, haloacid dehalogenase-like family	0.49765	0.5032	0.500425	92.2054	91.5507	91.8781	0	0	0	1.00111	1.01335	1.00723	89.5232	87.2677	88.3955	0.134318	0.0929368	0.113627	1.01426	1.05275	1.03351	84.4084	83.8843	84.1463	10.5972	7.85124	9.22422	0.952397	1.0537	1.00305	37.5132	47.1925	42.3529	2.79543	5.61497	4.2052	0.304916	0.315812	0.310364	6.21257	10.2577	8.23513	0	0	0
NR-47271	NE728	SAUSA300_2440	fnbB	fibronectin binding protein B	0.68635	0.5328	0.609575	93.3519	90.5451	91.9485	0	0	0	1.0625	1.04407	1.05328	93.119	85.8947	89.5069	0.192926	0.0421053	0.117516	1.05922	1.06184	1.06053	90.8919	87.4145	89.1532	12.8262	10.8983	11.8622	0.9302	1.06096	0.995579	39.8611	51.9203	45.8907	2.99667	6.11664	4.55666	0.231338	0.296812	0.264075	4.97512	8.55064	6.76288	0.0995025	0	0.0497512
NR-47272	NE729	SAUSA300_1699	-	pseudouridine synthase, family 1	0.42735	0.4329	0.430125	88.2373	92	90.1187	0	0.0519481	0.025974	1.00984	0.969529	0.989683	85.0367	86.2117	85.6242	0.0668003	0	0.0334002	1.01971	1.05373	1.03672	85.2269	85.0022	85.1146	8.62824	5.1639	6.89607	1.02905	1.07741	1.05323	40.2734	47.7551	44.0143	1.90114	3.80952	2.85533	0.305559	0.310323	0.307941	5.223	9.07572	7.14936	0	0	0
NR-47273	NE730	SAUSA300_0943	-	acetyltransferase, GNAT family family	0.49395	0.4625	0.478225	96.81	93.0863	94.9481	0	0.0451875	0.0225937	1.0318	1.01458	1.02319	89.7267	89.8336	89.7801	0.0658545	0.0924214	0.0791379	1.03436	1.05862	1.04649	84.9737	88.1563	86.565	11.1938	9.03541	10.1146	0.968705	1.08868	1.02869	45.4429	53.0211	49.232	4.38729	7.40181	5.89455	0.250295	0.279502	0.264898	4.12508	7.42358	5.77433	0	0.0485201	0.02426
NR-47274	NE731	SAUSA300_0622	-	putative membrane protein	0.39035	0.5032	0.446775	98.4563	91.3484	94.9023	0	0	0	1.07803	1.09443	1.08623	82.9302	90.2785	86.6043	0.102215	0.537372	0.319793	0.999617	1.00139	1.0005	81.8959	86.4013	84.1486	7.60148	4.53289	6.06719	0.978894	0.939912	0.959403	32.0197	45.5772	38.7985	3.04487	3.89805	3.47146	0.456571	0.281613	0.369092	3.09229	7.77096	5.43163	0	0	0
NR-47275	NE732	SAUSA300_0962	qoxB	quinol oxidase, subunit I	0.518	0.555	0.5365	96.6301	91.5507	94.0904	0.548589	0.203597	0.376093	0.937202	1.08306	1.01013	87.0106	83.4154	85.213	0.182949	1.37795	0.78045	1.07683	0.957587	1.01721	85.5479	89.056	87.302	5.56432	4.84795	5.20613	0.97321	0.861445	0.917327	55.9041	56.4615	56.1828	3.50554	2.46154	2.98354	0.329483	0.350593	0.340038	19.509	15.4597	17.4843	0.387597	0	0.193799
NR-47276	NE733	SAUSA300_0274	-	conserved hypothetical protein	0.52355	0.6549	0.589225	92.5214	92.9503	92.7358	0	0.0482859	0.0241429	1.07803	1.04306	1.06055	93.5593	90.5553	92.0573	0.576271	0	0.288135	1.00473	1.01188	1.0083	91.4792	86.8606	89.1699	19.0371	11.7854	15.4112	0.943727	0.964683	0.954205	63.8321	46.2932	55.0626	7.84077	6.42504	7.13291	0.29849	0.25628	0.277385	9.70588	10.8388	10.2723	0	0	0
NR-47277	NE734	SAUSA300_1978	-	ferric hydroxamate receptor	0.64195	0.44217	0.54206	89.9281	92.517	91.2225	0	0.0485909	0.0242954	1.07951	1.03651	1.05801	94.2245	90.2228	92.2237	0.421804	0.363802	0.392803	1.04968	1.07574	1.06271	91.8708	89.95	90.9104	21.7166	20.2665	20.9916	0.983959	0.871311	0.927635	61.6684	57.079	59.3737	3.65566	6.25931	4.95749	0.304273	0.283302	0.293787	6.20872	10.3317	8.27021	0	0	0
NR-47278	NE735	SAUSA300_1006	-	conserved hypothetical protein	0.56425	0.5328	0.548525	82.8135	93.1851	87.9993	0	0.0966651	0.0483326	1.16198	1.04205	1.10202	90.3764	91.7478	91.0621	0.196399	0.231803	0.214101	1.04049	1.0552	1.04784	88.6614	91.909	90.2852	16.2162	15.8117	16.014	0.893089	0.914852	0.903971	57.7143	55.4152	56.5648	8.37438	5.41516	6.89477	0.337367	0.233903	0.285635	7.31707	10.7469	9.03199	0	0	0
NR-47279	NE736	SAUSA300_0910	mgtE	magnesium transporter	0.46805	0.7918	0.629925	92.3316	95.8098	94.0707	0	0.188324	0.094162	1.07064	1.06976	1.0702	91.2758	91.4169	91.3464	0.0655953	0.181653	0.123624	1.03844	1.07721	1.05783	85.4064	89.6207	87.5136	17.4735	14.2255	15.8495	0.917021	0.918239	0.91763	52.459	55.1056	53.7823	5.19802	6.16197	5.67999	0.293992	0.239814	0.266903	7.321	11.8149	9.56795	0	0	0
NR-47280	NE737	SAUSA300_0797	-	ABC transporter permease protein	0.47915	0.4995	0.489325	86.1861	91.0681	88.6271	0	0	0	1.04142	1.06573	1.05357	89.9168	90.9976	90.4572	0.266223	0.340633	0.303428	1.02346	1.0053	1.01438	89.1296	87.4214	88.2755	16.5468	9.95807	13.2524	0.96419	0.923077	0.943633	56.654	51.1513	53.9027	7.31995	5.75658	6.53826	0.33801	0.256703	0.297356	6.63871	11.1805	8.9096	0	0	0
NR-47281	NE738	SAUSA300_2209	-	conserved hypothetical protein	0.45325	0.5254	0.489325	93.4132	91.3989	92.406	0	0.0494315	0.0247158	1.11169	1.01889	1.06529	88.3431	88.4379	88.3905	0.10377	0.0471921	0.075481	0.984631	1.03661	1.01062	87.8363	89.6078	88.722	15.3174	11.1275	13.2224	0.960335	0.986938	0.973636	50.9632	61.9898	56.4765	7.72358	7.90816	7.81587	0.366927	0.331011	0.348969	6.57386	10.0168	8.29533	0	0.0838223	0.0419112
NR-47282	NE739	SAUSA300_0165	Cap5N	capsular polysaccharide biosynthesis protein Cap5N	0.62345	0.3922	0.507825	88.8813	91.7282	90.3047	0	0	0	1.08432	1.02292	1.05362	93.0308	87.2465	90.1386	0.194489	0.135196	0.164843	1.0507	1.08553	1.06812	91.7138	84.3083	88.0111	9.94341	6.31383	8.12862	0.900291	1.04209	0.971191	53.8117	44.586	49.1989	4.68384	5.09554	4.88969	0.286602	0.331433	0.309018	6.68403	6.42238	6.55321	0.260417	0	0.130209
NR-47283	NE740	SAUSA300_1164	truB	tRNA pseudouridine synthase B	0.37925	0.4033	0.391275	99.0041	92.9661	95.9851	0	0	0	1.07692	1.02392	1.05042	87.468	84.5921	86.0301	0.0639386	0.172637	0.118288	1.06535	1.03347	1.04941	78.7058	87.2309	82.9684	8.55973	11.2035	9.88162	0.967249	0.988873	0.978061	46.1728	46.7128	46.4428	3.91254	5.19031	4.55143	0.390382	0.244036	0.317209	3.34928	6.83287	5.09108	0	0.0461681	0.023084
NR-47284	NE741	SAUSA300_0894	-	oligopeptide ABC transporter, ATP-binding protein	0.56055	0.6216	0.591075	97.4765	90.9647	94.2206	0	0	0	1.14312	1.07026	1.10669	91.1485	88.0792	89.6138	0.0634518	0.179937	0.121694	1.07352	1.08748	1.0805	88.7366	83.4553	86.0959	12.2659	7.88043	10.0732	0.982169	0.991292	0.98673	52.8067	38.2671	45.5369	5.29623	3.2491	4.27266	0.309093	0.233903	0.271498	5.87727	7.72973	6.8035	0	0	0
NR-47285	NE742	SAUSA300_1995	scrR	sucrose operon repressor	0.46805	0.4773	0.472675	96.7192	91.8182	94.2687	0	0	0	1.12722	1.05263	1.08993	87.7362	83.2581	85.4972	0.165728	0	0.082864	1.02754	1.08406	1.0558	81.302	83.2642	82.2831	8.41424	6.639	7.52662	1.00619	1.04935	1.02777	52.0036	47.7306	49.8671	6.72589	5.85652	6.2912	0.360823	0.288368	0.324595	4.31198	5.97676	5.14437	0	0.0553403	0.0276702
NR-47286	NE743	SAUSA300_0180	-	integral membrane protein LmrP	0.63825	0.4884	0.563325	97.72	92.2422	94.9811	0	0	0	1.15163	1.06472	1.10817	92.7464	87.7793	90.2629	0.371978	0	0.185989	1.09873	1.07281	1.08577	91.1636	87.106	89.1348	11.1549	7.30659	9.23074	0.831878	1.01306	0.92247	47.9705	47.117	47.5438	5.02092	4.11862	4.56977	0.174146	0.25628	0.215213	8.24742	9.42136	8.83439	0	0	0
NR-47287	NE744	SAUSA300_0967	purK	phosphoribosylaminoimidazole carboxylase, ATPase subunit	0.46845	0.4666	0.467525	68.7708	68.6691	68.7199	0	0.0359712	0.0179856	0.901798	0.949778	0.925788	49.4953	47.4419	48.4686	0.0651254	0	0.0325627	1.06466	1.06079	1.06272	43.9016	40.9389	42.4202	1.44262	1.51018	1.4764	0.955065	0.979106	0.967086	27.7756	20.8039	24.2897	1.34334	0.564175	0.953758	0.692476	0.745727	0.719102	5.02028	4.47796	4.74912	0.0419522	0	0.0209761
NR-47288	NE745	SAUSA300_2140	-	conserved hypothetical protein	0.46065	0.6253	0.542975	92.142	93.8714	93.0067	0	0.149477	0.0747385	0.97892	1.01083	0.994874	90.7951	90.6521	90.7236	0.329924	0.273598	0.301761	1.03231	1.07281	1.05256	88.6514	87.2727	87.9621	15.5223	8.73737	12.1298	0.949623	0.95791	0.953766	50.5682	54.7893	52.6787	3.39806	8.04598	5.72202	0.339295	0.240719	0.290007	7.8516	16.4502	12.1509	0	0	0
NR-47289	NE746	SAUSA300_1734	-	conserved hypothetical protein	0.44955	0.455	0.452275	95.796	94.8182	95.3071	0	0.167154	0.083577	1.07322	1.00524	1.03923	92.5148	92.567	92.5409	0.19698	0.475367	0.336174	1.03742	1.032	1.03471	90.9747	87.6726	89.3237	18.5596	15.2941	16.9269	0.907205	0.945815	0.92651	52.1097	53.7217	52.9157	6.63943	5.50162	6.07052	0.304595	0.28499	0.294792	7.79221	13.0435	10.4179	0	0	0
NR-47290	NE747	SAUSA300_0177	-	conserved hypothetical protein	0.46435	0.45883	0.46159	88.135	93.2924	90.7137	0	0	0	1.04105	0.983631	1.01234	90.7813	92.5208	91.651	0.261523	0.277008	0.269265	1.04185	1.0596	1.05072	89.6032	87.8985	88.7508	17.1835	13.6364	15.4099	0.950663	0.919545	0.935104	48.3806	50.7246	49.5526	2.81407	3.72671	3.27039	0.317447	0.222735	0.270091	5.2223	11.785	8.50365	0	0	0
NR-47291	NE748	SAUSA300_1406	-	phiSLT ORF 104b-like protein	0.44585	0.46549	0.45567	90.4137	94.4056	92.4096	0	0.0437063	0.0218531	1.09948	1.05235	1.07592	91.1423	90	90.5712	0.122175	0.264317	0.193246	1.11508	1.01048	1.06278	89.6486	89.8794	89.764	16.9569	14.1059	15.5314	0.916327	0.922593	0.91946	51.2563	56.2992	53.7777	2.41493	7.08661	4.75077	0.255757	0.234263	0.24501	7.09855	12.9223	10.0104	0.068918	0.0844595	0.0766887
NR-47292	NE749	SAUSA300_0121	-	putative drug transporter	0.36445	0.5291	0.446775	95.3131	89.114	92.2135	0	0.235627	0.117814	1.00999	1.06875	1.03937	84.2964	81.8345	83.0654	0.261182	0.0899281	0.175555	1.04321	1.08797	1.06559	83.0812	84.7578	83.9195	10.9752	9.03647	10.0058	1.02072	0.888728	0.954725	39.1265	47.3904	43.2584	4.20712	6.05428	5.1307	0.353111	0.22089	0.287001	6.2369	7.73447	6.98569	0.0524109	0	0.0262055
NR-47293	NE750	SAUSA300_0976	purD	phosphoribosylamine--glycine ligase	0.5106	0.6216	0.5661	96.865	94.0748	95.4699	0.178126	0.158428	0.168277	1.03085	1.05987	1.04536	89.4803	86.15	87.8152	0.0944882	1.4427	0.768594	1.05099	1.04326	1.04712	88.2207	86.244	87.2323	9.56242	7.91388	8.73815	1.04214	1.07636	1.05925	54.9763	56	55.4882	2.1327	2.8	2.46635	0.296535	0.369687	0.333111	11.1594	12.7119	11.9356	0.144928	0	0.072464
NR-47294	NE751	SAUSA300_1693	-	conserved hypothetical protein	0.37185	0.4403	0.406075	96.3038	89.3073	92.8055	0	0	0	1.10059	1.08335	1.09197	86.989	87.4266	87.2078	0.0648929	0.0489237	0.0569083	1.04968	0.999918	1.0248	84.787	88.574	86.6805	10.5874	9.5521	10.0697	1.03217	1.05854	1.04535	38.2907	50.8013	44.546	2.63158	5.12821	3.8799	0.477455	0.287757	0.382606	7.32411	10.8322	9.07816	0.0576701	0.0440335	0.0508518
NR-47295	NE752	SAUSA300_2287	-	putative membrane protein	0.32005	0.4884	0.404225	99.1049	88.6444	93.8747	0	0	0	1.01982	1.0443	1.03206	84.3021	89.1005	86.7013	0.139227	0.0405186	0.0898728	0.978501	1.00734	0.992919	78.3509	86.3448	82.3478	9.1002	9.55348	9.32684	1.07101	0.931785	1.0014	34.6863	47.812	41.2492	5.06757	5.18639	5.12698	0.435365	0.284528	0.359947	3.75147	9.34097	6.54622	0.0781555	0	0.0390778
NR-47296	NE753	SAUSA300_0100	-	staphylococcal tandem lipoprotein	0.29915	0.5032	0.401175	90.2713	91.1234	90.6974	0	0	0	1.1176	1.00428	1.06094	80.2142	85.8486	83.0314	0.063012	0.0895656	0.0762888	1.08102	1.09238	1.0867	75.1052	85.9711	80.5382	5.81257	5.39237	5.60247	1.06951	1.10353	1.08652	36.1717	48.1818	42.1767	2.86929	4.72727	3.79828	0.456571	0.253632	0.355101	3.00097	6.49189	4.74643	0.0322685	0.187266	0.109767
NR-47297	NE754	SAUSA300_1014	pyc	pyruvate carboxylase	0.61595	0.603	0.609475	97.459	97.0833	97.2712	0.163934	0.265152	0.214543	0.909091	0.978503	0.943797	96.25	95.8509	96.0504	2.08333	1.75809	1.92071	0.966767	1.01174	0.989253	93.3452	92.7901	93.0677	7.78331	7.40741	7.59536	0.89003	0.862069	0.876049	75.2577	71.3626	73.3101	7.04467	5.31178	6.17822	0.272919	0.201489	0.237204	20.045	19.685	19.865	0.225225	0	0.112613
NR-47298	NE755	SAUSA300_1170	-	transcriptional regulator, GntR family	0.29785	0.4921	0.394975	97.6505	93.0416	95.346	0	0	0	1.14904	1.15084	1.14994	80.0494	88.0721	84.0608	0.0308833	0.0462321	0.0385577	1.10281	1.05813	1.08047	79.1322	88.3175	83.7249	7.60905	8.63704	8.12305	1.05749	0.969037	1.01326	37.5255	52.0697	44.7976	2.08955	3.92157	3.00556	0.472636	0.211667	0.342151	3.78403	7.36842	5.57622	0	0	0
NR-47299	NE756	SAUSA300_0352	-	ABC transporter, ATP-binding protein	0.4255	0.43475	0.430125	96.0938	94.406	95.2499	0	0	0	1.04616	1.02158	1.03387	87.8816	93.5921	90.7369	0.377715	0.277264	0.327489	1.059	1.00456	1.03178	83.6659	90.0415	86.8537	5.2476	4.08554	4.66657	0.994213	1.05702	1.02562	56.8421	54.7009	55.7715	3.68421	5.98291	4.83356	0.34872	0.371556	0.360138	13.0366	6.65459	9.84559	0	0.0452694	0.0226347
NR-47300	NE757	SAUSA300_0108	-	antigen, 67 kDa	0.60125	0.6955	0.648375	98.1409	95.2575	96.6992	0	0.135501	0.0677505	1.13388	1.11508	1.12448	94.703	93.304	94.0035	0.834671	1.45374	1.14421	1.06092	1.01048	1.0357	91.687	89.1145	90.4008	17.2917	22.6734	19.9825	0.998873	0.957765	0.978319	54.717	53.2637	53.9903	4.92754	7.04961	5.98857	0.221377	0.17662	0.198999	7.52566	14.5228	11.0242	0.114025	0	0.0570125
NR-47301	NE758	SAUSA300_0330	-	putative transport protein SgaT	0.42345	0.4216	0.422525	98.697	96.1486	97.4228	0	1.13276	0.56638	1.10688	1.11156	1.10922	94.6924	93.445	94.0687	0.482509	1.10048	0.791494	1.12938	1.02242	1.0759	90.7317	89.4386	90.0851	21.1417	27.1818	24.1617	0.928119	0.870343	0.899231	55.0303	47.3214	51.1758	1.03896	5.65476	3.34686	0.265074	0.154946	0.21001	8.35351	13.7427	11.0481	0	0	0
NR-47302	NE759	SAUSA300_1507	glk	glucokinase	0.53835	0.4511	0.494725	99.4919	95.8036	97.6478	0	0.223214	0.111607	1.16457	1.12818	1.14638	92.726	95.0617	93.8939	0.658123	1.55464	1.10638	0.983269	1.06987	1.02657	89.5676	87.0307	88.2991	17.5743	19.3174	18.4459	0.877829	0.808757	0.843293	49.7579	50.5814	50.1697	5.31221	4.65116	4.98169	0.265396	0.158635	0.212015	6.23656	14.4676	10.3521	0	0	0
NR-47303	NE760	SAUSA300_0900	-	putative competence protein	0.53835	0.4362	0.487275	99.7694	96.2547	98.0121	0	0.093633	0.0468165	1.12278	1.0758	1.09929	93.5562	91.8425	92.6994	0.331226	1.07829	0.704758	1.13108	1.04346	1.08727	90.1302	92.5743	91.3522	16.8979	23.3292	20.1136	1.02593	0.881809	0.953867	42.1255	47.6489	44.8872	1.37665	7.21003	4.29334	0.250937	0.147106	0.199022	4.43182	14.6341	9.53296	0	0	0
NR-47304	NE761	SAUSA300_1343	nth	endonuclease III	0.53465	0.4475	0.491075	99.3167	94.3938	96.8552	0	0.0455789	0.0227894	1.08247	1.10501	1.09374	93.0083	92.3671	92.6877	0.367985	0.821256	0.59462	1.11065	1.01264	1.06164	90.1633	88.8259	89.4946	16.129	14.8043	15.4667	0.956906	0.985293	0.971099	44.2497	40.5405	42.3951	4.95963	3.96396	4.4618	0.293349	0.255937	0.274643	4.9416	10.8718	7.9067	0	0	0
NR-47305	NE762	SAUSA300_2262	-	putative membrane protein	0.48285	0.455	0.468925	99.9004	96.4079	98.1542	0	0.247729	0.123865	1.11354	1.01984	1.06669	92.6393	91.583	92.1112	0.497347	0.71736	0.607353	1.0272	1.02291	1.02506	88.3679	91.5827	89.9753	15.8258	15.7762	15.801	0.955519	0.959845	0.957682	46.4695	50.5597	48.5146	5.13419	8.02239	6.57829	0.336725	0.247175	0.29195	6.96938	13.3268	10.1481	0	0	0
NR-47306	NE763	SAUSA300_0339	-	conserved hypothetical protein	0.47915	0.4513	0.465225	99.5873	94.4923	97.0398	0	0.143678	0.071839	1.16494	1.05162	1.10828	91.7548	93.3303	92.5426	0.362428	0.593878	0.478153	1.12768	1.07085	1.09926	87.8388	88.7398	88.2893	14.3629	14.4107	14.3868	0.963496	0.982922	0.973209	48.2353	49.2925	48.7639	4.83577	4.95283	4.8943	0.245796	0.195527	0.220662	3.89725	12.0242	7.96073	0	0	0
NR-47307	NE764	SAUSA300_1432	-	phiSLT ORF78-like protein	0.36445	0.4401	0.402275	99.8604	94.968	97.4142	0	0.137237	0.0686185	1.05954	1.10098	1.08026	84.9846	91.1346	88.0596	0.184615	0.505282	0.344948	1.1069	1.06498	1.08594	79.5658	89.0576	84.3117	11.817	15.1309	13.474	1.10015	0.924045	1.0121	37.2036	49.2662	43.2349	3.32356	4.8218	4.07268	0.392953	0.219968	0.30646	3.45781	9.25234	6.35508	0	0	0
NR-47308	NE765	SAUSA300_2320	-	conserved hypothetical protein	0.39405	0.418	0.406025	98.8517	91.7619	95.3068	0	0	0	1.09504	1.05767	1.07636	85.8216	92.5272	89.1744	0.228683	0.407609	0.318146	1.04253	1.08015	1.06134	80.0252	89.0719	84.5486	10.832	16.1999	13.516	1.11749	0.980987	1.04924	32.1311	54.6565	43.3938	3.92405	7.0229	5.47347	0.391989	0.302052	0.34702	3.44382	11.7048	7.57431	0	0	0
NR-47309	NE766	SAUSA300_2602	icaC	intercellular adhesion protein C	0.49765	0.4958	0.496725	99.7881	93.8139	96.801	0	0.0974184	0.0487092	1.04734	1.034	1.04067	90.5452	90.8	90.6726	0.145012	0.266667	0.20584	1.17434	1.01007	1.0922	90.2466	92.283	91.2648	16.0494	16.6131	16.3312	0.949276	0.902758	0.926017	43.9181	44.7644	44.3413	2.96774	4.18848	3.57811	0.250937	0.176159	0.213548	4.13739	10.2369	7.18715	0	0	0
NR-47310	NE767	SAUSA300_2324	-	PTS system, sucrose-specific IIBC component	0.46065	0.4067	0.433675	99.7617	94.7248	97.2433	0	0.0917431	0.0458715	1.08654	1.09796	1.09225	87.8018	89.6149	88.7083	0.190597	0.432713	0.311655	1.07216	1.03053	1.05135	87.1066	88.8298	87.9682	13.4108	13.0319	13.2214	1.02974	0.909531	0.969636	44.8444	33.5859	39.2152	2.29682	3.78788	3.04235	0.330299	0.182615	0.256457	3.7069	6.44851	5.0777	0.0862069	0	0.0431035
NR-47311	NE768	SAUSA300_0685	fruA	fructose specific permease	0.5735	0.49005	0.531775	97.3035	94.9924	96.148	0.16442	0	0.08221	1.02975	1.01237	1.02106	94.4835	96.3543	95.4189	1.77712	0.575632	1.17638	1.05735	0.967737	1.01254	92.1803	90.1004	91.1403	11.1776	10.6648	10.9212	0.798751	0.746186	0.772468	60.7251	56.2334	58.4793	5.58912	8.22281	6.90597	0.243003	0.200889	0.221946	15.7936	10.5923	13.1929	0.0781861	0	0.039093
NR-47312	NE769	SAUSA300_1015	ctaA	cytochrome oxidase assembly protein	0.54945	0.5513	0.550375	96.9783	97.1034	97.0409	0.355492	0	0.177746	1.04505	0.991005	1.01803	95.7513	96.3086	96.0299	3.82387	1.62953	2.7267	1.01351	1.06208	1.03779	89.9767	91.578	90.7773	12.1795	10.6383	11.4089	0.709091	0.761134	0.735112	53.8462	64.0264	58.9363	4.48718	11.5512	8.01919	0.17179	0.168444	0.170117	13.2643	11.7801	12.5222	0.188147	0	0.0940735
NR-47313	NE770	SAUSA300_0704	-	ABC transporter ATP-binding protein	0.4366	0.61965	0.528125	94.6995	96.7082	95.7039	0.46225	0.935551	0.698901	1.04949	1.02285	1.03617	91.296	94.7305	93.0132	3.18252	6.11424	4.64838	0.895604	0.901337	0.898471	89.8445	90.1585	90.0015	16.7429	30.8454	23.7942	0.76209	0.634801	0.698445	56.7208	64.7191	60.7199	8.4195	11.9101	10.1648	0.226082	0.140347	0.183214	12.9862	10.9318	11.959	0	0	0
NR-47314	NE771	SAUSA300_2379	-	putative transporter protein	0.444	0.55315	0.498575	95.171	96.0332	95.6021	0.100604	0.468806	0.284705	1.05632	1.07888	1.0676	91.0539	92.1953	91.6246	1.796	2.88667	2.34133	1.01339	1.01736	1.01538	89.3252	86.5646	87.9449	15.1738	23.5828	19.3783	0.852383	0.739623	0.796003	60.2552	59.685	59.9701	8.73405	7.55906	8.14655	0.337236	0.20027	0.268753	16.1705	13.0836	14.6271	0	0	0
NR-47315	NE772	SAUSA300_0361	-	ParB-like partition protein	0.4736	0.50135	0.487475	95.2881	95.7096	95.4989	0.305085	0.183352	0.244219	1.04499	1.06099	1.05299	91.6306	93.1418	92.3862	1.83983	2.54937	2.1946	0.951923	1.00974	0.980834	91.9788	88.5163	90.2476	19.4359	20.9463	20.1911	0.791025	0.842166	0.816596	56.8981	54.7231	55.8106	7.39405	6.51466	6.95435	0.357477	0.293647	0.325562	15.0833	17.1228	16.103	0.0833333	0	0.0416666
NR-47316	NE773	SAUSA300_2451	-	drug transporter	0.4625	0.50875	0.485625	94.7332	95.309	95.0211	0.10327	0	0.051635	1.02905	1.04503	1.03704	92.6944	93.1429	92.9186	3.07414	3.46667	3.27041	0.949519	0.951734	0.950626	90.6744	85.8297	88.252	15.3206	19.3966	17.3586	0.837392	0.778197	0.807795	55.2116	60.5388	57.8752	5.57276	7.29002	6.43139	0.307732	0.219901	0.263816	16.6929	18.2796	17.4862	0	0.0460405	0.0230202
NR-47317	NE774	SAUSA300_2596	cap1C	capsular polysaccharide biosynthesis protein Cap1C	0.6105	0.46435	0.537425	96.2584	94.5391	95.3988	0.529474	0.0695652	0.29952	1.00354	1.01857	1.01106	93.4752	92.3254	92.9003	3.22695	2.72448	2.97572	0.968407	0.944845	0.956626	91.832	85.7539	88.7929	14.2746	20.5365	17.4055	0.89631	0.906499	0.901404	53.0435	62.8488	57.9462	5.21739	5.43319	5.32529	0.257301	0.214778	0.23604	15.5109	17.859	16.685	0	0	0
NR-47318	NE775	SAUSA300_2634	-	ABC transporter permease	0.5106	0.41995	0.465275	96.2963	91.2759	93.7861	0.330033	0.038432	0.184233	0.965994	1.01235	0.989173	90.9611	92.0347	91.4979	2.1079	2.30276	2.20533	0.961195	0.960435	0.960815	90.7272	86.1881	88.4577	13.813	16.5347	15.1739	0.906071	0.84696	0.876516	53.8077	56.1321	54.9699	4.49438	5.3066	4.90049	0.266564	0.267448	0.267006	12.2349	10.1276	11.1812	0.163132	0	0.081566
NR-47319	NE776	SAUSA300_1565	-	hypothetical protein	0.3811	0.46065	0.420875	95.2637	94.6185	94.9411	0.0717618	0.0737191	0.0727404	0.987248	1.05554	1.02139	88.051	91.4348	89.7429	0.826446	1.83016	1.3283	0.997253	0.990528	0.99389	89.5715	88.4809	89.0262	13.1366	20.5231	16.8299	0.862493	0.833543	0.848018	56.0776	54.5833	55.3304	7.66088	6.38889	7.02488	0.321112	0.270782	0.295947	13.2791	13.2025	13.2408	0	0	0
NR-47320	NE777	SAUSA300_2373	bioD	dethiobiotin synthase	0.5809	0.44955	0.515225	95.9291	95.0268	95.4779	0.393959	0.0357782	0.214869	1.07899	1.08744	1.08322	91.5667	93.5717	92.5692	3.56387	2.23908	2.90148	0.973214	1.00394	0.988579	91.6163	86.0705	88.8434	17.2914	17.1816	17.2365	0.864934	0.773585	0.819259	53.1544	48.5632	50.8588	7.27273	5.31609	6.29441	0.245294	0.219509	0.232401	11.58	11.4729	11.5265	0	0	0
NR-47321	NE778	SAUSA300_0862	glpQ	glycerophosphoryl diester phosphodiesterase	0.6586	0.43095	0.544775	96.0365	95.8893	95.9629	0.0701508	0.27668	0.173415	1.00992	0.98434	0.997129	92.3931	94.0579	93.2255	2.18782	5.27756	3.73269	1.02026	0.927442	0.973851	92.615	87.8063	90.2106	14.1243	19.3162	16.7203	0.863888	0.735849	0.799868	57.0994	57.6655	57.3825	5.98377	3.48432	4.73405	0.312192	0.218103	0.265147	13.868	15.099	14.4835	0	0.0618812	0.0309406
NR-47322	NE779	SAUSA300_1254	-	hypothetical protein	0.6808	0.49015	0.585475	95.6508	96.0755	95.8632	0.129828	0.148093	0.13896	1.09139	1.05087	1.07113	92.8203	94.6809	93.7506	2.12492	3.36307	2.74399	1.06662	1.05651	1.06157	93.4956	86.7604	90.128	18.9986	21.3825	20.1906	0.745007	0.715723	0.730365	53.3109	51.4563	52.3836	6.94118	5.82524	6.38321	0.291608	0.216242	0.253925	14.1724	12.6712	13.4218	0	0	0
NR-47323	NE780	SAUSA300_0901	-	putative competence protein	0.4884	0.40115	0.444775	95.6494	95.5098	95.5796	0.0974026	0.552079	0.324741	1.09104	1.0571	1.07407	89.2405	95.7376	92.489	1.63225	6.81987	4.22606	1.03091	0.978201	1.00455	91.1224	86.5993	88.8608	19.0432	18.6532	18.8482	0.757906	0.652642	0.705274	51.8088	52.3282	52.0685	5.14208	3.54767	4.34488	0.253527	0.142239	0.197883	17.2915	15.9091	16.6003	0	0	0
NR-47324	NE781	SAUSA300_2298	-	multidrug resistance protein B, drug resistance transporter	0.42735	0.5661	0.496725	96.6216	94.8635	95.7425	0.278219	0	0.139109	0.934708	0.94508	0.939894	93.4469	95.3229	94.3849	1.31062	0.8726	1.09161	1.01733	1.01192	1.01463	87.0068	90.7834	88.8951	7.09446	8.98618	8.04032	0.921833	0.774378	0.848106	59.279	52.1531	55.7161	3.73832	7.17703	5.45768	0.274938	0.225778	0.250358	14.6559	13.9279	14.2919	0.0809717	0	0.0404858
NR-47325	NE782	SAUSA300_2392	opuCb	glycine betaine/carnitine/choline ABC transporter	0.4366	0.46785	0.452225	96.0935	95.8482	95.9709	0.522916	0.393701	0.458309	1.05161	1.08705	1.06933	93.1369	93.0792	93.108	3.35696	4.36714	3.86205	0.920673	0.979651	0.950162	91.8278	86.7257	89.2767	19.3498	20	19.6749	0.793466	0.710692	0.752079	61.5632	58.2792	59.9212	10.5996	10.0649	10.3323	0.306017	0.294278	0.300147	14.5733	12.7086	13.641	0	0	0
NR-47326	NE783	SAUSA300_1410	-	virulence-associated protein E	0.5513	0.48655	0.518925	95.1453	94.9401	95.0427	0.102564	0	0.051282	1.03613	1.0073	1.02171	91.301	87.2239	89.2625	2.88684	1.15528	2.02106	0.89217	1.06703	0.9796	91.3621	84.407	87.8845	17.5249	16.82	17.1724	0.839484	0.820126	0.829805	57.7434	50.2483	53.9959	8.96018	6.65343	7.8068	0.297097	0.317594	0.307345	13.5833	12.4617	13.0225	0	0.0383436	0.0191718
NR-47327	NE784	SAUSA300_2535	panE	2-dehydropantoate 2-reductase	0.4921	0.41995	0.456025	95.1694	91.8529	93.5112	0.036049	0.036049	0.036049	0.982643	1.07927	1.03096	88.3515	80.1054	84.2285	1.8733	0.724638	1.29897	1.00824	1.00075	1.00449	85.6822	82.1795	83.9308	11.919	15.1282	13.5236	0.930126	0.981132	0.955629	61.7552	54.6128	58.184	9.58132	5.80808	7.6947	0.405849	0.374679	0.390264	15.4416	16.0356	15.7386	0	0.0288767	0.0144384
NR-47328	NE785	SAUSA300_0576	-	putative pyridine nucleotide-disulfide oxidoreductase	0.6142	0.36805	0.491125	97.0953	93.1646	95.1299	0.0907716	0	0.0453858	1.07074	1.07577	1.07326	94.4234	90.2527	92.3381	4.16523	1.73285	2.94904	0.997596	1.00431	1.00095	92.8483	83.831	88.3397	15.6631	13.5508	14.607	0.843319	0.842166	0.842743	63.285	52.2478	57.7664	11.7874	6.99301	9.3902	0.337579	0.315702	0.32664	16.8571	15.2412	16.0491	0	0.0336474	0.0168237
NR-47329	NE786	SAUSA300_2160	-	MerR family transcriptional regulator	0.4625	0.33485	0.398675	93.5507	86.0584	89.8046	0	0	0	0.977683	1.06604	1.02186	85.7043	79.6761	82.6902	0.524292	0.826173	0.675233	0.982486	1.02712	1.0048	90.1302	87.9937	89.0619	9.5334	10.0317	9.78255	0.964291	1.05744	1.01087	57.1057	46.167	51.6364	7.36568	3.83305	5.59937	0.380462	0.370264	0.375363	16.2834	12.2709	14.2771	0.0469263	0	0.0234631
NR-47330	NE787	SAUSA300_0198	-	hypothetical protein	0.5624	0.33115	0.446775	96.3235	87.9141	92.1188	0.257353	0	0.128676	0.963514	1.06877	1.01614	87.6481	76.4846	82.0663	1.25673	0.341297	0.799013	0.956387	1.06232	1.00935	90.9374	87.7959	89.3666	10.4705	10.6547	10.5626	0.89631	1.03103	0.963668	53.827	51.8543	52.8406	5.90682	4.17219	5.03951	0.403491	0.476233	0.439862	15.3259	13.552	14.439	0	0	0
NR-47331	NE788	SAUSA300_0988	trkA	potassium uptake protein	0.444	0.36075	0.402375	94.2537	89.8844	92.0691	0.0350385	0	0.0175193	1.01098	1.07694	1.04396	86.5067	82.0734	84.2901	1.34933	0.467963	0.908646	0.916209	1.00721	0.961707	84.858	82.6454	83.7517	10.7256	15.091	12.9083	0.994621	0.944654	0.969638	55.9094	49.1526	52.531	8.49257	4.8474	6.66999	0.459025	0.35134	0.405183	9.62716	10.9652	10.2962	0	0	0
NR-47332	NE789	SAUSA300_1332	-	putative 5'-3' exonuclease	0.4588	0.41625	0.437525	94.7809	93.7131	94.247	0.0322165	0	0.0161083	1.09954	1.02012	1.05983	81.5676	81.2226	81.3951	0.858984	0.270179	0.564581	0.959478	1.07356	1.01652	90.6343	82.9467	86.7905	11.791	11.555	11.673	0.934309	0.976101	0.955205	52.1244	44.506	48.3152	4.2487	5.6325	4.9406	0.314936	0.341563	0.32825	13.5175	15.3752	14.4463	0.049334	0.0284252	0.0388796
NR-47333	NE790	SAUSA300_2000	vga	ABC transporter ATP-binding protein	0.5365	0.50875	0.522625	95.5938	94.6505	95.1222	0.10327	0.0356633	0.0694667	1.02905	1.09094	1.06	87.2334	89.782	88.5077	1.36012	0.715259	1.03769	1.11092	1.06449	1.08771	91.7144	86.1753	88.9449	9.92745	11.0336	10.4805	0.913043	0.961426	0.937235	57.8895	49.6098	53.7497	7.49507	3.34448	5.41977	0.328659	0.282902	0.30578	13.0807	12.9643	13.0225	0	0	0
NR-47334	NE791	SAUSA300_0098	-	hypothetical protein	0.5291	0.48285	0.505975	96.2556	94.6031	95.4293	0.0687049	0.0348189	0.0517619	1.03117	1.0174	1.02429	89.0015	91.7178	90.3596	2.33487	1.61043	1.97265	1.01779	0.94557	0.981679	92.9207	85.2872	89.1039	14.352	12.7511	13.5515	0.90119	0.897694	0.899442	57.2215	53.3553	55.2884	9.42228	3.30033	6.36131	0.361769	0.286686	0.324228	13.8001	13.3839	13.592	0	0	0
NR-47335	NE792	SAUSA300_2583	-	putative glycosyl transferase	0.4033	0.53465	0.468975	95.3415	95.13	95.2357	0.0350263	0	0.0175132	1.01134	1.08238	1.04686	89.7246	93.1688	91.4467	1.04097	2.28898	1.66498	1.02266	1.01373	1.0182	92.3016	87.6329	89.9673	12.176	12.1256	12.1508	0.887594	0.867925	0.877759	55.7572	54.1667	54.962	7.32729	4.86111	6.0942	0.353879	0.270782	0.31233	12.8338	11.5689	12.2013	0	0	0
NR-47336	NE793	SAUSA300_1090	-	hypothetical protein	0.47175	0.444	0.457875	94.7666	92.9975	93.882	0.141443	0	0.0707215	1.05062	0.96966	1.01014	93.5365	95.2076	94.3721	1.10516	0.77624	0.9407	0.995333	0.916983	0.956158	87.815	88.578	88.1965	6.11318	5.56287	5.83803	0.889501	1.08413	0.986815	58.1921	63.0603	60.6262	4.18079	10.0464	7.1136	0.32486	0.337778	0.331319	13.2691	9.37053	11.3198	0.0370645	0	0.0185323
NR-47337	NE794	SAUSA300_0556	-	SIS domain protein	0.5217	0.54205	0.531875	94.9683	96.3504	95.6593	0.166611	0.218978	0.192795	1.06305	1.06604	1.06455	94.3539	92.3456	93.3498	2.54473	3.78931	3.16702	0.863668	0.956809	0.910239	85.6705	82.9119	84.2912	9.37774	7.32137	8.34955	0.714576	0.788171	0.751374	62.6444	59.7586	61.2015	12.5506	11.7706	12.1606	0.261497	0.313494	0.287496	15.197	14.9025	15.0497	0	0	0
NR-47338	NE795	SAUSA300_0049	-	hypothetical protein	0.592	0.46805	0.530025	96.2924	94.2668	95.2796	0.3465	0.0780031	0.212252	1.02232	0.997568	1.00994	89.2184	84.2342	86.7263	1.96393	1.12613	1.54503	0.856799	0.965874	0.911337	92.2856	82.9018	87.5937	15.2932	17.4402	16.3667	0.849594	0.791876	0.820735	62.2055	50.6073	56.4064	8.16929	11.5789	9.8741	0.35616	0.389502	0.372831	17.6787	14.2678	15.9733	0	0	0
NR-47339	NE796	SAUSA300_1545	rpsT	30S ribosomal protein S20	0.4625	0.35335	0.407925	94.9583	91.5219	93.2401	0.033389	0	0.0166945	1.06093	1.01974	1.04033	87.7046	77.9845	82.8445	2.03809	0.352983	1.19554	1.02782	1.02715	1.02748	91.3225	87.0436	89.1831	11.4799	13.7654	12.6227	0.920016	0.913346	0.916681	58.3535	50.4897	54.4216	5.94142	5.18223	5.56182	0.459114	0.553818	0.506466	18.7323	11.394	15.0632	0	0.0380735	0.0190368
NR-47340	NE797	SAUSA300_2381	-	conserved hypothetical protein	0.4847	0.37555	0.430125	95.439	91.3983	93.4186	0.0685871	0	0.0342935	1.03294	0.990565	1.01175	89.8702	76.1444	83.0073	0.865177	1.74916	1.30717	0.95261	0.974213	0.963411	91.2208	82.0823	86.6516	14.0923	15.6578	14.875	0.925245	0.958607	0.941926	57.1538	44.2522	50.703	10.2857	10.3832	10.3345	0.438738	0.510295	0.474516	20.0456	12.0142	16.0299	0	0	0
NR-47341	NE798	SAUSA300_0796	-	ABC transporter ATP-binding protein	0.5624	0.30155	0.431975	95.0072	83.7828	89.395	0.0361795	0	0.0180898	0.9791	1.03881	1.00895	89.6177	76.5614	83.0896	1.9993	0.750099	1.3747	0.979052	0.918378	0.948715	90.4384	80.4314	85.4349	12.2901	9.4902	10.8902	0.834952	0.98646	0.910706	44.6595	34.0716	39.3655	4.88263	5.39466	5.13865	0.474622	0.555395	0.515009	19.6831	12.9757	16.3294	0.0609385	0	0.0304692
NR-47342	NE799	SAUSA300_1292	alr2	alanine racemase	0.4736	0.34595	0.409775	95.9971	86.9264	91.4617	0	0	0	0.982288	1.06838	1.02533	88.5693	77.4896	83.0294	0.663717	0.265856	0.464786	0.931319	0.954634	0.942976	92.1929	88.9363	90.5646	9.98852	9.79316	9.89084	0.910952	0.916441	0.913696	59.8805	59.6388	59.7597	1.28144	1.80596	1.5437	0.730446	0.750935	0.740691	49.6296	26.5651	38.0974	0	0.0242895	0.0121447
NR-47343	NE800	SAUSA300_2581	-	putative surface anchored protein	0.481	0.32375	0.402375	94.0501	86.5014	90.2758	0	0	0	1.01807	0.98862	1.00334	81.7308	73.3094	77.5201	0.270433	0.28777	0.279102	1.04286	1.00793	1.02539	89.6751	87.6757	88.6754	11.4801	11.5415	11.5108	0.965686	0.968665	0.967175	59.4233	55.1407	57.282	7.16612	7.22506	7.19559	0.325948	0.432642	0.379295	16.7781	11.0247	13.9014	0.111483	0	0.0557415
NR-47344	NE801	SAUSA300_0592	-	hypothetical protein	0.5661	0.6179	0.592	95.7761	92.3624	94.0692	0.0703977	0.0618429	0.0661203	1.04333	1.08853	1.06593	89.2358	87.2504	88.2431	0.260163	0.883257	0.57171	1.01158	1.02714	1.01936	88.5689	90.0602	89.3145	9.58464	8.22719	8.90592	1.08083	1.09006	1.08545	44.8529	45.1311	44.992	3.47059	3.18352	3.32706	0.26535	0.388026	0.326688	14.9321	9.35829	12.1452	0	0.13369	0.066845
NR-47345	NE802	SAUSA300_0543	-	putative deaminase	0.4477	0.4033	0.4255	96.0104	92.219	94.1147	0.111857	0.0320205	0.0719387	0.984943	1.04774	1.01634	88.6987	83.619	86.1589	0.0645786	0.114286	0.0894323	1.02203	1.03704	1.22865	88.8474	89.645	89.2462	4.97687	7.45168	6.21427	1.08125	0.95122	1.01623	57.6389	65.5006	61.5697	4.5625	3.93004	4.24627	0.450152	0.447141	0.448647	19.5434	17.8919	18.7176	0.182648	0	0.091324
NR-47346	NE803	SAUSA300_0164	cap5M	capsular polysaccharide biosynthesis protein Cap5M	0.6364	0.44215	0.539275	95.6021	93.0131	94.3076	0	0	0	1.01488	1.05825	1.03657	86.5132	85.4482	85.9807	1.15132	0.843585	0.997452	1.04396	1.0315	1.03773	91.0714	85.9414	88.5064	10.5321	14.8117	12.6719	0.956621	0.924565	0.940593	49.2244	55.3571	52.2908	3.82627	8.21429	6.02028	0.324606	0.353233	0.338919	15.1682	14.7126	14.9404	0.0551572	0	0.0275786
NR-47347	NE804	SAUSA300_0260	bglA	6-phospho-beta-glucosidase	0.4366	0.51615	0.476375	95.2275	95.0325	95.13	0	0	0	0.957492	1.01819	0.98784	88.5283	90.6616	89.595	1.25321	1.82633	1.53977	1.06868	1.05216	1.06042	92.5018	87.1358	89.8188	11.4119	16.0466	13.7293	0.953135	0.863056	0.908096	52.0334	58.4428	55.2381	4.38596	7.41088	5.89842	0.32192	0.336202	0.329061	16.05	14.1393	15.0947	0	0	0
NR-47348	NE805	SAUSA300_1178	recA	recombinase A	0.44955	0.4403	0.444925	96.113	92.8318	94.4724	0.0996678	0	0.0498339	1.01823	0.951532	0.984882	92.9667	93.8735	93.4201	1.38421	0.527009	0.95561	1.04639	0.939574	0.992982	87.1048	88.6684	87.8866	7.36273	4.98015	6.17144	0.883255	0.988848	0.936052	62.2407	60.7595	61.5001	7.88382	6.54008	7.21195	0.353859	0.259111	0.306485	16.0526	6.44007	11.2463	0	0	0
NR-47349	NE806	SAUSA300_0060	-	putative transposase	0.6253	0.540875	0.583087	96.1618	93.5051	94.8334	0.587828	0.108853	0.34834	1.02444	1.07227	1.04836	89.2388	87.8539	88.5463	2.3622	1.78838	2.07529	0.915865	0.973125	0.944495	91.8283	86.6464	89.2373	18.3244	22.4583	20.3914	0.856085	0.784797	0.820441	59.3886	57.8662	58.6274	5.15933	8.40868	6.78401	0.230614	0.304882	0.267748	19.2504	20.8727	20.0615	0	0	0
NR-47350	NE807	SAUSA300_1658	-	hypothetical protein	0.666	0.41255	0.539275	95.9908	91.2646	93.6277	0.131449	0.0365497	0.0839994	1.07793	1.06449	1.07121	91.3368	77.9286	84.6327	1.00584	0.642857	0.824349	1.05838	1.01518	1.03678	93.2803	84.0662	88.6732	14.2548	13.2311	13.743	0.889076	0.958994	0.924035	58.274	48.2253	53.2497	5.73013	5.93857	5.83435	0.377308	0.42041	0.398859	19.8105	11.3237	15.5671	0	0.0235349	0.0117675
NR-47351	NE808	SAUSA300_1048	sdhB	succinate dehydrogenase iron-sulfur subunit	0.32745	0.44955	0.3885	94.3728	94.262	94.3174	0.215054	0.0318776	0.123466	1.03292	1.07175	1.05233	87.5495	85.34	86.4447	1.18748	0.431177	0.809329	0.963425	1.06256	1.01299	80.3501	78.8108	79.5804	6.43087	5.04505	5.73796	0.876468	0.891996	0.884232	57.9948	57.7922	57.8935	2.76577	1.51515	2.14046	0.316553	0.364449	0.340501	9.95671	11.2982	10.6275	0.0721501	0.040568	0.056359
NR-47352	NE809	SAUSA300_1214	-	hypothetical protein	0.6253	0.47545	0.550375	95.9948	92.8473	94.4211	0.226098	0	0.113049	1.09671	1.12596	1.11133	83.739	76.5096	80.1243	0.642326	0.453752	0.548039	1.0158	1.03875	1.02727	92.5981	83.5897	88.0939	13.482	14.1453	13.8136	0.932566	0.905222	0.918894	63.8918	58.5835	61.2377	8.01249	12.0862	10.0493	0.322591	0.409687	0.366139	23.0243	12.0534	17.5389	0.0622278	0.0182949	0.0402614
NR-47353	NE810	SAUSA300_1642	-	D-serine/D-alanine/glycine transporter	0.5698	0.43105	0.500425	95.1186	91.0352	93.0769	0.101695	0	0.0508475	1.04499	1.09367	1.06933	83.3779	77.6325	80.5052	0.420329	0.335345	0.377837	0.918987	1.08117	1.00008	90.8	84.7018	87.7509	14.3164	14.7625	14.5394	0.871557	0.904062	0.88781	46.4061	39.3734	42.8897	5.3455	4.48772	4.91661	0.266197	0.324713	0.295455	15.2993	10.4633	12.8813	0	0	0
NR-47354	NE811	SAUSA300_1206	-	hypothetical protein	0.4958	0.37185	0.433825	96.0635	88.6659	92.3647	0.0690608	0	0.0345304	1.02586	1.04698	1.03642	79.6966	68.9643	74.3304	0.355068	0.464286	0.409677	1.06387	1.01518	1.03953	90.7727	85.8804	88.3265	9.31202	10.6172	9.96461	0.929429	0.896325	0.912877	50.6308	38.4802	44.5555	4.84581	3.95137	4.39859	0.499127	0.518811	0.508969	19.2459	9.83452	14.5402	0	0	0
NR-47355	NE812	SAUSA300_0299	-	hypothetical protein	0.5143	0.47175	0.493025	95.8042	88.1622	91.9832	0.0317864	0	0.0158932	1.11442	1.06488	1.08965	86.5439	71.9212	79.2326	0.46034	0.276434	0.368387	0.96978	1.04926	1.00952	91.3994	88.4722	89.9358	10.3853	10.108	10.2467	0.956621	1.00271	0.979665	45.5315	33.7262	39.6288	7.58828	5.21886	6.40357	0.46425	0.520185	0.492217	17.9856	12.3296	15.1576	0	0	0
NR-47356	NE813	SAUSA300_2630	nixA	high-affinity nickel-transporter	0.5106	0.34965	0.430125	95.1811	89.7792	92.4802	0.0332336	0	0.0166168	1.06589	1.0925	1.07919	82.731	77.5808	80.1559	0.562796	0.284192	0.423494	1.05934	1.02062	1.03998	90.1445	83.3279	86.7362	7.31039	8.64754	7.97896	1.06121	0.943907	1.00256	60.3035	44.822	52.5628	8.54633	4.27184	6.40908	0.420275	0.487272	0.453774	17.1273	12.5	14.8137	0	0.0406009	0.0203005
NR-47357	NE814	SAUSA300_0394	-	FAD/NAD(P)-binding Rossmann fold superfamily protein	0.4625	0.32005	0.391275	94.3204	89.9586	92.1395	0	0	0	1.11017	1.12752	1.11884	82.9823	76.9737	79.978	0.617804	0.311634	0.464719	1.02287	1.04709	1.03498	88.7919	86.9379	87.8649	8.36454	7.67451	8.01952	1.0389	1.00309	1.021	55.5962	45.2261	50.4112	7.68049	5.02513	6.35281	0.458879	0.502095	0.480487	14.6984	14.4361	14.5672	0	0	0
NR-47358	NE815	SAUSA300_0162	cap5K	capsular polysaccharide biosynthesis protein Cap5K	0.5735	0.34595	0.459725	95.3846	91.867	93.6258	0	0	0	1.03613	1.10028	1.06821	84.9038	83.1818	84.0428	0.608974	0.559441	0.584207	1.07143	1.03694	1.05418	92.5832	84.2995	88.4413	8.92193	9.74235	9.33214	0.963594	0.960928	0.962261	53.8182	48.4688	51.1435	6.25455	6.89046	6.5725	0.461564	0.535526	0.498545	19.4794	17.4741	18.4767	0	0	0
NR-47359	NE816	SAUSA300_2155	lacA	galactose-6-phosphate isomerase subunit LacA	0.5698	0.57905	0.574425	95.0267	96.5428	95.7848	0.0333778	0.0367782	0.035078	1.06128	1.05787	1.05958	88.3825	91.8715	90.127	1.63671	1.80269	1.7197	1.07005	1.10619	1.08812	92.5184	86.8293	89.6739	14.0468	14.9446	14.4957	0.852732	0.87234	0.862536	57.1595	58.6811	57.9203	4.65658	10.5175	7.58704	0.288352	0.317783	0.303068	20.1356	17.1053	18.6204	0.0677966	0	0.0338983
NR-47360	NE817	SAUSA300_2624	-	hypothetical protein	0.43105	0.4292	0.430125	95.7274	94.0955	94.9115	0.135639	0	0.0678195	1.09557	0.978263	1.03692	91.8784	95.6602	93.7693	1.39535	0.698786	1.04707	1.09415	0.960353	1.02725	83.3138	86.8492	85.0815	5.92593	6.0162	5.97107	0.942408	0.925328	0.933868	65.6644	48.7374	57.2009	7.66246	4.79798	6.23022	0.378453	0.214222	0.296338	16.9636	8.42391	12.6938	0.0356379	0	0.017819
NR-47361	NE818	SAUSA300_0176	-	ABC transporter permease	0.5326	0.47165	0.502125	97.2753	95.3319	96.3036	1.06483	0.0729395	0.568885	1.13107	1.06682	1.09894	91.0643	88.68	89.8722	4.72212	1.92	3.32106	0.945398	0.906413	0.925906	90.4287	83.9834	87.2061	22.8814	21.7889	22.3351	0.699338	0.743907	0.721622	50.3023	49.3963	49.8493	6.25	6.91548	6.58274	0.23095	0.287317	0.259133	18.6804	16.0707	17.3755	0	0.0391543	0.0195772
NR-47362	NE819	SAUSA300_1607	-	hypothetical protein	0.714	0.38285	0.548425	97.9524	94.8117	96.382	0.813008	0.0355366	0.424272	1.07641	1.09484	1.08562	92.6775	86.259	89.4682	4.10503	1.29496	2.7	0.928571	1.00793	0.968251	92.2944	85.6693	88.9819	19.6104	18.0577	18.834	0.805319	0.798742	0.802031	52.7586	48.867	50.8128	7.84708	4.64201	6.24455	0.333669	0.400856	0.367263	18.9548	15.5448	17.2498	0	0	0
NR-47363	NE820	SAUSA300_2309	-	sensor histidine kinase	0.8213	0.36805	0.594675	97.3047	94.8414	96.073	0.551302	0.0697107	0.310506	1.05657	1.01623	1.0364	91.947	77.5397	84.7433	2.94308	0.480236	1.71166	1.06181	0.981464	1.02164	91.8464	85.0547	88.4505	18.9922	13.9933	16.4928	0.808108	0.812766	0.810437	50.9727	41.6302	46.3015	8.06643	3.40633	5.73638	0.282981	0.418495	0.350738	19.6844	12.8004	16.2424	0	0.0242014	0.0121007
NR-47364	NE821	SAUSA300_0698	pabA	para-aminobenzoate synthase, glutamine amidotransferase, component II	0.8731	0.44935	0.661225	97.2567	95.6284	96.4425	0.81646	0.10929	0.462875	1.08466	1.06799	1.07633	92.1322	84.2916	88.2119	2.01653	0.826757	1.42164	1.0388	0.964786	1.0018	94.3259	86.9254	90.6257	16.5082	15.8325	16.1703	0.817172	0.757447	0.787309	60.6667	54.3895	57.5281	7.33272	7.56811	7.45041	0.374287	0.312548	0.343417	24.9042	20.3079	22.606	0	0	0
NR-47365	NE822	SAUSA300_0909	-	RluA family pseudouridine synthase	0.666	0.37555	0.520775	97.0505	91.8667	94.4586	0.21322	0	0.10661	0.996812	1.08589	1.04135	90.2341	77.227	83.7305	2.08486	0.75431	1.41959	0.938874	1.00938	0.974127	92.841	84.9649	88.903	11.4533	11.5351	11.4942	0.925245	0.882012	0.903628	51.1942	43.8307	47.5125	6.46388	4.80631	5.63509	0.37328	0.439649	0.406464	20.7472	9.34024	15.0437	0	0	0
NR-47366	NE823	SAUSA300_1866	vraS	two-component sensor histidine kinase	0.6771	0.40145	0.539275	96.9109	89.5649	93.2379	0.197174	0	0.098587	1.07793	1.05515	1.06654	87.1037	76.0924	81.5981	0.0356252	0	0.0178126	0.963942	1.02062	0.992282	93.4909	83.4608	88.4759	2.22916	1.29063	1.75989	0.781961	0.809284	0.795623	62.5854	58.0403	60.3128	0.321027	0.518732	0.419879	0.485183	0.547195	0.516189	29.8122	26.2752	28.0437	0	0	0
NR-47367	NE824	SAUSA300_1958	-	single-strand binding protein	0.6142	0.35705	0.485625	96.3766	91.2615	93.8191	0.097056	0	0.048528	1.09493	1.10417	1.09955	86.2857	73.7015	79.9936	0.825397	0.438917	0.632157	1.08173	0.991253	1.03649	92.2583	85.0582	88.6583	14.28	11.0096	12.6448	0.869117	0.931141	0.900129	53.8735	44.3511	49.1123	5.78947	5.87786	5.83366	0.472306	0.413156	0.442731	21.4334	12.4458	16.9396	0	0	0
NR-47368	NE825	SAUSA300_2436	-	putative cell wall surface anchor family protein	0.6327	0.35335	0.493025	96.2623	91.5298	93.8961	0.126703	0	0.0633515	1.01831	1.06566	1.04198	87.6233	74.0849	80.8541	1.53009	0.219619	0.874854	1.00996	0.990528	1.00024	92.9354	81.176	87.0557	16.7682	12.7807	14.7744	0.858658	0.947389	0.903024	51.3796	45.2908	48.3352	7.89474	3.47777	5.68626	0.38528	0.553188	0.469234	19.5699	15.7865	17.6782	0	0.0518941	0.025947
NR-47369	NE826	SAUSA300_0159	cap5H	capsular polysaccharide biosynthesis protein Cap5H	0.6068	0.41255	0.509675	96.1659	94.0201	95.093	0.383409	0	0.191704	1.01629	1.00846	1.01238	88.6349	80.4261	84.5305	1.65079	0.541712	1.09625	1.08173	1.00394	1.04284	93.6489	84.2882	88.9685	14.2395	11.0677	12.6536	0.861796	0.891296	0.876546	53.8391	41.0184	47.4288	6.37255	5.44554	5.90905	0.367237	0.445956	0.406597	22.1577	16.7154	19.4365	0	0	0
NR-47370	NE827	SAUSA300_2605	hisIE	ctional phosphoribosyl-AMP cyclohydrolase/phosphoribosyl-ATP pyrophosphatase pr	0.7325	0.36435	0.548425	96.3214	94.7672	95.5443	0.354953	0.0360881	0.195521	1.09777	1.07811	1.08794	92.2165	89.4059	90.8112	2.75464	0.751611	1.75313	1.07212	1.01301	1.04256	92.8852	86.9545	89.9198	18.3023	10.6778	14.4901	0.710494	0.833269	0.771881	58.7927	52.5784	55.6856	9.36133	4.1456	6.75347	0.383686	0.311917	0.347801	16.4179	18.4572	17.4376	0.0829187	0	0.0414593
NR-47371	NE828	SAUSA300_1916	-	hypothetical protein	0.6289	0.53095	0.579925	95.4958	95.0779	95.2869	0.072648	0	0.036324	0.975204	1.09873	1.03696	92.1595	90.3181	91.2388	0	0.0349528	0.0174764	1.01614	1.0373	1.02672	94.4616	93.6091	94.0353	0.515996	0.403633	0.459815	1.01345	1.0501	1.03177	58.7148	78.2898	68.5023	0.278724	2.67857	1.47865	1.05082	0.918405	0.984611	35.4604	39.8283	37.6444	0.323102	0.156863	0.239982
NR-47372	NE829	SAUSA300_2174	-	cobalt transport family protein	0.41255	0.444	0.428275	96.0522	94.1683	95.1103	0	0	0	1.02337	0.964129	0.993749	92.4202	94.5729	93.4965	1.13032	0.524206	0.827263	1.00267	1.00364	1.00315	85.0187	86.4113	85.715	6.10487	6.6498	6.37734	0.980986	0.987421	0.984204	60.3044	60.7884	60.5464	3.0445	10.3734	6.70895	0.313481	0.248889	0.281185	14.0625	7.70356	10.883	0	0.0487567	0.0243784
NR-47373	NE830	SAUSA300_0127	-	hypothetical protein	0.7473	0.47175	0.609525	97.4738	91.0944	94.2841	0.885827	0.0715308	0.478679	1.0797	1.08783	1.08377	93.6576	85.9907	89.8242	4.7979	1.16794	2.98292	1.04499	0.940249	0.992618	92.8403	85.6736	89.2569	17.5352	18.074	17.8046	0.8862	0.815474	0.850837	68.1075	55.5437	61.8256	12.5	6.45953	9.47977	0.287345	0.385718	0.336531	22.0285	18.3929	20.2107	0	0.0675219	0.0337609
NR-47374	NE831	SAUSA300_2159	-	aldo/keto reductase family protein	0.7621	0.43845	0.600275	98.1614	93.3333	95.7473	1.02836	0.035461	0.53191	1.03673	1.09717	1.06695	90.9715	78.6454	84.8084	2.8169	0.956175	1.88654	0.950893	0.910039	0.930466	93.2134	87.7188	90.4661	18.7981	17.8076	18.3028	0.852732	0.836364	0.844548	64.839	45.8491	55.344	10.879	3.6478	7.2634	0.3857	0.401464	0.393582	21.1369	17.5119	19.3244	0	0.0266809	0.0133405
NR-47375	NE832	SAUSA300_1549	-	ComE operon protein 1	0.6141	0.43845	0.526275	96.9079	95.2547	96.0813	0.463822	0	0.231911	1.04559	1.01507	1.03033	90.3648	87.1081	88.7364	1.44529	0.923432	1.18436	0.99794	0.942307	0.970123	93.6483	85.8314	89.7399	20.8188	19.0888	19.9538	0.878181	0.84913	0.863655	65.0972	50.1731	57.6351	7.57421	7.66378	7.61899	0.327962	0.410295	0.369129	22.1808	10.2621	16.2215	0	0	0
NR-47376	NE833	SAUSA300_1671	-	hypothetical protein	0.6178	0.42725	0.522525	96.1365	95.7423	95.9394	0.128783	0.075358	0.102071	1.10025	1.03258	1.06642	92.8667	78.6191	85.7429	1.7	0.431542	1.06577	1.03022	0.924179	0.977199	93.6924	86.5615	90.1269	17.3869	15.6863	16.5366	0.945117	0.808897	0.877007	66.9401	55.668	61.3041	8.61362	8.50202	8.55782	0.381835	0.311602	0.346718	20.607	17.8931	19.2501	0.0798722	0.0353607	0.0576164
NR-47377	NE834	SAUSA300_2175	cbiO	cobalt transporter ATP-binding subunit	0.6993	0.35705	0.528175	96.7384	91.8662	94.3023	1.59817	0.0380084	0.818089	1.08608	1.02364	1.05486	90.0036	79.0081	84.5059	2.07069	0.768935	1.41981	0.961882	0.943032	0.952457	92.0434	85.5843	88.8139	18.3565	16.7146	17.5356	0.78236	0.807737	0.795048	55.5963	43.1707	49.3835	4.0367	4.87805	4.45737	0.365895	0.387925	0.37691	18.7123	17.118	17.9151	0	0.0281373	0.0140687
NR-47378	NE835	SAUSA300_0684	fruB	fructose 1-phosphate kinase	0.6845	0.47175	0.578125	95.2594	87.59	91.4247	0	0	0	1.03117	1.03491	1.03304	90.8679	79.8805	85.3742	2.92785	0.358566	1.64321	0.985234	0.910039	0.947636	90.9897	86.8914	88.9406	13.7785	9.99178	11.8851	0.767211	0.940812	0.854012	46.3265	37.3402	41.8334	6.44898	5.37084	5.90991	0.411212	0.493264	0.452238	21.0008	13.5607	17.2808	0	0.0238834	0.0119417
NR-47379	NE836	SAUSA300_0437	-	NLPA lipoprotein	0.7214	0.35705	0.539225	96.4621	90.3717	93.4169	0.281778	0	0.140889	1.13142	1.09911	1.11527	88.4487	77.6386	83.0436	1.13182	0.417616	0.774718	1.03159	0.954997	0.993295	91.4127	83.2369	87.3248	3.91769	10.5175	7.2176	0.88097	0.919536	0.900253	56.1455	46.2067	51.1761	4.94545	5.0706	5.00802	0.461564	0.491372	0.476468	18.9374	10.7473	14.8423	0	0	0
NR-47380	NE837	SAUSA300_2106	-	putative transcriptional regulator	0.629	0.39775	0.513375	96.4098	91.4907	93.9503	0.0291886	0.0324781	0.0308334	1.0136	1.09794	1.05577	89.5549	85.1403	87.3476	2.41851	0.516796	1.46765	0.979739	0.982189	0.980964	94.3028	87.9579	91.1303	16.9721	10.6247	13.7984	0.875044	0.910251	0.892648	52.1062	46.2895	49.1979	8.73239	4.7759	6.75415	0.372944	0.429241	0.401092	20.2372	13.6007	16.919	0	0	0
NR-47381	NE838	SAUSA300_0736	yfiA	ribosomal subunit interface protein	0.6733	0.34965	0.511475	95.9543	89.8349	92.8946	0.424144	0	0.212072	1.08572	1.06021	1.07297	90.7018	74.7784	82.7401	1.15487	0.604351	0.879611	1.05968	0.928999	0.994341	94.2963	87.8512	91.0738	17.3164	6.90083	12.1086	0.849594	0.93617	0.892882	58.6722	44.7575	51.7148	7.3029	3.34873	5.32582	0.404498	0.506249	0.455374	18.4211	14.6348	16.528	0.146199	0	0.0730995
NR-47382	NE839	SAUSA300_0033	-	methicillin-resistance MecR1 regulatory protein	0.7066	0.38295	0.544775	96.7581	92.0275	94.3928	0.311721	0	0.155861	1.03638	1.03219	1.03428	90.7123	83.327	87.0196	2.96788	0.607672	1.78778	0.983516	0.954634	0.969075	93.0041	85.4491	89.2266	12.5701	8.70454	10.6373	0.931869	0.946615	0.939242	63.4804	56.2134	59.8469	10.6209	5.02092	7.82091	0.390411	0.376887	0.383649	22.1482	15.2341	18.6912	0	0.0267094	0.0133547
NR-47383	NE840	SAUSA300_1353	-	hypothetical protein	0.6363	0.49025	0.563275	96.3713	95.4866	95.929	0.802139	0.0705219	0.43633	0.927382	1.00339	0.965388	92.1788	91.0748	91.6268	2.51397	2.16483	2.3394	1.09065	0.954634	1.02264	91.5277	86.646	89.0868	16.6742	12.3188	14.4965	0.773594	0.747389	0.760492	59.4164	55.5825	57.4995	9.10698	6.91748	8.01223	0.315782	0.259878	0.28783	16.8498	17.7815	17.3156	0	0.0388048	0.0194024
NR-47384	NE841	SAUSA300_0932	-	hypothetical protein	0.47175	0.4551	0.463425	96.5161	92.897	94.7065	0.354839	0	0.17742	1.05167	0.990552	1.02111	93.9394	94.966	94.4527	2.85412	0.714286	1.7842	0.946	0.909865	0.927932	85.4018	91.5385	88.4701	8.16964	7.50916	7.8394	0.823	0.921053	0.872026	64.2576	51.0582	57.6579	6.30749	4.7619	5.53469	0.279343	0.213778	0.24656	15.8649	11.5166	13.6908	0	0.081103	0.0405515
NR-47385	NE842	SAUSA300_1354	-	hypothetical protein	0.4144	0.44585	0.430125	94.3868	92.2443	93.3156	0.227125	0.187336	0.20723	1.09175	1.03842	1.06508	90.9257	83.2268	87.0763	1.56706	1.35389	1.46047	0.942308	0.964061	0.953184	88.8384	84.4389	86.6386	12.8152	17.9551	15.3852	0.843319	0.840671	0.841995	60.0243	56.092	58.0581	3.44828	9.65517	6.55173	0.268622	0.274386	0.271504	16.3515	17.1308	16.7412	0.0556174	0	0.0278087
NR-47386	NE843	SAUSA300_1670	serA	D-3-phosphoglycerate dehydrogenase	0.4736	0.48285	0.478225	97.0297	94.657	95.8434	0.191632	0.108303	0.149968	1.1091	1.07772	1.09341	86.8657	81.9393	84.4025	1.65837	1.18431	1.42134	1.03537	0.979651	1.00751	90.9484	86.1855	88.567	15.0335	16.4436	15.7386	0.885851	0.809284	0.847568	55.1435	49.5935	52.3685	5.87824	5.32972	5.60398	0.410322	0.349133	0.379727	20.0128	18.7749	19.3939	0.0641437	0	0.0320718
NR-47387	NE844	SAUSA300_0670	-	ABC transporter ATP-binding protein	0.603	0.45695	0.529975	96.8883	94.0265	95.4574	0.655093	0	0.327547	1.08147	1.02908	1.05528	87.2096	80.4046	83.8071	1.55837	0.562008	1.06019	1.06793	0.967686	1.01781	92.5668	85.0641	88.8154	13.5889	11.5019	12.5454	0.917354	0.93501	0.926182	64.5933	55.4789	60.0361	2.96651	8.81226	5.88938	0.350789	0.411579	0.381184	28.2007	17.9216	23.0612	0	0.0734934	0.0367467
NR-47388	NE845	SAUSA300_0052	-	hypothetical protein	0.3922	0.56425	0.478225	96.1815	95.2785	95.73	0.0652742	0.221321	0.143298	1.08537	1.05476	1.07007	89.503	83.2751	86.389	1.81751	0.426853	1.12218	0.925824	0.93433	0.930077	91.9967	86.8302	89.4135	11.3449	16.2744	13.8097	0.845062	0.772534	0.808798	56.2836	53.4529	54.8683	5.47798	9.32735	7.40266	0.312521	0.351656	0.332088	20.0242	18.404	19.2141	0	0.0348797	0.0174398
NR-47389	NE846	SAUSA300_0615	-	putative monovalent cation/H+ antiporter subunit F	0.3959	0.40145	0.398675	96.0227	92.8107	94.4167	0.0334225	0	0.0167113	1.05987	1.01741	1.03864	84.3915	80.0368	82.2141	1.12434	0.626151	0.875245	1.03846	0.984364	1.01141	90.7165	84.227	87.4718	9.4376	14.0751	11.7564	0.905025	0.865764	0.885395	42.5773	45.0297	43.8035	2.37113	6.08309	4.22711	0.325613	0.412514	0.369063	21.3987	14.6765	18.0376	0	0.02936	0.01468
NR-47390	NE847	SAUSA300_1313	ctpA	carboxyl-terminal protease	0.3959	0.40145	0.398675	94.96	89.5517	92.2558	0.0695169	0.105895	0.087706	1.01913	1.10223	1.06068	75.2218	74.3606	74.7912	0.648464	0.191816	0.42014	1.00618	1.0341	1.02014	91.972	85.0558	88.5139	12.9683	9.28054	11.1244	0.846805	0.908704	0.877755	54.4839	46.4243	50.4541	7.1912	5.38991	6.29056	0.426777	0.500338	0.463558	21.1131	12.503	16.8081	0	0	0
NR-47391	NE848	SAUSA300_1660	-	hypothetical protein	0.3885	0.50135	0.444925	95.4056	83.1753	89.2904	0.095057	0.0351247	0.0650909	1.01796	1.00767	1.01282	83.309	70.3175	76.8132	1.11079	0.31746	0.714125	1.07479	1.02787	1.05133	89.781	82.0912	85.9361	10.1037	7.51699	8.81034	0.907466	0.967505	0.937485	49.6916	42.1739	45.9327	2.76498	5.46584	4.11541	0.381	0.407772	0.394386	20.6208	11.8957	16.2583	0	0	0
NR-47392	NE849	SAUSA300_0232	-	hypothetical protein	0.3626	0.52355	0.443075	94.8889	85.3189	90.1039	0.111111	0	0.0555555	0.956429	1.05281	1.00462	83.286	68.1933	75.7396	0.883002	0.396682	0.639842	1.08894	1.00539	1.04717	90.8592	82.0477	86.4535	13.5678	8.90656	11.2372	0.903888	0.972921	0.938404	58.0017	30.5525	44.2771	6.97264	4.1989	5.58577	0.396442	0.508493	0.452467	20.3519	11.2199	15.7859	0	0	0
NR-47393	NE850	SAUSA300_0575	-	hypothetical protein	0.5624	0.5291	0.54575	96.1003	92.3382	94.2193	0.0348189	0.0915751	0.063197	1.05472	1.00397	1.02934	86.0525	86.6642	86.3584	0.255918	0.976709	0.616313	1.03168	1.05448	1.04308	89.4142	88.4539	88.934	8.39331	6.81566	7.60449	1.03132	0.946529	0.988927	41.6867	48.8964	45.2916	3.44578	3.52801	3.4869	0.35228	0.317691	0.334986	14.72	12.4438	13.5819	0	0	0
NR-47394	NE851	SAUSA300_0833	-	hypothetical protein	0.5365	0.7215	0.629	95.2399	93.6416	94.4408	0.309598	0.160565	0.235081	0.948953	1.04443	0.996693	83.9933	80.5426	82.2679	0.0671141	0.310078	0.188596	1.07415	1.01583	1.04499	89.272	91.4773	90.3747	7.66113	7.19056	7.42584	1.0102	1.07317	1.04169	47.8453	49.8807	48.863	3.55249	3.81862	3.68555	0.320061	0.325998	0.323029	12.5995	11.4618	12.0307	0.132626	0	0.066313
NR-47395	NE852	SAUSA300_1258	-	4-oxalocrotonate tautomerase	0.4699	0.48285	0.476375	96.5358	95.4076	95.9717	0.0659848	0.0382702	0.0521275	1.07368	1.01663	1.04516	91.0288	92.1319	91.5804	2.32701	3.25965	2.79333	1.02157	0.967686	0.994626	92.1294	85.1604	88.6449	12.4409	13.6429	13.0419	0.872603	0.808124	0.840364	58.381	56.3464	57.3637	6.09524	5.10083	5.59804	0.343754	0.286587	0.315171	20.3317	17.0588	18.6953	0	0.0363108	0.0181554
NR-47396	NE853	SAUSA300_0578	-	hypothetical protein	0.45695	0.6955	0.576225	96.9252	95.582	96.2536	0.102494	0	0.051247	1.0874	1.00837	1.04788	93.2056	93.7073	93.4565	2.13227	0.143833	1.13805	1.08319	0.982252	1.03272	88.4236	89.3279	88.8757	9.0312	8.22811	8.62965	0.895012	0.876082	0.885547	55.7221	53.886	54.8041	6.13079	5.69948	5.91514	0.269432	0.201778	0.235605	16.7598	8.43786	12.5988	0	0	0
NR-47397	NE854	SAUSA300_2454	-	membrane spanning protein	0.3626	0.47535	0.418975	91.9842	95.5191	93.7516	0	0.765027	0.382514	1.07829	1.06799	1.07314	89.4143	92.2964	90.8554	2.51	3.52164	3.01582	0.944025	0.988353	0.966189	85.293	86.7333	86.0131	10.9713	23.5333	17.2523	0.886548	0.628931	0.757739	53.7762	57.0581	55.4172	5.82348	8.65955	7.24151	0.364681	0.265871	0.315276	12.9715	15.2646	14.1181	0.0459982	0	0.0229991
NR-47398	NE855	SAUSA300_1706	-	hypothetical protein	0.3589	0.45315	0.406025	94.4038	96.2576	95.3307	0.0292997	0.359842	0.194571	1.009	1.08122	1.04511	86.2163	88.0708	87.1436	0.848228	1.73451	1.29137	1.03359	1.02425	1.02892	83.9169	86.7215	85.3192	10.057	18.4489	14.2529	0.856218	0.813627	0.834922	40.045	54.1616	47.1033	3.31834	8.32328	5.82081	0.496252	0.361455	0.428854	17.102	15.9777	16.5399	0.0492854	0	0.0246427
NR-47399	NE856	SAUSA300_0449	treC	alpha,alpha-phosphotrehalase	0.3515	0.47175	0.411625	91.7004	95.4418	93.5711	0	0.175316	0.087658	1.04995	1.00962	1.02978	87.5121	86.9955	87.2538	1.19702	1.23318	1.2151	1.06147	0.970224	1.01585	88.9878	86.4319	87.7098	12.2358	19.42	15.8279	0.940236	0.864361	0.902298	56.0596	50.4921	53.2759	6.63507	7.18504	6.91005	0.487156	0.352043	0.4196	18.1217	16.2856	17.2036	0.0881834	0	0.0440917
NR-47400	NE857	SAUSA300_2346	nirB	nitrite reductase [NAD(P)H], large subunit	0.3441	0.48285	0.413475	94.2015	93.4387	93.8201	0.0647878	0	0.0323939	1.09352	1.03257	1.06305	87.6621	81.1643	84.4132	0.84122	0.593252	0.717236	0.979739	0.977838	0.978789	88.2292	86.7617	87.4955	10.4324	15.2749	12.8537	1.01589	0.92348	0.969684	50.6285	54.3599	52.4942	5.63991	7.60668	6.6233	0.474463	0.399865	0.437164	12.4409	9.9574	11.1991	0.15748	0.0532481	0.105364
NR-47401	NE858	SAUSA300_1604	mreD	rod shape-determining protein MreD	0.3663	0.48655	0.426425	94.3737	94.2176	94.2956	0.0296121	0.0653381	0.0474751	1.09625	1.09093	1.09359	85.7747	83.8144	84.7946	2.3763	1.2057	1.791	1.05495	0.992341	1.02364	87.78	87.1664	87.4732	14.8676	17.6036	16.2356	0.855869	0.783648	0.819759	49.2026	50.7152	49.9589	5.78854	6.50195	6.14525	0.556799	0.342532	0.449666	15.4542	11.1675	13.3109	0	0	0
NR-47402	NE859	SAUSA300_2629	-	conserved hypothetical protein	0.3663	0.44955	0.407925	94.0442	92.0287	93.0365	0	0.0326691	0.0163345	1.10627	1.09093	1.0986	84.0376	80.7143	82.3759	0.972502	0.47619	0.724346	1.02404	1.06594	1.04499	89.0106	84.6999	86.8552	12.3403	11.1024	11.7213	0.954878	0.986074	0.970476	59.97	50.458	55.214	6.97151	7.66028	7.3159	0.440156	0.378779	0.409468	18.3186	17.7778	18.0482	0	0	0
NR-47403	NE860	SAUSA300_1408	-	phage helicase	0.6697	0.5883	0.629	93.9505	91.6883	92.8194	0	0	0	1.0594	1.04854	1.05397	80.4661	78.099	79.2826	0.981294	0.598205	0.789749	1.01985	1.09096	1.0554	85.0675	83.4411	84.2543	9.30997	9.70246	9.50622	0.954878	0.897099	0.925988	55.1129	44.6565	49.8847	7.96813	6.10687	7.0375	0.494704	0.413156	0.45393	14.268	14.7944	14.5312	0	0.0281215	0.0140608
NR-47404	NE861	SAUSA300_1246	acnA	aconitate hydratase	0.5106	0.4995	0.50505	92.9397	85.2326	89.0862	0	0	0	1.10379	1.05397	1.07888	83.1649	74.1664	78.6656	0.693041	0.774672	0.733857	1.08922	1.07646	1.08284	86.8852	89.4658	88.1755	10.0802	11.6861	10.8832	0.999502	0.926886	0.963194	51.6415	41.3098	46.4757	7.89707	4.47103	6.18405	0.74137	0.600834	0.671102	15.7992	14.295	15.0471	0.0307977	0.0192234	0.0250105
NR-47405	NE862	SAUSA300_2420	-	conserved hypothetical protein	0.3367	0.46065	0.398675	94.4719	95.1707	94.8213	0	0.103484	0.051742	1.04701	1.02791	1.03746	86.6902	87.646	87.1681	1.2508	1.43126	1.34103	1.07074	0.96261	1.01668	90.5049	85.3314	87.9181	10.0788	12.1832	11.131	0.925245	0.860377	0.892811	57.2514	52.2321	54.7417	10.0063	6.13839	8.07235	0.402594	0.382586	0.39259	16.6517	14.7348	15.6933	0	0	0
NR-47406	NE863	SAUSA300_1234	rpsN	30S ribosomal protein S14	0.4366	0.46805	0.452325	95.1332	95.2857	95.2095	0.0657678	0.0714286	0.0685982	1.07722	1.08939	1.08331	90.7661	93.3006	92.0333	1.94938	2.38513	2.16725	1.00412	1.03367	1.0189	92.9606	86.3083	89.6345	12.4296	15.1116	13.7706	0.866677	0.826834	0.846756	62.0492	59.8187	60.9339	10.9836	8.55992	9.77176	0.359003	0.313179	0.336091	17.8643	15.3218	16.593	0	0	0
NR-47407	NE864	SAUSA300_0208	-	putative maltose ABC transporter ATP-binding protein	0.3626	0.46785	0.415225	93.0344	95.9272	94.4808	0	0.496689	0.248344	1.01371	1.07498	1.04435	86.1607	94.4954	90.3281	1.17985	5.92508	3.55247	1.07692	0.94847	1.0127	90.1799	87.6018	88.8909	10.8993	18.3469	14.6231	0.969172	0.769602	0.869387	54.1919	61.5942	57.8931	7.39405	7.97101	7.68253	0.304623	0.217617	0.26112	16.5963	17.7778	17.187	0	0	0
NR-47408	NE865	SAUSA300_1544	lepA	GTP-binding protein LepA	0.5513	0.35335	0.452325	95.9627	93.1727	94.5677	0.271739	0	0.13587	0.956998	0.918043	0.937521	93.9057	89.7783	91.842	2.56803	0.153941	1.36099	1.02133	1.01472	1.01803	89.465	87.5943	88.5297	3.75069	7.35294	5.55182	0.749174	0.894737	0.821955	56.9573	56.9721	56.9647	5.00928	6.90571	5.95749	0.197853	0.400889	0.299371	18.4057	10.3007	14.3532	0	0.0556793	0.0278397
NR-47409	NE866	SAUSA300_2213	-	AcrB/AcrD/AcrF family protein	0.5587	0.43835	0.498525	95.6644	94.7349	95.1996	0.0352485	0.0736377	0.0544431	1.00496	1.05671	1.03083	92.0845	94.6627	93.3736	1.21777	3.52113	2.36945	0.958791	0.978201	0.968496	90.7477	87.3913	89.0695	17.1073	22.9348	20.021	0.923154	0.771488	0.847321	56.1975	60.4167	58.3071	7.5575	9.61538	8.58644	0.313221	0.268011	0.290616	13.1933	11.1682	12.1807	0	0.0427899	0.0213949
NR-47410	NE867	SAUSA300_0483	-	tetrapyrrole methylase family protein	0.4107	0.56425	0.487475	92.7319	94.429	93.5804	0.073046	0.0348189	0.0539324	0.96989	1.0174	0.993646	86.5793	90.5374	88.5584	0.424929	2.60903	1.51698	0.96978	0.931067	0.950424	83.9219	83.6967	83.8093	12.1713	19.5261	15.8487	0.928034	0.862476	0.895255	49.0809	51.7147	50.3978	5.81959	6.17284	5.99621	0.353703	0.299166	0.326435	11.9438	12.8735	12.4086	0.0260213	0	0.0130107
NR-47411	NE868	SAUSA300_2382	-	hypothetical protein	0.3811	0.44955	0.415325	91.4428	93.7775	92.6102	0	0	0	1.06801	1.05047	1.05924	91.4183	91.0101	91.2142	0.229283	1.63138	0.930331	1.04842	1.04455	1.04649	88.9307	85.9109	87.4208	13.1024	14.3725	13.7374	0.925943	0.955513	0.940728	49.8578	53.1915	51.5246	4.73934	7.0922	5.91577	0.350272	0.311286	0.330779	14.1319	14.9741	14.553	0	0.0327332	0.0163666
NR-47412	NE869	SAUSA300_2135	-	iron compound ABC transporter permease	0.5809	0.46435	0.522625	95.1019	94.6297	94.8658	0.0715052	0	0.0357526	0.99079	1.00845	0.999621	91.1577	94.7913	92.9745	1.46122	2.87246	2.16684	0.916552	0.946658	0.931605	91.6025	86.088	88.8452	13.7519	16.3206	15.0362	0.905025	0.931528	0.918277	49.2335	55.5834	52.4085	6.67268	6.90088	6.78678	0.358849	0.251363	0.305106	13.5283	12.3351	12.9317	0	0	0
NR-47413	NE870	SAUSA300_0075	opp-3C	oligopeptide permease, channel-forming protein	0.555	0.59755	0.576275	95.6111	94.7315	95.1713	0.033761	0.0675447	0.0506528	1.04924	1.05203	1.05063	88.8965	91.6213	90.2589	0.618769	1.43052	1.02464	0.99897	1.06449	1.03173	89.894	87.506	88.7	13.4746	20.967	17.2208	0.921062	0.881238	0.90115	52.0525	52.381	52.2168	3.94089	4.2471	4.09399	0.19795	0.245055	0.221503	15.6542	12.1313	13.8927	0	0.0415455	0.0207727
NR-47414	NE871	SAUSA300_2636	-	integrase/recombinase	0.6401	0.46435	0.552225	95.9683	92.6676	94.3179	0.172295	0.0698324	0.121064	1.02798	1.01429	1.02114	91.7776	89.4454	90.6115	0.965379	0.644007	0.804693	1.03159	1.01337	1.02248	89.4781	86.5459	88.012	12.0668	15.0496	13.5582	0.834952	0.897099	0.866025	43.2285	48.9685	46.0985	3.00958	4.12595	3.56776	0.237403	0.290471	0.263937	11.7711	12.8046	12.2879	0	0.0386847	0.0193424
NR-47415	NE872	SAUSA300_0653	-	AraC family transcriptional regulator	0.4477	0.43845	0.443075	90.5273	93.1441	91.8357	0	0.0368596	0.0184298	1.12186	1.05554	1.0887	88.4908	89.3808	88.9358	0.470503	0.863931	0.667217	0.948832	1.00721	0.978019	88.8071	85.5818	87.1945	13.4389	14.9663	14.2026	0.94686	0.917602	0.932231	47.2538	52.6042	49.929	4.07197	4.47917	4.27557	0.34444	0.302771	0.323606	12.4157	12.3057	12.3607	0.0396668	0	0.0198334
NR-47416	NE873	SAUSA300_1991	agrC	accessory gene regulator protein C	0.37	0.41995	0.394975	91.82	96.5539	94.1869	0	0.765795	0.382898	1.07749	1.07072	1.0741	82.5725	87.1049	84.8387	0	0.0938967	0.0469483	1.08747	1.12599	1.10673	90.7498	87.0843	88.917	0.896496	0.606586	0.751541	1.0643	1.11283	1.08856	92.1782	81.0526	86.6154	0.280603	0.236842	0.258722	1.03313	0.999211	1.01617	65.0685	61.0597	63.0641	0.109589	0.0524246	0.0810068
NR-47417	NE874	SAUSA300_1085	-	hypothetical protein	0.6697	0.51615	0.592925	95.8274	95.1655	95.4964	0.0356633	0.111566	0.0736147	0.99327	1.0462	1.01974	90.3853	93.6917	92.0385	1.26151	2.20231	1.73191	1.00721	0.971312	0.989262	91.8455	85.8403	88.8429	15.794	13.1892	14.4916	0.812291	0.876983	0.844637	51.1888	54.8112	53	4.33566	4.6285	4.48208	0.240013	0.258932	0.249473	14.0959	12.8145	13.4552	0	0	0
NR-47418	NE875	SAUSA300_2012	leuC	isopropylmalate isomerase large subunit	0.629	0.57535	0.602175	95.7371	94.6772	95.2071	0.195249	0	0.0976245	1.08856	1.03064	1.0596	92.9095	91.3265	92.118	1.74642	1.27551	1.51097	0.983173	0.994879	0.989026	92.0469	86.0778	89.0623	15.1109	12.0758	13.5934	0.83286	0.840252	0.836556	49.5021	52.9927	51.2474	4.38729	4.67153	4.52941	0.226768	0.21604	0.221404	13.5862	14.5481	14.0671	0	0	0
NR-47419	NE876	SAUSA300_0057	-	hypothetical protein	0.7029	0.65675	0.679825	94.8146	95.2497	95.0322	0.0343407	0.139714	0.0870274	1.03153	1.0139	1.02271	88.9237	94.955	91.9393	1.14943	3.05045	2.09994	0.98592	0.927079	0.9565	93.5892	85.5475	89.5684	17.4357	16.1201	16.7779	0.853778	0.784298	0.819038	50.2318	56.6164	53.4241	3	4.69012	3.84506	0.205841	0.188286	0.197063	16.9492	13.5453	15.2473	0.065189	0	0.0325945
NR-47420	NE877	SAUSA300_0584	-	hypothetical protein	0.4514	0.50875	0.480075	95.5529	94.4758	95.0144	0	0	0	0.943996	0.978877	0.961436	90.9156	94.394	92.6548	1.35908	0.583279	0.97118	0.932	0.955048	0.943524	87.6476	92.5247	90.0862	7.58853	5.97288	6.78071	0.871498	0.920715	0.896107	52.9777	63.8889	58.4333	3.47395	7.35294	5.41345	0.295861	0.316444	0.306153	14.7823	10.2922	12.5373	0.0351124	0	0.0175562
NR-47421	NE878	SAUSA300_0282	-	conserved hypothetical protein	0.6771	0.53835	0.607725	96.473	91.6168	94.0449	0.235136	0	0.117568	1.05455	1.06954	1.06204	94.3677	91.216	92.7918	2.55701	1.58457	2.07079	0.993819	1.05253	1.02317	91.3405	85.1441	88.2423	20.0666	23.9468	22.0067	0.837392	0.756394	0.796893	53.4328	54.7887	54.1107	3.90625	4.78873	4.34749	0.219563	0.223924	0.221744	14.9513	16.6302	15.7907	0	0	0
NR-47422	NE879	SAUSA300_1497	-	glycine dehydrogenase subunit 1	0.4958	0.49765	0.496725	94.5563	93.6367	94.0965	0.0745712	0	0.0372856	0.950053	1.05165	1.00085	93.3026	81.1629	87.2327	1.48831	0.612037	1.05017	0.969093	1.0663	1.0177	92.4466	86.6514	89.549	19.7865	15.5505	17.6685	0.849245	0.843327	0.846286	58.7405	52.8884	55.8144	6.94897	4.88048	5.91473	0.301557	0.316648	0.309102	20.5841	18.5946	19.5893	0	0.0307409	0.0153705
NR-47423	NE880	SAUSA300_2232	-	acetyltransferase	0.6771	0.50135	0.589225	95.9239	92.9634	94.4436	0.0679348	0	0.0339674	1.04286	1.07266	1.05776	93.9797	91.4518	92.7157	0.630032	1.56038	1.09521	0.981113	1.06884	1.02498	92.6565	84.5785	88.6175	16.6132	14.9904	15.8018	0.868768	0.807737	0.838253	62.1939	54.8726	58.5332	10.382	6.29685	8.33943	0.33552	0.271036	0.303278	19.7486	14.2405	16.9946	0.0523834	0	0.0261917
NR-47424	NE881	SAUSA300_0923	htrA	serine protease	0.5439	0.48285	0.513375	95.407	91.2574	93.3322	0	0	0	1.11831	1.04581	1.08206	92.8107	91.8948	92.3528	1.26445	1.15274	1.2086	0.950549	1.00648	0.978515	90.1168	88.8044	89.4606	16.4304	13.5283	14.9794	0.835998	0.846422	0.84121	49.8343	41.6601	45.7472	4.15704	3.32016	3.7386	0.297097	0.389637	0.343367	15.8225	15.2336	15.5281	0.0482393	0.0284981	0.0383687
NR-47425	NE882	SAUSA300_0197	-	hypothetical protein	0.4255	0.45695	0.441225	94.79	93.4681	94.1291	0	0	0	1.08785	1.07811	1.08298	90.4474	91.4958	90.9716	0.235452	1.10099	0.668221	1.02095	0.954997	0.987972	89.8336	89.01	89.4218	11.2156	17.8928	14.5542	0.963594	0.881838	0.922716	55.9034	48.2079	52.0556	5.27728	4.30108	4.78918	0.369484	0.351971	0.360728	15.4884	17.2208	16.3546	0	0	0
NR-47426	NE883	SAUSA300_1145	xerC	tyrosine recombinase xerC	0.407	0.37185	0.389425	92.3261	90.0074	91.1668	0	0	0	1.03401	1.04737	1.04069	88.3431	83.8861	86.1146	0	0.216294	0.108147	0.992788	1.00576	0.999272	87.7365	89.8842	88.8103	6.99324	9.45946	8.22635	1.03192	1.00193	1.01693	51.0296	44.6899	47.8598	5.66281	3.05862	4.36071	0.447764	0.37121	0.409487	15.4714	13.3974	14.4344	0	0	0
NR-47427	NE884	SAUSA300_2409	-	oligopeptide ABC transporter permease	0.4921	0.44955	0.470825	95.2174	92.3925	93.8049	0.0668896	0.114112	0.0905008	1.05916	1.02286	1.04101	90.6928	89.8632	90.278	0.559832	1.19256	0.876196	0.981456	1.03367	1.00756	90.0316	85.4755	87.7535	9.47701	11.8981	10.6876	0.993227	0.972147	0.982687	50.7042	50.5116	50.6079	6.31787	5.76744	6.04265	0.347528	0.33904	0.343284	14.6497	13.2075	13.9286	0	0	0
NR-47428	NE885	SAUSA300_1182	-	pyruvate ferredoxin oxidoreductase, alpha subunit	0.58645	0.4292	0.507825	96.9966	96.5275	96.7621	0.784983	0.88659	0.835786	0.975366	0.924838	0.950102	92.7313	91.7967	92.264	1.69709	0.830289	1.26369	1.08268	1.06115	1.07191	87.6446	86.0764	86.8605	10.7851	8.35725	9.57118	0.757789	0.824172	0.790981	58.4362	45.0428	51.7395	4.8011	3.46879	4.13495	0.199453	0.21483	0.207142	14.4154	14.6612	14.5383	0	0.0410678	0.0205339
NR-47429	NE886	SAUSA300_1227	thrC	threonine synthase	0.6031	0.45695	0.530025	96.6973	94.3892	95.5433	0	0	0	1.04038	0.977726	1.00905	91.6876	90.4697	91.0787	0.68076	0.857045	0.768903	0.958448	1.0576	1.00803	92.8114	86.9902	89.9008	11.2456	12.2757	11.7607	0.97963	0.948549	0.96409	50.8654	52.9148	51.8901	4.65116	4.14798	4.39957	0.339294	0.281325	0.310309	14.1397	12.9099	13.5248	0	0	0
NR-47430	NE887	SAUSA300_1366	-	hypothetical protein	0.6253	0.54205	0.583675	94.9165	95.3671	95.1418	0	0	0	0.996458	1.09172	1.04409	91.5516	90.3321	90.9418	0.690335	1.36531	1.02782	1.04464	0.982552	1.0136	90.8178	86.5718	88.6948	9.10331	12.7612	10.9323	0.937796	0.870019	0.903908	53.195	52.4249	52.81	6.47303	3.81062	5.14182	0.33893	0.273125	0.306027	11.7949	12.7653	12.2801	0	0	0
NR-47431	NE888	SAUSA300_0563	ung	uracil-DNA glycosylase	0.5994	0.63825	0.618825	94.6552	93.9333	94.2943	0.0329924	0.0666667	0.0498296	1.07368	1.0672	1.07044	91.4604	90.8191	91.1398	1.04055	1.53584	1.28819	0.957074	1.06232	1.0097	91.9926	86.9252	89.4589	10.8487	12.2182	11.5334	0.944768	0.880271	0.912519	55.9483	53.3088	54.6286	7.24138	3.55392	5.39765	0.305133	0.257355	0.281244	15.7558	12.8205	14.2881	0	0	0
NR-47432	NE889	SAUSA300_1883	putP	high affinity proline permease	0.5846	0.49025	0.537425	97.0758	94.3861	95.731	0.0722022	0	0.0361011	1.02907	0.935863	0.982467	92.3569	95.3254	93.8411	0.383754	0.397189	0.390471	1.04233	1.01292	1.02763	88.4615	90.1318	89.2966	8.3595	5.44103	6.90027	0.936162	0.998313	0.967238	59.5465	58.1015	58.824	6.32458	6.71031	6.51745	0.307608	0.328	0.317804	13.017	9.66443	11.3407	0	0	0
NR-47433	NE890	SAUSA300_2560	-	hypothetical protein	0.6512	0.64195	0.646575	95.4513	94.7408	95.096	0.282087	0.189179	0.235633	1.00461	1.0283	1.01645	91.7996	92.6471	92.2233	1.74397	3.06041	2.40219	0.925481	0.912214	0.918847	92.5654	86.519	89.5422	14.8284	22.2498	18.5391	0.853429	0.846122	0.849775	58.4975	63.3346	60.916	6.65025	13.6949	10.1726	0.272575	0.34314	0.307858	16.4789	15.5539	16.0164	0	0	0
NR-47434	NE891	SAUSA300_0924	-	sodium transport family protein	0.6808	0.50505	0.592925	96.2312	93.2543	94.7428	0.107681	0.111193	0.109437	0.986893	1.0497	1.0183	94.4085	79.5199	86.9642	4.45036	0.425861	2.43811	0.902816	0.936506	0.919661	92.0284	87.2646	89.6465	20.6177	23.2733	21.9455	0.835301	0.837736	0.836518	54.6935	55.229	54.9612	9.67433	13.3103	11.4923	0.350453	0.364902	0.357678	12.8315	13.2689	13.0502	0	0	0
NR-47435	NE892	SAUSA300_2013	leuD	isopropylmalate isomerase small subunit	0.6289	0.54575	0.587325	96.6073	95.2854	95.9463	0.100773	0	0.0503865	1.05455	1.09756	1.07606	93.1746	88.8628	91.0187	2.85714	0.976944	1.91704	1.08173	0.927804	1.00477	92.0981	87.4875	89.7928	19.6575	17.5843	18.6209	0.895612	0.906383	0.900998	54.8004	47.5043	51.1523	6.64452	8.26162	7.45307	0.311178	0.366479	0.338829	21.2303	14.5671	17.8987	0	0	0
NR-47436	NE893	SAUSA300_0041	-	hypothetical protein	0.6364	0.53095	0.583675	96.0636	92.587	94.3253	0.0361141	0	0.0180571	0.980871	1.0392	1.01003	89.5074	89.8725	89.69	0.539811	1.20219	0.871001	1.01786	0.995241	1.00655	90.162	88.3483	89.2552	12.1914	13.9896	13.0905	0.903631	0.9706	0.937115	55.7054	54.7203	55.2129	6.74274	10.4021	8.57242	0.323599	0.360802	0.3422	15.7215	14.0043	14.8629	0	0	0
NR-47437	NE894	SAUSA300_2153	lacC	tagatose-6-phosphate kinase	0.4995	0.53835	0.518925	94.8039	93.885	94.3444	0	0	0	1.05668	1.06254	1.05961	86.6139	89.769	88.1915	0.626442	1.54015	1.0833	1.04155	0.988715	1.01513	91.6494	85.8111	88.7302	12.9055	14.7423	13.8239	1.01031	0.968279	0.989294	55.452	53.5797	54.5159	5.4986	10.2386	7.8686	0.360188	0.409687	0.384937	19.9535	16.6753	18.3144	0	0	0
NR-47438	NE895	SAUSA300_0458	-	Orn/Lys/Arg decarboxylase	0.5328	0.54945	0.541125	97.5887	96.3555	96.9721	0.435365	0.255754	0.34556	0.994008	1.06867	1.03134	92.8317	88.9751	90.9034	1.55693	0.337154	0.947042	1.06882	1.04529	1.05705	88.4584	85.5973	87.0279	11.5824	9.14552	10.364	0.805113	0.863709	0.834411	53.5821	53.9765	53.7793	2.68657	2.60756	2.64707	0.183311	0.201683	0.192497	18.7817	11.8725	15.3271	0.169205	0	0.0846025
NR-47439	NE896	SAUSA300_0903	-	hypothetical protein	0.396	0.39005	0.393025	94.2485	90.9358	92.5922	0.0342349	0	0.0171174	1.03471	1.06021	1.04746	89.9897	87.0424	88.5161	0	0.28715	0.143575	1.00172	1.01011	1.00591	84.2243	87.5759	85.9001	4.40026	13.3585	8.87938	1.06958	1.02515	1.04736	65.7036	73.6298	69.6667	15.0253	23.8544	19.4398	0.947553	0.70205	0.824802	27.9479	23.8135	25.8807	0.105597	0	0.0527985
NR-47440	NE897	SAUSA300_1195	miaA	tRNA delta(2)-isopentenylpyrophosphate transferase	0.5402	0.45325	0.496725	94.1623	92.8821	93.5222	0.0345423	0.0388954	0.0367188	1.0255	1.00029	1.0129	91.6724	87.1253	89.3988	1.03235	0.730208	0.881279	0.99794	0.943395	0.970667	90.2403	85.5849	87.9126	10.7065	14.5507	12.6286	0.957319	0.938491	0.947905	52.2865	57.6531	54.9698	9.97204	14.2128	12.0924	0.389057	0.43271	0.410883	13.8107	15.5421	14.6764	0	0	0
NR-47441	NE898	SAUSA300_1401	-	phiSLT ORF387-like protein	0.5365	0.40515	0.470825	96.3708	91.0659	93.7184	0.0659848	0.0344947	0.0502397	1.07368	1.02791	1.05079	89.9838	87.6135	88.7987	0.324149	0.9081	0.616124	1.05941	0.998142	1.02878	91.3902	84.5837	87.9869	11.1374	12.9032	12.0203	0.882713	1.01934	0.951028	53.9446	53.9708	53.9577	5.15695	9.80551	7.48123	0.314871	0.389187	0.352029	14.2135	15.0191	14.6163	0.0505817	0	0.0252909
NR-47442	NE899	SAUSA300_2321	-	hypothetical protein	0.5328	0.55685	0.544825	95.1546	94.2641	94.7094	0	0.036075	0.0180375	1.03082	1.07849	1.05466	93.1725	92.0088	92.5906	0.705009	1.79619	1.2506	0.925481	0.989078	0.957279	91.3933	83.1499	87.2716	8.81834	11.317	10.0677	0.988346	0.960542	0.974444	46.3476	59.4639	52.9057	3.0343	11.2916	7.16295	0.266532	0.308241	0.287386	16.1859	14.5936	15.3897	0	0	0
NR-47443	NE900	SAUSA300_2031	-	hypothetical protein	0.6475	0.59015	0.618825	95.687	93.7611	94.7241	0.0347826	0	0.0173913	1.01842	1.09133	1.05488	90.7729	91.1355	90.9542	0.476677	1.28205	0.879363	1.00859	0.989803	0.999194	92.5391	86.7499	89.6445	10.8594	12.633	11.7462	0.892475	0.872727	0.882601	55.8849	59.5188	57.7019	7.32345	9.20502	8.26423	0.327772	0.301509	0.314641	15.2689	14.0816	14.6753	0	0	0
NR-47444	NE901	SAUSA300_0268	-	putative drug transporter	0.4662	0.49025	0.478225	95.4874	94.6134	95.0504	0.0344471	0	0.0172236	1.07848	0.96966	1.02407	89.7983	93.1088	91.4536	0.4677	0.436545	0.452122	1.01403	0.992495	1.00326	83.5997	90.3246	86.9622	5.82192	5.56414	5.69303	0.965555	1.01544	0.990499	58.829	55.0523	56.9407	5.20446	5.05226	5.12836	0.394971	0.332889	0.36393	14.2049	10.0243	12.1146	0	0	0
NR-47445	NE902	SAUSA300_1957	-	phiPVL ORF046-like protein	0.6808	0.67155	0.676175	96.9573	93.8412	95.3992	0.630798	0.177999	0.404398	0.954658	1.09289	1.02377	91.3975	92.8679	92.1327	1.71391	2.7027	2.20831	1.0419	0.965874	1.00388	93.4745	86.7543	90.1144	19.0147	22.6491	20.8319	0.806713	0.765184	0.785949	62.9508	59.3395	61.1452	10.694	11.5583	11.1261	0.301557	0.305609	0.303583	16.5138	12.4507	14.4823	0	0	0
NR-47446	NE903	SAUSA300_1451	-	short chain dehydrogenase/reductase family oxidoreductase	0.4921	0.56425	0.528175	94.6975	92.6606	93.6791	0	0	0	1.04215	1.06021	1.05118	85.9577	83.8788	84.9183	0.238582	0.591922	0.415252	1.00755	1.04129	1.02442	90.8104	84.7368	87.7736	12.5242	18.2456	15.3849	0.899099	0.882012	0.890555	52.8182	53.3688	53.0935	3.09091	6.20567	4.64829	0.358506	0.355756	0.357131	21.3894	17.7899	19.5896	0.121877	0.083682	0.102779
NR-47447	NE904	SAUSA300_0290	-	putative lipoprotein	0.603	0.54945	0.576225	97.2521	94.4195	95.8358	0.238949	0.0749064	0.156928	1.08597	1.03881	1.06239	92.5	89.9387	91.2193	1.94079	1.11792	1.52936	1.04396	1.00539	1.02467	92.4806	86.089	89.2848	17.093	19.8595	18.4763	0.899447	0.825919	0.862683	62.5255	59.5012	61.0134	8.65801	8.31354	8.48578	0.316995	0.265555	0.291275	20.0516	16.2621	18.1568	0	0.0634921	0.031746
NR-47448	NE905	SAUSA300_0469	-	hypothetical protein	0.4329	0.37185	0.402375	94.4444	87.8547	91.1496	0.0332668	0	0.0166334	1.06482	1.0244	1.04461	87.2392	82.385	84.8121	0.0347705	0.340716	0.187743	0.987637	1.06413	1.02588	90.2464	86.678	88.4622	8.70739	11.9915	10.3494	1.03297	0.912959	0.972965	54.6852	41.7891	48.2371	5.89124	5.30351	5.59737	0.458543	0.49358	0.476061	16.8741	12.8558	14.865	0	0	0
NR-47449	NE906	SAUSA300_1732	-	putative transposase	0.5772	0.50135	0.539275	96.5323	94.5635	95.5479	0.0937207	0	0.0468604	1.1339	1.01661	1.07526	89.0311	89.0464	89.0387	0.457038	1.48883	0.972934	1.12706	1.0228	1.07493	92.7925	86.1073	89.4499	13.5094	15.1307	14.32	0.923851	0.843714	0.883782	59.3045	43.23	51.2672	5.79568	4.97553	5.3856	0.357167	0.386664	0.371915	18.0753	13.5233	15.7993	0.0616903	0	0.0308452
NR-47450	NE907	SAUSA300_1868	-	hypothetical protein	0.5735	0.49025	0.531875	95.3424	93.1011	94.2218	0	0	0	1.01913	1.02791	1.02352	89.0167	86.5129	87.7648	0.244073	0.209644	0.226859	0.98489	1.03766	1.01128	92.1088	87.2376	89.6732	5.37273	6.71704	6.04488	1.0382	0.92147	0.979835	61.4368	57.4267	59.4317	4.2114	1.98675	3.09908	0.384922	0.333363	0.359143	17.6771	18.222	17.9496	0	0	0
NR-47451	NE908	SAUSA300_1892	-	hypothetical protein	0.6253	0.33485	0.480075	95.8782	91.8297	93.8539	0	0	0	1.11725	1.13335	1.1253	89.6858	83.641	86.6634	1.1612	0.615273	0.888236	1.00549	1.00177	1.00363	92.8365	85.5633	89.1999	11.0709	13.0416	12.0563	0.963594	0.910638	0.937116	59.3069	50.8085	55.0577	7.48718	4.51064	5.99891	0.33904	0.370579	0.354809	19.2225	15.5278	17.3751	0	0	0
NR-47452	NE909	SAUSA300_0787	aroD	3-dehydroquinate dehydratase	0.4958	0.45325	0.474525	93.5515	92.0817	92.8166	0.0324044	0	0.0162022	1.09316	1.08589	1.08952	88.9546	75.5459	82.2502	0.56005	0.167954	0.364002	1.10371	1.07936	1.09153	90.6063	86.0516	88.3289	10.8907	11.3271	11.1089	0.93152	0.91528	0.9234	51.9313	49.0694	50.5003	4.70046	3.29949	3.99998	0.372229	0.372787	0.372508	12.4749	12.7863	12.6306	0	0	0
NR-47453	NE910	SAUSA300_1309	-	IS200 family transposase	0.5735	0.52725	0.550375	95.0577	94.3383	94.698	0	0.0721241	0.036062	1.0751	1.07888	1.07699	89.7822	88.7522	89.2672	0.737018	0.773286	0.755152	1.02507	1.0315	1.02828	92.3523	88.0657	90.209	7.49145	13.5759	10.5337	1.02112	0.919536	0.970326	55.4007	53.8388	54.6197	6.62021	3.35893	4.98957	0.377032	0.328633	0.352832	15.1157	17.8769	16.4963	0	0.032041	0.0160205
NR-47454	NE911	SAUSA300_0380	ahpC	alkyl hydroperoxide reductase subunit C	0.4884	0.48655	0.487475	92.7516	88.0565	90.404	0	0	0	1.00673	1.00106	1.0039	84.0953	81.1173	82.6063	0.289762	0.163345	0.226554	1.06662	1.10981	1.08822	87.8539	81.9301	84.892	6.64911	9.72994	8.18952	1.05912	0.974081	1.0166	49.8825	53.7394	51.811	3.75881	7.7101	5.73445	0.414426	0.409056	0.411741	15.2215	14.8839	15.0527	0.0378644	0	0.0189322
NR-47455	NE912	SAUSA300_0752	clpP	ATP-dependent Clp protease proteolytic subunit	0.4998	0.4183	0.45905	91.1409	81.9246	86.5327	0	0	0	0.949798	1.00441	0.977104	69.98	55.3075	62.6437	0	0	0	0.986998	1.0344	1.0107	83.2435	88.8788	86.0611	0	4.97083	2.48542	1.04683	1.02908	1.03796	77.6515	76.5793	77.1154	0	0.0354108	0.0177054	1.00486	1.02319	1.01403	55.1238	47.0812	51.1025	0.138293	0.0950312	0.116662
NR-47456	NE913	SAUSA300_2090	deoC	deoxyribose-phosphate aldolase	0.4292	0.48285	0.456025	95.7123	93.7207	94.7165	0.141743	0	0.0708715	1.04839	0.983486	1.01594	89.7117	94.6392	92.1754	0.393185	0.269724	0.331454	1.01733	1.04759	1.03246	82.268	89.1791	85.7236	5.16432	5.02035	5.09234	1.01736	1.05201	1.03469	57.047	56.238	56.6425	5.87248	3.64683	4.75966	0.437552	0.278667	0.358109	13.0506	6.27151	9.66105	0.0271887	0	0.0135943
NR-47457	NE914	SAUSA300_1622	tig	trigger factor	0.6807	0.49765	0.589175	97.4525	94.678	96.0652	0.502332	0.115696	0.309014	0.987248	1.00885	0.998049	91.971	89.3506	90.6608	0.921356	0.482375	0.701866	1.04361	0.977113	1.01036	95.9076	89.7347	92.8212	18.0713	20.9656	19.5185	0.860401	0.889362	0.874882	61.1993	54.594	57.8967	7.82123	8.54701	8.18412	0.368455	0.295202	0.331828	21.3357	17.2962	19.316	0.118203	0	0.0591015
NR-47458	NE915	SAUSA300_2575	-	BglG family transcriptional antiterminator	0.6882	0.58645	0.637325	96.726	95.8271	96.2766	0.0953592	0	0.0476796	1.11442	1.04426	1.07934	91.6238	84.7189	88.1714	1.7851	0.155099	0.970099	1.00034	0.935056	0.967699	90.7216	85.7368	88.2292	16.0412	18.3158	17.1785	0.845411	0.796646	0.821028	57.9487	45.3961	51.6724	5.71049	4.81799	5.26424	0.261833	0.294571	0.278202	18.1078	17.2122	17.66	0	0.0325945	0.0162972
NR-47459	NE916	SAUSA300_2433	-	phosphoglucomutase/phosphomannomutase family protein	0.6363	0.55685	0.596575	96.9514	94.9367	95.9441	0.0335008	0.0383583	0.0359295	1.05739	1.0143	1.03584	89.4754	81.8283	85.6518	0.334113	0.555144	0.444628	1.02782	0.979651	1.00373	93.0855	86.394	89.7398	16.8665	14.6952	15.7808	0.872255	0.85029	0.861272	59.871	49.346	54.6085	6.18982	5.23187	5.71084	0.260154	0.26524	0.262697	25.198	16.9899	21.0939	0	0	0
NR-47460	NE917	SAUSA300_1437	-	phiSLT ORF204-like protein	0.6215	0.47175	0.546625	96.1489	92.4184	94.2836	0.0323625	0	0.0161813	1.09458	1.10845	1.10152	91.8504	88.4796	90.165	0.958773	0.705329	0.832051	1.07452	0.925266	0.999893	92.951	84.8814	88.9162	13.2218	13.2411	13.2314	0.875392	0.848637	0.862015	55.317	53.7267	54.5219	5.5914	4.7619	5.17665	0.319053	0.304663	0.311858	19.0748	15.463	17.2689	0	0	0
NR-47461	NE918	SAUSA300_1938	-	phi77 ORF006-like protein capsid protein	0.714	0.44585	0.579925	96.3677	90.5789	93.4733	0.16072	0.0378358	0.0992779	1.10202	1.0283	1.06516	88.7673	86.8522	87.8098	0.547152	0.695652	0.621402	1.06696	1.04237	1.05467	92.8381	84.3121	88.5751	14.4381	12.0805	13.2593	0.915135	0.922244	0.918689	56.0739	47.4522	51.763	5.28169	6.21019	5.74594	0.370856	0.396125	0.383491	20.8394	14.517	17.6782	0	0	0
NR-47462	NE919	SAUSA300_0451	-	acetyltransferase	0.5402	0.50135	0.520775	95.4204	94.8469	95.1337	0	0.0746826	0.0373413	1.03649	1.04192	1.0392	84.6509	83.4966	84.0737	0.123039	0.108814	0.115926	1.01641	0.999592	1.008	91.6247	86.1386	88.8817	9.23796	12.1188	10.6784	0.969869	0.976789	0.973329	55.0243	52.1739	53.5991	4.92778	4.34783	4.63781	0.414233	0.311917	0.363075	16.8994	17.6155	17.2574	0	0	0
NR-47463	NE920	SAUSA300_0856	-	hypothetical protein	0.5143	0.43105	0.472675	95.8444	91.9257	93.8851	0.0332447	0	0.0166224	1.06553	1.089	1.07727	87.7788	85.7899	86.7844	0.336083	0.26455	0.300316	1.02397	0.959347	0.991659	90.7534	86.6303	88.6919	10.1598	9.43838	9.79909	0.916181	0.991876	0.954029	50.7418	43.9787	47.3603	4.56476	3.81098	4.18787	0.339376	0.413787	0.376581	17.4268	16.0234	16.7251	0	0.0225734	0.0112867
NR-47464	NE921	SAUSA300_1691	-	glutamyl-aminopeptidase	0.6807	0.37555	0.528125	96.1951	90.162	93.1786	0.0325203	0	0.0162602	1.08927	1.00846	1.04886	87.5819	81.639	84.6105	0.557012	0.0368324	0.296922	1.04808	0.984364	1.01622	91.124	86.0691	88.5966	8.33333	8.64055	8.48694	0.899447	1.00735	0.953399	60	53.5242	56.7621	6.35452	4.99266	5.67359	0.410309	0.429556	0.419933	22.3517	11.3077	16.8297	0	0.0429185	0.0214592
NR-47465	NE922	SAUSA300_0124	-	HPCH/HPAI aldolase family protein	0.5328	0.43475	0.483775	95.3428	89.8716	92.6072	0.0372578	0	0.0186289	0.950762	1.06021	1.00548	85.1427	83.7674	84.455	0.426369	0.428113	0.427241	1.04705	1.01627	1.03166	89.8472	82.1443	85.9958	10.2984	11.8904	11.0944	0.958016	0.959768	0.958892	53.437	48.4942	50.9656	4.00682	3.78378	3.8953	0.402419	0.408425	0.405422	17.066	13.1433	15.1046	0	0	0
NR-47466	NE923	SAUSA300_2286	-	hypothetical protein	0.6549	0.52355	0.589225	95.3168	91.4401	93.3785	0.0344353	0	0.0172177	1.02869	1.05904	1.04387	87.2407	87.3711	87.3059	0.276625	0.515464	0.396045	0.993132	0.984727	0.988929	92.2345	84.2105	88.2225	7.29002	8.9341	8.11206	0.879924	0.874662	0.877293	54.0826	53.0825	53.5825	4.61538	5.01567	4.81553	0.334491	0.301825	0.318158	17.0979	17.3228	17.2103	0	0	0
NR-47467	NE924	SAUSA300_1110	sun	ribosomal RNA small subunit methyltransferase B	0.6808	0.51985	0.600325	95.9009	94.8549	95.3779	0.0305904	0	0.0152952	1.15799	1.00574	1.08186	89.0585	91.3829	90.2207	0.445293	0.868659	0.656976	1.07967	1.04346	1.06157	93.1365	85.7271	89.4318	10.9279	10.6258	10.7768	0.909209	0.859188	0.884198	54.6448	55.8532	55.249	4.54016	3.47222	4.00619	0.30715	0.317909	0.31253	15.9669	15.2483	15.6076	0	0	0
NR-47468	NE925	SAUSA300_0401	-	superantigen-like protein 7	0.4625	0.47545	0.468975	94.464	93.4527	93.9583	0.032	0	0.016	1.06095	1.04647	1.05371	89.7794	94.0899	91.9347	0.292018	0.125747	0.208882	1.02733	0.984449	1.00589	75.1198	89.1664	82.1431	4.92813	4.80052	4.86433	1.07357	1.10019	1.08688	52.8205	57.6014	55.2109	3.93162	7.60135	5.76649	0.429476	0.313333	0.371405	12.6617	7.47538	10.0685	0	0	0
NR-47469	NE926	SAUSA300_1106	-	putative lipoprotein	0.7288	0.77495	0.751875	96.8064	96.4044	96.6054	0.499002	0.0846024	0.291802	1.06482	0.919755	0.99229	94.0106	88.1331	91.0718	2.44871	1.43189	1.9403	1.03777	0.936868	0.987322	92.6483	86.9588	89.8036	20.5503	19.377	19.9637	0.810897	0.79413	0.802513	55.1485	47.7407	51.4446	11.8812	7.17092	9.52606	0.325228	0.321063	0.323146	19.4518	15.2455	17.3486	0	0.0596837	0.0298418
NR-47470	NE927	SAUSA300_0326	-	hypothetical protein	0.7066	0.48285	0.594725	96.6132	94.057	95.3351	0.27215	0.0412712	0.156711	1.07145	0.94271	1.00708	90.9767	86.901	88.9389	1.48699	1.10046	1.29373	1.01614	1.02135	1.01874	93.4401	87.9467	90.6934	16.2827	18.3393	17.311	0.892823	0.87118	0.882002	57.8006	46.2766	52.0386	11.5506	6.11702	8.83381	0.409623	0.355756	0.382689	19.9818	18.3986	19.1902	0.0908265	0	0.0454133
NR-47471	NE928	SAUSA300_0598	-	putative iron compound ABC transporter iron compound-binding protein	0.7325	0.48285	0.607675	96.9226	94.2696	95.5961	0.439635	0	0.219817	1.04747	0.964109	1.00579	94.1176	87.3864	90.752	2.53676	0.727008	1.63188	0.934066	0.997417	0.965741	93.8696	85.4099	89.6397	15.9204	15.887	15.9037	0.892823	0.835203	0.864013	64.2292	58.4838	61.3565	7.90514	7.8219	7.86352	0.329688	0.262086	0.295887	20.8668	18.1658	19.5163	0	0	0
NR-47472	NE929	SAUSA300_2105	mtlF	PTS system, mannitol specific IIBC component	0.6179	0.6993	0.6586	97.4171	92.8547	95.1359	0.578258	0.408302	0.49328	0.952626	1.08012	1.01637	89.7387	85.9382	87.8384	0.454373	2.1669	1.31064	1.04058	1.02215	1.03137	91.0771	91.1852	91.1311	9.96938	8.39857	9.18398	0.975786	1.0121	0.993943	49.6042	58.2878	53.946	3.84697	3.91439	3.88068	0.330395	0.296117	0.313256	13.7324	12.5864	13.1594	0.176056	0.138313	0.157185
NR-47473	NE930	SAUSA300_0860	rocD	ornithine--oxo-acid transaminase	0.6326	0.44215	0.537375	96.8377	88.3634	92.6005	0.129074	0	0.064537	1.09777	1.03648	1.06712	89.7359	83.3811	86.5585	0.720288	0.286533	0.50341	1.04423	1.01228	1.02826	92.1516	89.8186	90.9851	14.7079	11.678	13.1929	0.910603	1.0236	0.9671	54.0784	48.8259	51.4522	11.1373	4.2915	7.7144	0.411681	0.389502	0.400592	21.0587	12.6757	16.8672	0	0	0
NR-47474	NE931	SAUSA300_0308	-	ABC transporter permease	0.5994	0.44955	0.524475	95.1698	91.1798	93.1748	0.0934871	0.0376932	0.0655901	1.13673	1.0322	1.08446	89.5221	85.3397	87.4309	0.778761	0.635677	0.707219	0.970124	0.912576	0.94135	91.3643	87.7818	89.573	7.49251	9.44006	8.46629	0.960805	1.07776	1.01928	55.4364	51.7763	53.6063	6.66156	6.65155	6.65655	0.424718	0.417256	0.420987	14.7603	11.444	13.1022	0	0	0
NR-47475	NE932	SAUSA300_0147	-	5' nucleotidase family protein	0.6808	0.38295	0.531875	96.1511	89.0811	92.6161	0.0719424	0	0.0359712	0.984768	1.01196	0.998366	89.2725	85.0786	87.1755	0.670466	0.421941	0.546204	1.02438	0.945207	0.984795	89.5263	87.4562	88.4913	8.34188	10.1101	9.22599	0.941979	0.948936	0.945458	53.3123	52.7903	53.0513	5.36278	7.1644	6.26359	0.410995	0.418202	0.414599	17.7809	13.0494	15.4152	0.0474158	0.0203459	0.0338809
NR-47476	NE933	SAUSA300_2235	-	iron compound ABC transporter iron compound-binding protein	0.6214	0.42365	0.522525	95.9868	92.8517	94.4193	0.131579	0	0.0657895	1.07687	1.0178	1.04733	92.2226	87.028	89.6253	1.77673	0.48951	1.13312	1.02438	1.03694	1.03066	91.8057	85.6525	88.7291	12.6904	10.6356	11.663	0.961502	0.912959	0.937231	60.7771	53.0129	56.895	7.08738	3.60515	5.34626	0.35336	0.367425	0.360393	20.8364	16.6339	18.7352	0.0746826	0	0.0373413
NR-47477	NE934	SAUSA300_0950	-	cysteine protease precursor	0.6845	0.48285	0.583675	95.9751	92.778	94.3766	0.196335	0.0382117	0.117273	1.08254	1.01819	1.05036	91.0714	88.9861	90.0288	1.1039	1.05762	1.08076	1.05769	0.994154	1.02592	92.9234	86.2695	89.5965	17.092	12.7165	14.9042	0.901539	0.915667	0.908603	59.9843	51.3251	55.6547	6.91983	5.83039	6.37511	0.406535	0.357017	0.381776	20.0795	15.3331	17.7063	0	0.0587717	0.0293859
NR-47478	NE935	SAUSA300_2478	cidB	hypothetical protein	0.7584	0.54575	0.652075	96.5471	93.8018	95.1745	0.13541	0	0.067705	1.0464	1.07966	1.06303	92.7324	89.3812	91.0568	1.80911	1.09001	1.44956	1.10096	1.03114	1.06605	94.131	88.0919	91.1114	14.5778	10.013	12.2954	0.920713	0.892456	0.906585	60.319	53.5312	56.9251	9.57895	4.50358	7.04127	0.325914	0.308132	0.317023	18.4814	13.4248	15.9531	0	0	0
NR-47479	NE936	SAUSA300_0517	-	RNA methyltransferase	0.6067	0.68635	0.646525	96.0619	93.1114	94.5866	0.105485	0.0382702	0.0718776	1.00744	1.01663	1.01204	89.7534	90.8073	90.2803	0.64041	0.888374	0.764392	1.07246	0.938681	1.00557	94.8371	87.8712	91.3542	13.1454	13.4672	13.3063	0.952089	0.924952	0.93852	61.7082	54.5617	58.135	8.5997	6.8873	7.7435	0.450791	0.352602	0.401697	18.0678	17.6657	17.8667	0	0	0
NR-47480	NE937	SAUSA300_1993	-	PfkB family kinase	0.4514	0.48655	0.468975	96.0665	91.6908	93.8786	0.0339098	0	0.0169549	1.09557	1.06122	1.07839	89.7582	93.5258	91.642	0.302216	0.816565	0.559391	0.992667	1.0612	1.02693	85.2505	86.8132	86.0318	5.89178	6.8061	6.34894	0.91669	0.951754	0.934222	49.1837	63.3898	56.2867	2.85714	9.32203	6.08958	0.359732	0.325333	0.342533	11.3913	10.144	10.7676	0	0	0
NR-47481	NE938	SAUSA300_0413	-	tandem lipoprotein	0.4995	0.70105	0.600275	96.0278	95.5867	95.8072	0.297915	0.420315	0.359115	1.07014	1.11079	1.09046	91.1271	91.4809	91.304	2.0555	2.3005	2.178	1.0024	1.00866	1.00553	91.9679	86.7912	89.3795	16.1446	20.3469	18.2458	0.868071	0.628512	0.748291	58.5565	55.4396	56.998	3.37602	7.00447	5.19024	0.282688	0.211624	0.247156	16.5749	14.6628	15.6189	0.0611621	0	0.030581
NR-47482	NE939	SAUSA300_2078	murA	UDP-N-acetylglucosamine 1-carboxyvinyltransferase	0.333	0.53095	0.431975	93.8244	94.8585	94.3415	0	0.0690131	0.0345065	1.10131	1.12752	1.11441	85.4864	77.0922	81.2893	0.542265	0.212766	0.377516	1.07658	1.02243	1.04951	88.4195	84.6806	86.55	9.80762	18.513	14.1603	0.924199	0.840252	0.882225	55.165	52.1778	53.6714	7.35736	8.17778	7.76757	0.456966	0.35481	0.405888	13.448	12.0552	12.7516	0	0	0
NR-47483	NE940	SAUSA300_1403	-	phiSLT ORF412-like protein, portal protein	0.3774	0.54205	0.459725	95.5983	94.8355	95.2169	0.0326052	0	0.0163026	1.08643	1.09989	1.09316	89.7021	79.133	84.4176	0.647668	0.367377	0.507522	1.06044	0.986902	1.02367	89.2647	85.1384	87.2015	11.6176	17.7271	14.6723	0.948254	0.863312	0.905783	50.5376	54.7866	52.6621	4.31115	5.42099	4.86607	0.305343	0.29344	0.299392	16.841	13.2499	15.0455	0	0	0
NR-47484	NE941	SAUSA300_2492	-	acetyltransferase family protein	0.5365	0.6068	0.57165	96.8808	93.0334	94.9571	0.4456	0.374883	0.410242	0.988983	1.07641	1.03269	73.0096	88.1757	80.5927	0.726792	1.68919	1.20799	1.09267	1.01593	1.0543	89.2651	92.7429	91.004	8.11735	8.94506	8.5312	1.039	1.044	1.0415	58.2251	59.0141	58.6196	2.5974	3.80282	3.20011	0.380851	0.382956	0.381903	15.107	10.2288	12.6679	0	0	0
NR-47485	NE942	SAUSA300_0252	-	glycosyl transferase, group 2 family protein	0.3589	0.40515	0.382025	93.517	89.2323	91.3747	0.0648298	0	0.0324149	1.09281	1.0707	1.08176	87.5572	85.2229	86.3901	0.522534	0.526501	0.524517	1.05151	1.03295	1.04223	88.8329	87.7755	88.3042	6.12392	10.8163	8.47011	0.967777	0.947776	0.957776	55.4161	49.6947	52.5554	6.26741	6.71756	6.49249	0.492645	0.413156	0.452901	15.7489	13.5772	14.6631	0	0.0282646	0.0141323
NR-47486	NE943	SAUSA300_0178	-	hypothetical protein	0.6216	0.6401	0.63085	95.9637	92.3788	94.1713	0.100908	0.230947	0.165928	1.09181	1.11393	1.10287	86.3561	88.3721	87.3641	0.0332779	0.748916	0.391097	1.084	1.09557	1.08979	85.961	90.4385	88.1997	7.74024	6.94752	7.34388	1.03725	1.00488	1.02106	48.7903	53.5279	51.1591	2.20968	1.72414	1.96691	0.30152	0.406688	0.354104	14.9744	12.0294	13.5019	0.307692	0.0918274	0.19976
NR-47487	NE944	SAUSA300_0357	metE	5-methyltetrahydropteroyltriglutamate-- homocysteine S-methyltransferase	0.4921	0.5328	0.51245	96.1679	92.9227	94.5453	0.182482	0.131062	0.156772	1.00624	1.02165	1.01394	88.4941	87.6404	88.0673	0.304569	0.697404	0.500987	1.0643	1.01631	1.0403	89.4051	88.8963	89.1507	8.80848	8.81785	8.81316	1.02643	1.00822	1.01732	52.7542	52.6003	52.6773	3.27119	3.04976	3.16047	0.328693	0.33603	0.332362	9.63415	11.0119	10.323	0	0	0
NR-47488	NE945	SAUSA300_0188	brnQ	branched-chain amino acid transport system II carrier protein	0.3885	0.66415	0.526325	95.4161	96.1364	95.7763	0	0.10442	0.05221	1.00461	1.01779	1.0112	88.5795	91.6383	90.1089	0.125156	0.611829	0.368493	1.09753	1.06667	1.0821	92.0233	92.1709	92.0971	6.45266	8.78632	7.61949	1.07515	1.03153	1.05334	71.2512	76.2613	73.7562	2.81474	7.95602	5.38538	0.670355	0.487587	0.578971	16.5563	14.2048	15.3805	0	0	0
NR-47489	NE946	SAUSA300_0816	-	CsbD-like superfamily protein	0.3885	0.47175	0.430125	92.8155	91.3074	92.0615	0	0	0	1.09458	1.09211	1.09335	84.961	90.1534	87.5572	0.686427	0.99893	0.842678	1.10062	1.01627	1.05844	88.0302	86.0028	87.0165	10.1366	12.391	11.2638	0.969869	0.913627	0.941748	56.3187	45.7611	51.0399	5.60928	3.37187	4.49057	0.354732	0.327371	0.341052	16.2252	12.9844	14.6048	0	0	0
NR-47490	NE947	SAUSA300_1042	-	hypothetical protein	0.444	0.54205	0.493025	95.3505	93.6728	94.5117	0.0346981	0	0.0173491	1.0209	1.0392	1.03005	84.6012	89.4386	87.0199	0.615953	1.01754	0.816746	1.11504	1.03331	1.07418	90.6699	86.5951	88.6325	8.74915	10.5585	9.65383	1.02007	0.961006	0.990539	48.6218	53.8536	51.2377	4.48934	5.68401	5.08667	0.305673	0.327371	0.316522	17.0704	11.713	14.3917	0	0	0
NR-47491	NE948	SAUSA300_0349	-	hypothetical protein	0.4255	0.63085	0.528175	95.4209	95.5903	95.5056	0	0.0694444	0.0347222	1.00567	1.02051	1.01309	86.0914	92.2745	89.183	0.772698	2.26374	1.51822	1.06662	1.00902	1.03782	90.5639	87.4649	89.0144	10.9398	12.9286	11.9342	0.927337	0.745912	0.836624	56.304	57.4468	56.8754	7.10383	6.63329	6.86856	0.306689	0.251994	0.279341	17.376	20.1469	18.7614	0.0877578	0	0.0438789
NR-47492	NE949	SAUSA300_1752	hsdM	type I restriction-modification system, M subunit	0.5069	0.61235	0.559625	96.6072	96.4805	96.5439	0.104932	0.0322893	0.0686106	1.06213	0.951532	1.00683	93.4745	95.0945	94.2845	0.375811	0.213285	0.294548	0.975667	1.01571	0.995686	88.9218	90.6149	89.7683	8.28753	7.67453	7.98103	0.868926	0.77188	0.820403	57.4202	54.4959	55.9581	6.24133	6.81199	6.52666	0.26466	0.196444	0.230552	14.7541	9.61298	12.1835	0	0.124844	0.062422
NR-47493	NE950	SAUSA300_0968	-	phosphoribosylaminoimidazole-succinocarboxamide synthase	0.3553	0.63085	0.493075	86.2771	96.7625	91.5198	0	0.545653	0.272827	1.06093	1.06955	1.06524	90.1289	90.8214	90.4751	0.257827	2.31392	1.28587	0.932349	0.940131	0.93624	82.5145	87.9584	85.2364	9.60983	29.0342	19.322	0.929858	0.785954	0.857906	49.9644	53.2867	51.6256	5.40741	9.79021	7.59881	0.463142	0.225501	0.344321	12.5651	9.99419	11.2796	0	0.174317	0.0871585
NR-47494	NE951	SAUSA300_1613	-	putative abrB protein	0.3293	0.64195	0.485625	92.4651	97.0334	94.7493	0	0.600826	0.300413	1.09412	1.03609	1.0651	90.93	93.6186	92.2743	0.953007	2.90409	1.92855	1.04499	0.948833	0.99691	88.5196	88.0892	88.3044	11.4048	28.9809	20.1928	0.889546	0.758281	0.823913	48.418	53.0071	50.7126	2.9383	6.5371	4.7377	0.350272	0.228509	0.28939	16.0386	15.5254	15.782	0	0	0
NR-47495	NE952	SAUSA300_2442	gntP	gluconate permease	0.3626	0.59385	0.478225	95.982	95.8567	95.9194	0	0.261292	0.130646	1.10202	1.04231	1.07217	92.6048	91.6379	92.1214	1.3866	2.07135	1.72897	1.04018	0.945207	0.992693	91.1687	87.4307	89.2997	14.6561	25.0154	19.8358	0.893913	0.780503	0.837208	57.0595	57.596	57.3277	7.11785	7.67947	7.39866	0.214782	0.188916	0.201849	19.018	19.2525	19.1352	0	0	0
NR-47496	NE953	SAUSA300_0770	-	hypothetical protein	0.333	0.48655	0.409775	95.0694	95.7372	95.4033	0.0295247	0.0349406	0.0322327	1.09979	1.11351	1.10665	89.7623	91.6385	90.7004	0.348653	2.09974	1.2242	1.08345	0.966961	1.0252	89.6396	89.9792	89.8094	13.3634	20.2492	16.8063	0.894921	0.875472	0.885196	47.9389	52.2558	50.0973	6.10687	8.13953	7.1232	0.343239	0.271232	0.307236	14.6879	12.0398	13.3638	0.0469263	0	0.0234631
NR-47497	NE954	SAUSA300_2327	-	hypothetical protein	0.3441	0.53095	0.437525	93.6199	96.1901	94.905	0	0.22633	0.113165	1.05491	1.03142	1.04316	87.9823	92.1254	90.0538	0.530191	2.10245	1.31632	1.06587	0.94847	1.00717	90.3576	87.8926	89.1251	12.0968	22.4443	17.2706	0.958076	0.834172	0.896124	55.5365	62.6359	59.0862	6.43777	7.06522	6.7515	0.328595	0.232124	0.28036	15.1922	16.0398	15.616	0	0	0
NR-47498	NE955	SAUSA300_2340	narI	respiratory nitrate reductase, gamma subunit	0.3108	0.48655	0.398675	91.033	94.8908	92.9619	0	0.0780031	0.0390016	1.11796	0.997568	1.05776	86.0035	93.145	89.5743	0.231348	1.61959	0.925469	1.0875	0.96261	1.02506	89.5105	87.4486	88.4795	10.1951	20.4733	15.3342	0.912725	0.850943	0.881834	52.4194	60.9489	56.6842	6.45161	10.9489	8.70026	0.36571	0.259248	0.312479	12.2798	11.2509	11.7653	0	0.0349406	0.0174703
NR-47499	NE956	SAUSA300_1524	-	CBS domain-containing protein	0.3701	0.42365	0.396875	88.9681	93.0598	91.0139	0	0	0	1.04357	1.01469	1.02913	85.6695	88.8525	87.261	0.13947	0.837887	0.488679	0.98489	0.995241	0.990066	84.8898	88.1044	86.4971	10.0385	19.6325	14.8355	0.960427	0.867086	0.913757	48.7097	53.0851	50.8974	5.92654	4.78723	5.35689	0.310995	0.296463	0.303729	14.7407	12.2928	13.5168	0.037037	0.0345304	0.0357837
NR-47500	NE957	SAUSA300_0340	-	NADH-dependent FMN reductase	0.3478	0.53465	0.441225	92.5068	96.2257	94.3663	0	0.183217	0.0916085	1.04003	1.06176	1.0509	88.5399	88.769	88.6544	0.501169	4.8761	2.68863	1.02782	0.907138	0.967477	89.3048	88.3897	88.8473	11.5508	22.3454	16.9481	0.942287	0.818658	0.880473	55.625	55.7241	55.6745	6.59656	7.72414	7.16035	0.308849	0.228655	0.268752	15.0357	16.4668	15.7512	0	0	0
[truncated: 964 more rows]
[truncated: 24 more columns]
