# Supplementary material for: Systematic identification of bacterial factors driving Staphylococcus aureus intracellular lifestyle in non-professional phagocytes
Source: Nat Commun. 2025 Dec 10;16:10907. doi: 10.1038/s41467-025-66373-9 (PMC12696020; doi:10.1038/s41467-025-66373-9)
Supplement: Supplementary file 4 — Supplementary Data 2 [file 41467_2025_66373_MOESM4_ESM.xlsx]

## Sheet: HeLa
NR Number	Strain	cluster	Old Accession Number	New Accession Number	Old Gene Symbol	New Gene Symbol	Old Gene Description	New Gene Description	OD600_1	OD600_2	OD600_3	OD600_avg	inf_0.5hpi_1	inf_0.5hpi_2	inf_0.5hpi_3	inf_0.5hpi_avg	rep_0.5hpi_1	rep_0.5hpi_2	rep_0.5hpi_3	rep_0.5hpi_avg	viab_0.5hpi_1	viab_0.5hpi_2	viab_0.5hpi_3	viab_0.5hpi_avg	inf_1.5hpi_1	inf_1.5hpi_2	inf_1.5hpi_3	inf_1.5hpi_avg	rep_1.5hpi_1	rep_1.5hpi_2	rep_1.5hpi_3	rep_1.5hpi_avg	viab_1.5hpi_1	viab_1.5hpi_2	viab_1.5hpi_3	viab_1.5hpi_avg	inf_3hpi_1	inf_3hpi_2	inf_3hpi_3	inf_3hpi_avg	rep_3hpi_1	rep_3hpi_2	rep_3hpi_3	rep_3hpi_avg	viab_3hpi_1	viab_3hpi_2	viab_3hpi_3	viab_3hpi_avg	inf_6hpi_1
NR-46571	NE28	f	SAUSA300_0947	SAUSA300_RS05090	-	menH	hydrolase, alpha/beta hydrolase fold family	2-succinyl-6-hydroxy-2, 4-cyclohexadiene-1-carboxylate synthase	0.3811	0.39785	0.4664	0.415117	90.0528	89.6569	85.6276	88.4458	0	0	0	0	0.948882	0.911765	0.977335	0.945994	89.7267	85.9275	78.0102	84.5548	0.377003	1.82463	0.0896325	0.763755	0.870088	0.954062	0.978941	0.934364	61.0096	70.1542	75.2207	68.7948	4.80769	3.59343	5.54855	4.64989	0.827523	0.890415	0.970179	0.896039	48.9266
NR-46624	NE81	g	SAUSA300_2285	SAUSA300_RS12630	galM	galM	aldose 1-epimerase	galactose mutarotase	0.5624	0.41625	0.3552	0.444617	90.4523	91.8498	90.8655	91.0559	0	0	0	0	0.916116	1.01961	0.930861	0.955528	86.2273	91.0769	87.8469	88.3837	0.35517	0.205128	0.350877	0.303725	0.895723	0.94294	0.916935	0.918533	83.4909	88.6221	79.0912	83.7347	3.30909	5.11651	4.00381	4.14314	0.97036	0.921327	0.962532	0.951407	73.8365
NR-46638	NE95	h	SAUSA300_1989	SAUSA300_RS10935	agrB	agrB	accessory gene regulator protein B	accessory gene regulator protein B	0.4185	0.3811	0.3591	0.386233	85.7296	84.3744	76.0664	82.0568	0	0	0	0	0.976199	0.932773	0.9908	0.966591	80.8636	83.2679	72.7811	78.9709	0	0.0490677	0	0.0163559	0.947593	0.985493	0.988593	0.973893	79.7451	73.4466	68.6939	73.9619	1.32935	0.797607	0.42722	0.851392	1.06175	0.956138	1.00229	1.00673	68.8156
NR-46647	NE104	g	SAUSA300_0641	SAUSA300_RS03435	-	gehE	putative lipase/esterase	alpha/beta hydrolase	0.4884	0.5587	0.4033	0.483467	94.0824	92.7937	90.0701	92.3154	0	0	0	0	0.962856	0.945845	0.954558	0.95442	92.3803	93.7469	90.2288	92.1187	0.32656	1.04218	0.154607	0.507782	0.974196	0.974371	0.945891	0.964819	86.3936	81.0692	78.949	82.1373	2.8028	0.686611	3.40219	2.2972	1.06598	0.946391	1.00688	1.00642	77.3303
NR-46745	NE202	d	SAUSA300_1902	SAUSA300_RS10415	-	-	conserved hypothetical protein	hypothetical protein	0.5512	0.4255	0.3923	0.456333	91.4902	93.3229	86.1176	90.3102	0	0	0	0	0.95348	0.94958	1.06635	0.989804	88.2199	91.4615	84.793	88.1581	0	0.785752	0.269946	0.351899	0.94521	0.923114	0.975139	0.947821	84.9847	87.7399	78.1209	83.6152	3.81342	3.78897	4.87646	4.15962	1.03634	0.952889	0.940817	0.976683	63.2469
NR-46763	NE220	b	SAUSA300_0595	SAUSA300_RS03200	-	-	conserved hypothetical protein	hypothetical protein	0.3887	0.3924	0.43865	0.406583	82.8346	84.4759	81.6588	82.9898	0.201694	0.383468	0.254083	0.279748	1.00456	1.04574	1.02754	1.02595	65.0876	67.3881	65.8208	66.0988	0.856364	1.15672	0.854993	0.956026	0.965427	1.00714	1.09884	1.0238	56.6557	60.1702	57.8051	58.2103	4.79201	3.49794	3.89811	4.06269	0.902815	0.888	0.872148	0.887654	21.4752
NR-46807	NE264	f	SAUSA300_0829	SAUSA300_RS04475	lipA	lipA	lipoic acid synthetase	lipoyl synthase	0.4364	0.560495	0.4255	0.474132	94.9781	93.1893	81.4294	89.8656	0.0398565	0	0	0.0132855	0.947962	0.993931	0.927405	0.956433	95.617	94.3734	89.201	93.0638	3.95745	2.30179	0.124844	2.12803	0.930682	0.945358	0.937116	0.937719	79.6754	78.6621	63.9535	74.097	13.2186	2.73438	3.95349	6.63549	0.902258	0.950569	1.05215	0.968325	67.6987
NR-46817	NE274	g	SAUSA300_1867	SAUSA300_RS10195	-	vraT	conserved hypothetical protein	transporter	0.4739	0.4776	0.47935	0.47695	95.9809	96.3111	94.9922	95.7614	0.477517	0.521251	0.815217	0.604662	1.01971	1.01124	1.04778	1.02624	90.4987	90.8899	92.768	91.3855	1.07481	0.548292	1.29143	0.971511	0.914107	0.891018	0.92298	0.909369	85.2406	84.6154	88.0389	85.965	0.499109	0.544588	0.69541	0.579702	0.831111	0.870519	0.852148	0.851259	58.8732
NR-46826	NE283	f	SAUSA300_2207	SAUSA300_RS12165	-	pbuG	xanthine/uracil permease family protein	NCS2 family permease	0.455	0.44215	0.4441	0.447083	87.2917	81.3476	81.6987	83.446	0.0347222	0	0	0.0115741	1.03859	1.04622	0.958461	1.01442	80.5434	79.4747	77.1603	79.0595	0.570278	0.291829	0.407332	0.423146	1.05373	0.994197	1.00526	1.01773	78.2092	83.0827	71.9501	77.7473	4.329	2.98507	5.96288	4.42565	1.00882	0.918334	1.00535	0.977503	44.9741
NR-46853	NE310	d	SAUSA300_1267	SAUSA300_RS06880	-	trpB	tryptophan synthase, beta subunit	tryptophan synthase subunit beta	0.4292	0.41995	0.5772	0.47545	94.7637	94.0641	93.1882	94.0053	0.0680041	0	0	0.022668	1.06058	1.0775	0.998606	1.04556	86.8954	86.118	88.612	87.2085	0.522876	0.644522	1.25938	0.808926	1.08165	0.975338	1.09155	1.04951	87.4249	84.2046	84.1573	85.2623	5.39175	3.99101	6.82772	5.40349	1.06984	0.925714	0.816639	0.937396	48.8782
NR-46862	NE319	d	SAUSA300_1701	SAUSA300_RS09290	-	-	conserved hypothetical protein	aminoacetone oxidase family FAD-binding enzyme	0.481	0.47915	0.5254	0.495183	95.1983	95.0145	96.3489	95.5206	0.278358	0.373909	0.434657	0.362308	1.03642	1.02372	0.962085	1.00741	91.7828	89.6698	90.3246	90.5924	1.21056	1.79245	2.78207	1.92836	0.963591	1.02515	0.946183	0.978307	88.7446	86.5031	86.329	87.1922	11.6017	5.63302	7.3017	8.17881	0.989717	0.922117	0.823673	0.911836	45.9514
NR-46865	NE322	d	SAUSA300_1500	SAUSA300_RS08190	-	-	putative competence protein ComYC	competence type IV pilus minor pilin ComGF	0.4773	0.49435	0.3922	0.454617	94.1771	91.6454	88.3391	91.3872	0	0.0509424	0	0.0169808	0.918139	0.916433	1.04238	0.958983	93.9195	93.2563	92.3124	93.1627	0.787402	1.97495	1.87577	1.54604	0.908059	1.00387	0.951155	0.954361	85.8921	81.4477	77.792	81.7106	6.0969	3.96783	6.70732	5.59068	0.82605	0.92563	0.953051	0.901577	51.7665
NR-46877	NE334	d	SAUSA300_2161	SAUSA300_RS11915	-	hysA	Hyaluronate lyase precursor	hyaluronate lyase	0.4144	0.5142	0.3737	0.4341	92.7279	91.4748	89.5265	91.2431	0.0335121	0	0	0.0111707	1.07609	0.952848	1.00084	1.00993	93.3966	93.7532	88.0254	91.7251	0.401313	1.57085	1.1615	1.04455	0.968894	0.952128	1.05762	0.99288	83.5289	87.5303	73.852	81.6371	6.13779	6.84019	7.01531	6.66443	0.919125	0.926767	0.959168	0.93502	40
NR-46883	NE340	d	SAUSA300_2014	SAUSA300_RS11075	ilvA	ilvA	threonine dehydratase	L-threonine dehydratase biosynthetic IlvA	0.3922	0.4736	0.3589	0.408233	94.0905	91.7725	92.1501	92.671	0	0.0507872	0.02886	0.0265491	1.09232	0.919234	0.965988	0.992514	92.3488	91.8411	85.6122	89.934	0.400936	1.28824	0.83903	0.842735	1.05797	0.95087	0.941211	0.983351	85.3103	82.3038	81.5746	83.0629	4.58753	5.064	7.0129	5.55481	0.898377	0.934068	0.924606	0.919017	52.3876
NR-46889	NE346	d	SAUSA300_1346	SAUSA300_RS07340	-	dinG	putative DnaQ family exonuclease/DinG family helicase	ATP-dependent helicase DinG	0.4329	0.4772	0.555	0.488367	93.8579	88.0368	83.2357	88.3768	0.0996016	0	0	0.0332005	1.08619	0.913165	0.999442	0.999599	89.4718	89.0956	83.5712	87.3795	0.708968	0.65375	0.531766	0.631495	0.997172	0.935687	1.04504	0.992634	86.5399	84.4173	74.8834	81.9469	5.87023	2.83648	5.7765	4.82774	0.946366	0.934532	0.983942	0.954947	42.8465
NR-46896	NE353	a	SAUSA300_0975	SAUSA300_RS05240	-	purH	bifunctional purine biosynthesis protein	bifunctional phosphoribosylaminoimidazolecarboxamide formyltransferase/inosine monophosphate cyclohydrolase	0.3851	0.4997	0.3924	0.425733	49.1769	44.6467	54.4075	49.4104	0	0	0	0	1.02957	0.972082	0.990521	0.997391	37.4471	33.9009	37.3579	36.2353	0	0	0.593379	0.197793	1.08554	0.965667	0.936531	0.995914	36.4691	17.3574	33.1467	28.9911	2.77062	0.730994	6.43143	3.31101	1.00953	0.951961	0.961309	0.974266	19.1165
NR-46897	NE354	d	SAUSA300_0503	SAUSA300_RS02695	-	pdxR	transcriptional regulator, gntR family protein	PLP-dependent aminotransferase family protein	0.4516	0.359	0.40155	0.40405	96.5121	96.2642	97.0899	96.6221	0.421617	0.592255	2.01058	1.00815	1.06248	0.978019	0.984212	1.00824	91.9826	92.7473	93.078	92.6026	1.47551	1.11355	2.6371	1.74205	0.951522	1.02593	1.01838	0.99861	88.8641	87.1837	86.2665	87.4381	3.47551	3.11355	4.6371	3.74205	0.951522	1.02593	1.01838	0.99861	57.4312
NR-46898	NE355	d	SAUSA300_2515	SAUSA300_RS13960	-	rob	transcriptional regulator, TetR family	TetR family transcriptional regulator	0.5844	0.48645	0.3848	0.485217	92.1669	84.2566	91.0354	89.153	0.0366032	0.0485909	0	0.028398	0.985215	0.960784	1.06356	1.00319	92.1298	92.0818	87.551	90.5875	1.16337	1.77923	1.19534	1.37931	0.947685	0.922147	1.00322	0.957683	82.3981	84.1707	81.8024	82.7904	12.2729	6.10481	10.8559	9.74454	0.87403	0.959132	0.879033	0.904065	51.341
NR-46900	NE357	d	SAUSA300_0107	SAUSA300_RS00555	-	nptA	Na/Pi cotransporter family protein	Na/Pi cotransporter	0.4439	0.43105	0.4404	0.43845	95.7072	88.4316	85.9557	90.0315	0.105559	0	0	0.0351863	1.02488	1.02101	1.00641	1.01743	93.5942	93.1842	87.8313	91.5366	2.70083	1.52609	1.08293	1.76995	1.02086	0.948124	1.02632	0.998434	84.9515	83.8037	73.8088	80.8547	5.5481	4.75207	6.0467	5.44896	0.970865	0.898584	0.969261	0.946237	49.4297
NR-46903	NE360	e	SAUSA300_1929	SAUSA300_RS10585	-	-	phi77 ORF004-like protein, putative phage tail component	phage tail protein	0.4292	0.41255	0.3996	0.413783	94.624	85.9924	84.9609	88.5258	0.0702741	0	0.0289771	0.0330837	1.02633	0.963212	0.962085	0.983874	89.9518	90.8475	86.7813	89.1935	1.83467	2.32446	1.69109	1.95007	1.1011	0.998549	1.03773	1.04579	84.1552	82.4697	68.1477	78.2575	9.26002	15.6337	10.4481	11.7806	0.529711	0.441959	0.525195	0.498955	49.5818
NR-46929	NE386	c	SAUSA300_1708	SAUSA300_RS09325	rot	rot	staphylococcal accessory regulator Rot	accessory regulator Rot	0.3959	0.47915	0.6882	0.521083	94.109	90.3333	85.9284	90.1236	0.0365898	0.047619	0.0277546	0.0373211	0.985575	0.980392	1.00446	0.990143	89.6396	92.0752	85.5951	89.1033	1.3003	1.00739	1.05225	1.11998	0.686257	0.720019	0.706084	0.70412	76.6215	80.9831	70.1665	75.9237	8.12545	4.99597	7.4904	6.87061	0.39506	0.376004	0.447749	0.406271	26.7003
NR-46970	NE427	f	SAUSA300_1801	SAUSA300_RS09855	fumC	fumC	fumarate hydratase, class II	class II fumarate hydratase	0.4404	0.39405	0.4108	0.415083	91.7735	87.8972	89.7367	89.8025	0	0	0	0	1.0529	0.999066	0.931698	0.994556	89.4667	82.9185	80.8397	84.4083	0.666667	0.634456	1.27144	0.857521	1.06045	0.990812	0.989178	1.01348	86.108	75.2153	83.371	81.5648	6.28577	3.44498	6.45883	5.39653	0.894721	0.870063	0.84724	0.870675	51.7473
NR-46976	NE433	d	SAUSA300_1282	SAUSA300_RS06960	pstC	pstC	phosphate ABC transporter, permease protein PstC	phosphate ABC transporter permease subunit PstC	0.4329	0.5032	0.444	0.460033	92.5046	92.3883	89.24	91.3776	0	0	0	0	0.986296	0.965453	1.02342	0.991722	82.4556	82.0415	80.5077	81.6683	0.725426	1.38408	1.08141	1.06364	0.974549	0.97824	0.973677	0.975489	71.8917	72.6238	81.7655	75.427	7.7445	6.23762	7.47512	7.15241	0.787297	0.737573	0.897385	0.807418	49.3625
NR-47003	NE460	b	SAUSA300_0955	SAUSA300_RS05135	atl	atlA	autolysin	bifunctional autolysin	0.4478	0.4663	0.51615	0.47675	85.9252	83.9556	85.7829	85.2212	1.46401	2.5227	3.17003	2.38558	1.00956	0.958311	0.976697	0.981524	87.4283	87.3816	89.2239	88.0113	2.66175	2.70636	3.01552	2.79454	0.9177	1.01086	0.947426	0.958662	61.3588	56.8982	55.8162	58.0244	2.477	2.12496	1.54242	2.04813	0.9177	0.934222	0.922074	0.924665	55.5638
NR-47065	NE522	d	SAUSA300_1889	SAUSA300_RS10335	purB	purB	adenylosuccinate lyase	adenylosuccinate lyase	0.3589	0.455	0.3811	0.398333	94.8864	95.77	91.9156	94.1907	0.0315657	0.3327	0	0.121422	1.04245	0.98226	1.01728	1.014	90.7469	93.3905	85.7829	89.9734	0.528751	1.8668	1.15885	1.1848	1.06964	0.958414	1.03481	1.02095	86.276	86.268	82.0444	84.8628	4.69538	4.20819	5.8447	4.91609	0.815314	0.738246	0.909619	0.82106	40.2513
NR-47072	NE529	a	SAUSA300_0017	SAUSA300_RS00090	purA	purA	adenylosuccinate synthetase	adenylosuccinate synthetase	0.3407	0.4407	0.37215	0.384517	48.7066	46.5984	52.0245	49.1098	0	0	0	0	1.12996	1.08718	1.08941	1.10218	24.1379	29.9636	26.5406	26.8807	0	0	0.0378072	0.0126024	0.991732	0.993499	0.993987	0.993073	28.9005	24.8494	20.473	24.741	0.107797	0	0	0.0359323	0.991732	0.993499	0.993987	0.993073	20.9885
NR-47124	NE581	b	SAUSA300_0972	SAUSA300_RS05225	purF	purF	amidophosphoribosyltransferase	amidophosphoribosyltransferase	0.4517	0.4554	0.38665	0.43125	71.7565	76.9365	78.5233	75.7388	0	0	0	0	0.988267	0.955933	0.947619	0.96394	63.4157	63.2334	59.5639	62.071	0.637704	0.899358	0.989793	0.842285	0.942879	0.95749	1.01496	0.971775	63.8594	60.5059	68.4631	64.2761	2.02145	2.66132	2.98294	2.55524	0.942879	0.93749	1.01496	0.965108	44.2866
NR-47135	NE592	b	SAUSA300_2060	SAUSA300_RS11345	atpA	atpA	ATP synthase F1, alpha subunit	ATP synthase subunit alpha	0.4443	0.40905	0.4554	0.43625	73.0348	77.8415	73.8578	74.9114	0	0	0	0	1.11937	0.930532	0.972679	1.00753	75.8871	73.7608	72.4724	74.0401	0.0668226	0.269397	0.477185	0.271135	1.05797	0.937485	0.980696	0.992051	70.8358	51.1456	56.3482	59.4432	2.0649	1.89573	3.39409	2.45157	1.07657	0.948327	0.973237	0.999378	50.9297
NR-47180	NE637	d	SAUSA300_1791	SAUSA300_RS09805	cbf1	cbf1	cmp-binding-factor 1	3'-5' exoribonuclease YhaM	0.4479	0.44235	0.3811	0.423783	88.8625	85.1327	83.5754	85.8569	0	0	0	0	1.06203	1.05509	0.998049	1.03839	85.0064	83.9702	85.516	84.8309	0.351662	0.297767	0.289101	0.312843	1.10569	0.974371	1.0117	1.03059	76.0269	76.1153	74.1074	75.4165	4.72805	1.85464	4.47089	3.68453	0.996471	0.925969	0.95091	0.957783	31.6508
NR-47189	NE646	f	SAUSA300_2082	SAUSA300_RS11460	rpoE	rpoE	DNA-directed RNA polymerase, delta subunit	DNA-directed RNA polymerase subunit delta	0.3922	0.49025	0.4664	0.449617	93.1399	87.5235	82.3457	87.6697	0.102389	0	0.0284495	0.0436128	1.05662	0.995331	0.979928	1.01063	83.8385	85.3182	85.0484	84.735	0.712205	0.272727	0.820874	0.601935	1.09191	1.06383	0.99766	1.05113	84.761	81.8817	82.5111	83.0513	4.98294	2.04301	7.0901	4.70535	1.06281	0.963309	1.03533	1.02048	64.5311
NR-47257	NE714	b	SAUSA300_1558	SAUSA300_RS08490	mtnN	mtnN	5'-methylthioadenosine/S-adenosylhomocysteine nucleosidase	5'-methylthioadenosine/S-adenosylhomocysteine nucleosidase	0.4221	0.4184	0.34235	0.394283	68.1063	75.079	68.3281	70.5045	0	0.052687	0	0.0175623	1.07292	0.945685	0.958161	0.992257	58.2545	55.8924	55.7679	56.6383	0.109091	0	0	0.0363637	1.03345	0.991732	0.961669	0.995616	55.8914	62.7291	57.4968	58.7058	0.109091	0	0	0.0363637	1.03345	0.991732	0.961669	0.995616	44.106
NR-47287	NE744	b	SAUSA300_0967	SAUSA300_RS05200	purK	purK	phosphoribosylaminoimidazole carboxylase, ATPase subunit	5-(carboxyamino)imidazole ribonucleotide synthase	0.44702	0.422	0.4443	0.437773	67.1811	54.6371	63.493	61.7704	0	0	0.0275255	0.00917517	1.05157	0.926237	1.01282	0.996877	55.1202	55.9244	55.1026	55.3824	0	0.0510725	0.117302	0.0561248	1.05903	0.946809	0.997368	1.00107	53.8912	43.5568	59.1767	52.2082	2.08058	2.12569	5.28874	3.165	1.08363	1.00023	1.06989	1.05125	30.791
NR-47301	NE758	e	SAUSA300_0330	SAUSA300_RS01755	-	ulaA	putative transport protein SgaT	PTS ascorbate transporter subunit IIC	0.5328	0.41235	0.3811	0.442083	93.8038	85.8162	81.9274	87.1825	0.0688468	0	0	0.0229489	1.0476	1.04669	0.983552	1.02595	94.1239	91.7111	88.2748	91.3699	2.06553	3.34464	1.85304	2.42107	0.992577	0.997582	0.915472	0.968544	76.8405	85.6134	77.28	79.9113	19.4494	19.3518	19.996	19.5991	0.920254	0.926897	0.914207	0.920453	52.8517
NR-47313	NE770	e	SAUSA300_0704	SAUSA300_RS03785	-	-	ABC transporter ATP-binding protein	ABC transporter ATP-binding protein	0.4515	0.45695	0.3923	0.433583	90.7869	85.7271	92.0249	89.513	0	0	0	0	1.1273	1.04015	1.03122	1.06622	90.8095	89.6296	88.0087	89.4826	1.81301	3.81481	2.02516	2.55099	1	0.979207	0.941503	0.97357	75.4975	80.6297	75.8736	77.3336	17.0605	15.7236	17.6479	16.8107	0.804375	0.821327	0.899832	0.841845	49.3209
NR-47366	NE823	d	SAUSA300_1866	SAUSA300_RS10190	vraS	vraS	two-component sensor histidine kinase	two-component sensor histidine kinase	0.4145	0.47175	0.4514	0.445883	93.194	88.4399	86.1302	89.2547	0.0316556	0	0	0.0105519	1.0392	1.01027	1.01505	1.02151	88.7788	88.5057	85.2401	87.5082	0.176991	0.470219	0.0322269	0.226479	0.998586	0.925532	0.907575	0.943898	76.2348	80.5779	72.9388	76.5838	0.566802	0.927734	1.06383	0.852789	0.87156	0.847784	0.920018	0.879787	51.6844
NR-47371	NE828	na	SAUSA300_1916	SAUSA300_RS10490	-	aspB	hypothetical protein	hypothetical protein	0.4736	0.54205	0.3922	0.469283	94.1558	92.9833	94.775	93.9714	0	0	0	0	1.11071	1.03128	0.960413	1.03413	93.1624	92.9502	92.8287	92.9804	0.1221	0.493938	0.11383	0.243289	1.15801	1.07689	1.02779	1.08756	90.2869	88.4909	86.4473	88.4084	0.358637	0.884521	0.564694	0.602617	1.08066	0.94732	1.04576	1.02458	88.5334
NR-47416	NE873	h	SAUSA300_1991	SAUSA300_RS10945	agrC	agrC	accessory gene regulator protein C	ATP-binding protein	0.3739	0.3739	0.39425	0.380683	89.0031	86.932	89.8443	88.5931	0.0381388	0.0402091	0.13655	0.0716326	1.06828	1.00812	0.97891	1.01844	79.7881	81.9216	80.0756	80.5951	0.371747	0.294985	0.340265	0.335666	0.908719	0.94177	0.993987	0.948159	83.6813	86.4587	82.8483	84.3294	0.835207	0.7542	1.23245	0.940619	0.92237	0.9177	0.993987	0.944686	72.7043
NR-47455	NE912	h	SAUSA300_0752	SAUSA300_RS04060	clpP	clpP	ATP-dependent Clp protease proteolytic subunit	ATP-dependent Clp protease proteolytic subunit	0.4888	0.4888	0.40545	0.461017	83.0498	83.8043	80.2296	82.3612	0	0	0	0	1.05555	0.949843	1.06713	1.02417	70.8237	71.035	62.7089	68.1892	0.0384911	0.236128	0.142197	0.138939	0.976325	0.954904	1.05712	0.996117	74.6301	80.9742	78.0852	77.8965	0.0384911	0.236128	0.142197	0.138939	0.976325	0.954904	1.05712	0.996117	72.7043
NR-47585	NE1042	d	SAUSA300_2529	SAUSA300_RS14030	-	-	hypothetical protein	VOC family protein	0.3737	0.40515	0.4108	0.39655	92.7069	88.5867	90.3035	90.5324	0	0	0	0	1.06311	1.04715	0.991915	1.03406	91.5732	92.4444	82.9132	88.9769	0.672861	1.51852	1.90504	1.36547	1.10322	0.979207	0.997953	1.02679	83.8599	81.5537	85.8892	83.7676	6.9909	2.02858	4.5746	4.53136	0.926958	1.00673	0.899526	0.944405	53.5235
NR-47685	NE1142	c	SAUSA300_2264	SAUSA300_RS12510	-	rpiRc	RpiR family phosphosugar-binding transcriptional regulator	MurR/RpiR family transcriptional regulator	0.4958	0.45325	0.4403	0.463117	91.5897	89.9256	93.9171	91.8108	0	0	0.0272777	0.00909257	1.0934	0.94071	1.02202	1.01871	83.172	88.6139	89.6046	87.1302	1.18442	1.65017	1.69005	1.50821	0.766702	0.75911	0.717227	0.74768	67.5875	71.6216	73.344	70.851	7.2744	5.93407	8.4453	7.21792	0.383204	0.322372	0.383239	0.362938	33.4316
NR-47697	NE1154	e	SAUSA300_0216	SAUSA300_RS01135	uhpT	uhpT	sugar phosphate antiporter	hexose phosphate transporter	0.4477	0.4474	0.4514	0.448833	95.4958	92.3642	90.3506	92.7369	0.072648	0	0	0.024216	0.992788	0.953782	0.993867	0.980145	93.2656	94.9118	94.0572	94.0782	3.05342	5.59194	6.53391	5.05976	0.939555	0.959865	0.940041	0.946487	88.2239	84.9741	82.4675	85.2218	19.8842	22.7884	21.5628	21.4118	0.731122	0.762195	0.70653	0.733283	53.9256
NR-47699	NE1156	e	SAUSA300_0405	SAUSA300_RS02175	hsdM	hsdM1	type I restriction-modification system, M subunit	type I restriction-modification system subunit M	0.4367	0.3956	0.3774	0.403233	91.63	91.7896	94.9195	92.7797	0	0	0	0	0.98233	0.94958	1.00418	0.978697	91.557	92.8759	91.4814	91.9714	2.3655	2.72394	2.94394	2.67779	0.967126	0.923114	0.933899	0.94138	85.8268	85.5518	85.7266	85.7017	19.979	19.9603	19.2545	19.7313	0.806634	0.815967	0.778712	0.800438	46.9767
NR-47731	NE1188	h	SAUSA300_1912	SAUSA300_RS10465	-	pmtB	putative membrane protein	ABC-2 transporter family protein	0.4553	0.4033	0.4553	0.437967	88.4887	79.3204	77.4539	81.7543	0	0.0485437	0	0.0161812	1.0714	0.961718	1.04238	1.02517	82.0315	73.4875	79.6579	78.3923	0.0335233	0.147565	0.0560852	0.0790578	1.05444	0.983075	1.043	1.02684	76.1544	61.6614	66.1178	67.9779	1.99862	0.783699	1.46022	1.41418	1.02399	0.969807	1.01486	1.00289	72.2245
NR-47736	NE1193	d	SAUSA300_0605	SAUSA300_RS03250	sarA	sarA	accessory regulator A	transcriptional regulator	0.4736	0.4181	0.4588	0.450167	95.2246	89.9574	96.0311	93.7377	0	0	0.214535	0.0715117	1.01947	0.985528	1.03959	1.01486	92.7946	88.8777	86.8461	89.5061	0.875421	1.20785	0.907167	0.996813	1.04984	0.960832	0.967242	0.992638	87.7704	70.118	84.852	80.9135	7.48307	1.52398	4.07477	4.36061	0.879922	1.03551	0.885441	0.933624	55.2361
NR-47793	NE1250	e	SAUSA300_2076	SAUSA300_RS11430	-	-	aldehyde dehydrogenase family protein	aldehyde dehydrogenase family protein	0.3737	0.4218	0.4219	0.4058	92.7297	88.536	88.0495	89.7717	0	0	0	0	1.09124	0.94071	1.01478	1.01557	89.9343	87.3405	87.8842	88.3863	1.79557	2.8586	1.55178	2.06865	1.02192	0.947292	0.980111	0.983106	84.2279	78.3828	81.0673	81.226	16.3914	20.3619	18.2848	18.346	0.854622	0.813182	0.799832	0.822545	48.5857
NR-47805	NE1262	b	SAUSA300_1984	SAUSA300_RS10910	-	mroQ	hypothetical protein	CPBP family intramembrane metalloprotease	0.4887	0.4516	0.4517	0.464	74.8408	73.0435	79.843	75.9091	0	0	0	0	1.01911	1.03081	0.994146	1.01469	67.5907	73.4129	63.2797	68.0944	0.0684463	0.0954654	0.112899	0.0922702	1.03287	1.01306	1.03627	1.0274	69.0706	50.7502	60.2178	60.0129	3.64312	0.197433	1.42318	1.75458	0.949188	0.940357	1.05307	0.980871	42.552
NR-47821	NE1278	na	SAUSA300_1890	SAUSA300_RS10340	-	scpA	staphopain A	staphopain A	0.4884	0.4847	0.496	0.4897	91.4123	92.2059	92.0194	91.8792	0	0	0	0	1.01623	0.952381	1.03401	1.00087	88.1702	88.5391	82.3665	86.3586	1.00536	1.22971	1.17748	1.13752	1.05479	0.983075	1.01843	1.01876	88.8417	82.9787	88.4264	86.7489	18.4657	21.6518	23.0964	21.0713	1.06373	1.04711	1.00508	1.03864	68.9189
NR-47839	NE1296	a	SAUSA300_0690	SAUSA300_RS03705	saeS	saeS	sensor histidine kinase SaeS	two-component sensor histidine kinase	0.4621	0.43805	0.5439	0.48135	66.3912	68.2489	69.9568	68.199	0	0	0	0	0.985431	0.985154	0.968776	0.979787	54.6907	52.7033	52.376	53.2567	0.138504	0.0470146	0.206612	0.13071	0.956564	1.02853	0.937116	0.97407	57.993	59.2184	49.5674	55.5929	1.75299	2.42454	3.65268	2.61007	0.907198	0.920399	0.95458	0.927393	33.254
NR-47887	NE1345	f	SAUSA300_0946	SAUSA300_RS05085	menD	menD	inyl-6-hydroxy-2, 4-cyclohexadiene-1-carboxylic acid synthase/2-oxoglutarate decarbo	2-succinyl-5-enolpyruvyl-6-hydroxy-3- cyclohexene-1-carboxylate synthase	0.4072	0.4146	0.35525	0.39235	92.9745	91.6545	88.361	90.9967	0.0810701	0	0.0395883	0.0402195	1.09921	1.06535	1.0255	1.06335	86.1339	84.9714	85.8259	85.6437	2.55508	2.36624	3.38011	2.76714	0.969974	0.952687	1.05787	0.993511	88.8808	89.6657	88.6364	89.061	15.4169	16.7602	16.0909	16.0893	0.818074	0.817333	0.799556	0.811654	65.9727
NR-47952	NE1410	d	SAUSA300_2065	SAUSA300_RS11375	-	mnaA	UDP-N-acetylglucosamine 2-epimerase	UDP-N-acetylglucosamine 2-epimerase (non-hydrolyzing)	0.3819	0.39405	0.4182	0.39805	89.0315	88.0298	88.5398	88.5337	0	0	0	0	0.971259	1.00233	0.958461	0.977351	76.3947	76.5172	73.5251	75.479	0.041632	0.422164	0.0661376	0.176645	0.949063	0.916344	0.944691	0.9367	85.6061	84.7753	75.7214	82.0343	6.1326	1.88366	4.27617	4.09748	0.904884	0.937781	0.842009	0.894892	38.3051
NR-47957	NE1415	c	SAUSA300_1253	SAUSA300_RS06805	glcT	glcT	transcription antiterminator	PTS transporter transcription antiterminator GlcT	0.5476	0.47545	0.4736	0.498883	91.4894	90.9719	91.1531	91.2048	0.0425532	0	0.0915192	0.0446908	0.947458	0.946312	0.938556	0.944108	92.1212	88.5188	87.8446	89.4949	0.767677	0.117555	1.99269	0.959307	0.948749	0.987998	0.960667	0.965805	81	88.2119	80.1545	83.1221	7.13333	1.22034	5.3779	4.57719	0.642674	0.684614	0.614758	0.647348	37.9391
NR-47989	NE1447	g	SAUSA300_1470	SAUSA300_RS08025	-	ispA	geranyltranstransferase	geranyltranstransferase	0.40535	0.4588	0.35705	0.407067	89.0393	91.4953	93.4777	91.3374	0	0	0	0	0.908402	0.999066	1.00446	0.970643	78.5598	85.2459	84.4978	82.7678	0	0	0	0	0.95228	0.988491	0.937701	0.959491	76.3507	80.3477	82.5785	79.759	0.551534	0.434573	3.27273	1.41961	1.04234	0.961244	0.925218	0.976268	45.8278
NR-48006	NE1464	b	SAUSA300_0971	SAUSA300_RS05220	purL	purL	phosphoribosylformylglycinamidine synthase II	phosphoribosylformylglycinamidine synthase subunit PurL	0.4072	0.4146	0.39785	0.40655	81.2253	79.0873	80.8883	80.4003	0	0	0.203046	0.067682	1.08362	1.02283	0.977766	1.02807	63.8979	63.815	62.5788	63.4306	1.27585	1.42582	1.44875	1.38347	0.985419	0.975197	1.03758	0.999399	44.2538	46.9069	46.2876	45.8161	1.27585	1.42582	1.44875	1.38347	0.95419	0.975197	1.03758	0.988989	46.5059
NR-48010	NE1468	d	SAUSA300_0635	SAUSA300_RS03405	fhuG	fhuG	ferrichrome transport permease protein fhuG	iron ABC transporter permease	0.3479	0.459	0.46075	0.42255	90.3846	89.1775	90.8041	90.1221	0.140713	0	0	0.0469043	0.99948	0.952341	1.0966	1.01614	80.1805	80.0698	84.2532	81.5012	1.04693	1.55099	1.66396	1.42063	1.04096	0.969185	0.925968	0.978705	84.3418	86.9594	85.0219	85.441	5.18135	3.87858	4.69707	4.58567	1.04096	0.969185	0.925968	0.978705	61.1613
NR-48030	NE1488	d	SAUSA300_0323	SAUSA300_RS01720	-	-	hypothetical protein	hypothetical protein	0.5439	0.55685	0.4071	0.502617	92.6645	94.3304	88.4582	91.8177	0.143833	0.0446429	0.0867804	0.0917521	1.00288	1.04575	0.963758	1.00413	88.6991	86.3636	81.6909	85.5845	0.835756	1.17467	0.348322	0.786249	0.972782	0.946809	0.923662	0.947751	87.8613	86.877	82.6321	85.7901	7.22543	6.37224	5.67278	6.42348	0.832534	0.83567	0.850589	0.839597	47.8747
NR-48036	NE1494	d	SAUSA300_1126	SAUSA300_RS06095	rnc	rnc	ribonuclease III	ribonuclease 3	0.5846	0.54205	0.3737	0.500117	89.0332	92.649	90.6098	90.764	0	0	0	0	0.943743	1.04155	0.973794	0.986362	86.2216	83.3829	81.6914	83.7653	0.213068	0.164677	0.178042	0.185262	0.995405	0.940379	0.985668	0.973817	84.5883	85.9846	85.7543	85.4424	7.66182	8.6156	8.20328	8.16023	0.831341	0.848689	0.864337	0.848122	45.007
NR-48051	NE1509	h	SAUSA300_0630	SAUSA300_RS03375	-	abcA	ABC transporter ATP-binding protein	ABC transporter ATP-binding protein	0.39055	0.396	0.43865	0.4084	77.3103	76.4735	77.4462	77.0767	0	0	0	0	0.959971	0.95845	0.971564	0.963328	63.2916	68.8997	60.8108	64.334	0	0.0539374	0.0287522	0.0275632	0.987982	0.896518	1.01726	0.967252	79.0378	71.2963	70.211	73.515	1.20673	0.526064	0.673894	0.802229	1.11115	1.00255	1.04389	1.05253	64.6673
NR-48054	NE1512	d	SAUSA300_2341	SAUSA300_RS12925	narJ	narJ	respiratory nitrate reductase, subunit delta	nitrate reductase molybdenum cofactor assembly chaperone	0.37375	0.3937	0.40155	0.389667	90.3099	92.6912	86.8583	89.9531	0	0	0	0	1.01226	0.964519	0.950376	0.975719	85.3528	79.2042	77.6408	80.7326	0.0356379	0.424403	0.557512	0.339184	0.99187	0.911509	0.996783	0.96672	83.9692	85.1672	84.4283	84.5216	6.3961	3.07443	5.2922	4.92091	0.869442	0.946052	0.942636	0.919377	44.1606
NR-48056	NE1514	d	SAUSA300_1231	SAUSA300_RS06675	-	-	gamma-aminobutyrate permease	gamma-aminobutyrate permease	0.36445	0.4032	0.42005	0.3959	90.8197	93.1733	79.1273	87.7068	0	0	0	0	0.989903	0.97535	1.00307	0.98944	85.9284	82.5142	86.7127	85.0518	0.109649	0.362131	0.122888	0.198223	0.967126	0.93472	0.952033	0.951293	86.339	83.9416	81.7717	84.0174	3.87339	3.77137	3.2368	3.62719	0.897212	0.896419	0.897691	0.897107	50
NR-48074	NE1532	h	SAUSA300_1992	SAUSA300_RS10950	agrA	agrA	accessory gene regulator protein A	DNA-binding response regulator	0.4442	0.39045	0.3813	0.405317	88.5984	75.6129	76.5199	80.2437	0	0.0430108	0	0.0143369	0.993148	1.08543	0.959297	1.01263	72.2433	72.1834	76.1229	73.5165	0.0691324	0.264971	0	0.111368	1.02262	0.912476	1.01843	0.984508	79.6431	71.367	69.6319	73.5473	1.68539	0.569948	0.490864	0.915401	1.06775	0.937108	1.12158	1.04215	78.143
NR-48109	NE1567	g	SAUSA300_1289	SAUSA300_RS07005	dapB	dapB	dihydrodipicolinate reductase	4-hydroxy-tetrahydrodipicolinate reductase	0.40145	0.4292	0.40525	0.411967	84.6173	91.5109	92.7273	89.6185	0	0	0	0	1.03173	0.923903	0.965988	0.973875	88.6371	84.8928	79.3322	84.2874	0.355182	0.313643	0.287853	0.318893	1.09473	0.925048	1.01609	1.01196	87.5407	83.7666	79.9666	83.758	6.19341	3.12997	5.98997	5.10445	0.974241	0.94913	0.914513	0.945961	78.4693
NR-48127	NE1585	d	SAUSA300_0807	SAUSA300_RS04355	-	-	hypothetical protein	hypothetical protein	0.47175	0.5069	0.38305	0.4539	94.9844	96.1188	91.1385	94.0806	0.10377	0.191663	0	0.0984777	1.04255	0.974323	0.950098	0.988991	90.811	86.2673	71.6262	82.9015	0.446429	0.599078	0.0922226	0.379243	0.950159	1.04932	0.951448	0.983643	88.1431	86.2789	79.3714	84.5978	7.975	3.27499	4.31294	5.18764	0.874464	0.922	0.914819	0.903761	49.8069
NR-48205	NE1663	e	SAUSA300_0918	SAUSA300_RS04935	-	ugtP	diacylglycerol glucosyltransferase	diacylglycerol beta-glucosyltransferase	0.52725	0.4958	0.42015	0.481067	86.3138	94.2981	87.5744	89.3954	0	0.0863931	0	0.0287977	1.1172	1.08077	1.02983	1.07593	89.7018	84.7476	84.0387	86.1627	3.23721	3.77648	3.64552	3.55307	0.943125	0.871857	0.942118	0.919033	73.4076	84.1079	70.3463	75.9539	12.5	15.7281	8.78211	12.3367	0.53638	0.51968	0.614784	0.556948	44.2155
NR-48210	NE1668	g	SAUSA300_1291	SAUSA300_RS07015	-	dapI	hippurate hydrolase	hydrolase	0.53835	0.4699	0.46805	0.4921	96.4733	93.0609	92.3426	93.9589	0.230719	0	0	0.0769063	1.09412	1.09664	0.982994	1.05792	91.2721	80.3522	83.2334	84.9526	0.4947	0.417053	0.539892	0.483882	1.00035	1.04352	0.975139	1.00634	90.0626	88.3897	82.1046	86.8523	5.06073	7.11785	7.04774	6.40877	0.901905	0.895544	0.941734	0.913061	83.2117
NR-48243	NE1701	g	SAUSA300_1288	SAUSA300_RS07000	dapA	dapA	dihydrodipicolinate synthase	4-hydroxy-tetrahydrodipicolinate synthase	0.5254	0.47175	0.4329	0.476683	95.9908	93.0728	94.8315	94.6317	0.230036	0	0.0842697	0.104769	1.09737	1.05135	0.992473	1.04706	92.5757	89.886	85.4739	89.3119	0.423315	0.997151	0.71243	0.710965	1.08554	1.01838	0.990641	1.03152	89.9269	75.8708	85.5375	83.7784	9.17953	9.28824	10.6504	9.70606	1.05484	0.919471	0.890947	0.955086	80.738
NR-48280	NE1738	h	SAUSA300_1899	SAUSA300_RS10395	-	pncA	hypothetical protein	cysteine hydrolase	0.3626	0.36085	0.4331	0.385517	85.0622	88.4951	74.1307	82.5627	0	0	0	0	1.01515	1.00514	1.00223	1.0075	72.2101	72.7583	75.2988	73.4224	0	0.103306	0.0531208	0.0521423	1.03641	0.93617	1.1012	1.02459	71.2005	77.0582	64.4595	70.9061	0.063857	0.0984252	0	0.0540941	1.10515	0.940357	1.01968	1.02173	68.608
NR-48312	NE1770	b	SAUSA300_1139	SAUSA300_RS06165	sucD	sucD	succinyl-CoA synthetase subunit alpha	succinyl-CoA ligase subunit alpha	0.448	0.4517	0.40905	0.43625	90.2734	91.5522	88.2609	90.0288	0	0	0	0	1.04065	1.05065	1.02728	1.03953	72.3796	70.0973	68.6572	70.378	1.25046	1.01048	1.24266	1.16787	1.0218	1.00413	1.08869	1.03821	40.4487	41.7284	47.3203	43.1658	1.25046	1.01048	1.24266	1.16787	0.944296	0.96	0.906667	0.936988	53.2522
NR-48326	NE1784	d	SAUSA300_0619	SAUSA300_RS03320	-	mntB	ABC transporter permease	metal ABC transporter permease	0.38965	0.4033	0.42375	0.405567	92.9006	92.0788	87.5345	90.838	0	0.0457875	0	0.0152625	1.06671	1.01961	1.00864	1.03165	85.7193	88.5045	81.2556	85.1598	0.282785	0.892857	0.538117	0.571253	1	0.926538	0.978356	0.968298	85.2684	80.011	77.1089	80.7961	5.78444	2.09366	3.81519	3.89776	0.927918	0.942423	0.873834	0.914725	49.7067
NR-48329	NE1787	a	SAUSA300_2467	SAUSA300_RS13680	srtA	srtA	sortase	class A sortase SrtA	0.38295	0.4662	0.38675	0.411967	47.4818	51.8926	43.5452	47.6399	0	0	0	0	0.9881	0.982698	0.964873	0.978557	53.8464	51.1538	58.058	54.3527	0	0.0447227	0.0906071	0.0451099	1.04949	1.08124	0.968412	1.03305	42.5964	42.3417	37.6405	40.8595	3.6157	1.52672	2.28075	2.47439	1.0247	0.967278	1.01265	1.00154	21.7588
NR-48350	NE1808	d	SAUSA300_1032	SAUSA300_RS05555	-	isdE	putative iron compound ABC transporter iron compound-binding protein	heme uptake system protein IsdE	0.4699	0.53095	0.4551	0.485317	94.1946	94.7056	96.0541	94.9848	0.0671141	0.0847099	0	0.050608	1.07465	1.10224	0.989127	1.05534	90.4997	88.2175	85.5422	88.0865	0.558843	0.704935	0.852189	0.705322	1.07529	0.960348	0.99532	1.01032	86.7624	80.164	84.3217	83.7494	5.41946	2.26244	5.86164	4.51451	0.884968	0.923184	0.868084	0.892079	48.0634
NR-48405	NE1863	d	SAUSA300_0221	SAUSA300_RS01160	pflA	pflA	pyruvate formate-lyase activating enzyme	pyruvate formate-lyase-activating enzyme	0.5143	0.43105	0.385	0.44345	82.2878	88.3412	84.6257	85.0849	0	0	0	0	1.07501	1.08917	1.03541	1.06653	78.3385	79.6815	82.1326	80.0509	0.102987	0.916988	0.70138	0.573785	1.02969	1.00193	0.997075	1.00957	81.4182	80.6117	77.5537	79.8612	6.3101	5.02488	6.72126	6.01875	1.003	0.932931	0.896467	0.944133	45.7008
NR-48423	NE1881	d	SAUSA300_0634	SAUSA300_RS03400	fhuB	fhuB	ferrichrome transport permease fhuB	iron ABC transporter permease	0.5883	0.53465	0.3997	0.50755	88.9714	92.6884	87.5143	89.7247	0	0.267499	0	0.0891663	1.02019	1.04715	0.973515	1.01362	85.7298	77.8078	73.0303	78.856	0.398406	0.811908	0.393939	0.534751	0.975963	1.07205	0.965195	1.0044	83.2004	81.2674	78.6336	81.0338	7.53546	5.0289	6.42782	6.33073	0.966581	0.892971	0.870775	0.910109	46.6202
NR-48450	NE1908	h	SAUSA300_1911	SAUSA300_RS10460	-	pmtC	ABC transporter ATP-binding protein	ABC transporter ATP-binding protein	0.39055	0.4478	0.34615	0.394833	84.6676	87.1028	77.8784	83.2163	0	0	0	0	1.00361	0.999066	0.935601	0.979424	75.9732	76.2323	71.4879	74.5645	0	0.244021	0.0280741	0.0906984	1.00247	0.990812	1.04183	1.0117	79.9934	74.9338	66.5052	73.8108	1.79045	2.66727	0.403691	1.62047	1.06422	1.05175	1.06071	1.05889	67.6758
NR-46543	WT - USA300 JE2								0.425	0.401119	0.4441	0.423406	94.3504	94.675	91.9184	93.6479	0.230355	0.230843	0.0178878	0.159695	0.935206	0.997141	0.952607	0.961651	91.2465	92.7605	89.579	91.1954	2.06774	2.63643	1.76443	2.1562	0.940882	0.966985	0.951605	0.953158	87.1587	86.6658	79.8379	84.5541	12.5638	12.6477	12.2732	12.4949	0.835177	0.844442	0.829435	0.836351	56.9434
[truncated: 39 more columns]

## Sheet: EA.hy926
NR Number	Strain	cluster	Old Accession Number	New Accession Number	Old Gene Symbol	New Gene Symbol	Old Gene Description	New Gene Description	OD600_1	OD600_2	OD600_3	OD600_avg	inf_0.5hpi_1	inf_0.5hpi_2	inf_0.5hpi_3	inf_0.5hpi_avg	rep_0.5hpi_1	rep_0.5hpi_2	rep_0.5hpi_3	rep_0.5hpi_avg	viab_0.5hpi_1	viab_0.5hpi_2	viab_0.5hpi_3	viab_0.5hpi_avg	inf_1.5hpi_1	inf_1.5hpi_2	inf_1.5hpi_3	inf_1.5hpi_avg	rep_1.5hpi_1	rep_1.5hpi_2	rep_1.5hpi_3	rep_1.5hpi_avg	viab_1.5hpi_1	viab_1.5hpi_2	viab_1.5hpi_3	viab_1.5hpi_avg	inf_3hpi_1	inf_3hpi_2	inf_3hpi_3	inf_3hpi_avg	rep_3hpi_1	rep_3hpi_2	rep_3hpi_3	rep_3hpi_avg	viab_3hpi_1	viab_3hpi_2	viab_3hpi_3	viab_3hpi_avg	inf_6hpi_1
NR-46571	NE28	f	SAUSA300_0947	SAUSA300_RS05090	-	menH	hydrolase, alpha/beta hydrolase fold family	2-succinyl-6-hydroxy-2, 4-cyclohexadiene-1-carboxylate synthase	0.3811	0.3634	0.4664	0.403633	95.092	95.567	96.5224	95.7271	0.408998	0.412371	0.141945	0.321105	1.04487	1.00702	1.01221	1.02137	94.2517	90.8153	86.3024	90.4565	0.891972	0.722394	0	0.538122	1.00768	0.993846	1.01674	1.00609	88.9623	94.8494	91.9794	91.9304	1.98113	1.26336	2.35467	1.86639	0.974265	0.98	0.94375	0.966005	70.3757
NR-46624	NE81	g	SAUSA300_2285	SAUSA300_RS12630	galM	galM	aldose 1-epimerase	galactose mutarotase	0.5624	0.625	0.3552	0.5142	89.4487	97.2767	91.1941	92.6398	0.095057	0	0.200133	0.0983967	1.01544	0.945566	1.07687	1.01263	90.4198	93.7374	84.1202	89.4258	0.107643	0.30303	0.0715308	0.160735	0.991462	1.01538	1.00639	1.00441	91.1238	95.7778	93.8603	93.5873	1.59681	2	2.18772	1.92818	1.04702	0.957143	0.984028	0.996064	64.099
NR-46638	NE95	h	SAUSA300_1989	SAUSA300_RS10935	agrB	agrB	accessory gene regulator protein B	accessory gene regulator protein B	0.4185	0.42745	0.3591	0.401683	81.6598	90.0308	94.6713	88.7873	0	0.20555	0.0692042	0.0915847	1.04274	0.994732	1.03807	1.02518	79.4928	84.6567	92.0245	85.3913	0.441014	0.107296	0.383436	0.310582	0.967983	0.955897	0.99239	0.97209	87.3404	85.3004	93.0954	88.5787	2.02128	2.36052	4.73235	3.03805	0.982236	0.887619	0.895139	0.921665	50.1099
NR-46647	NE104	g	SAUSA300_0641	SAUSA300_RS03435	-	gehE	putative lipase/esterase	alpha/beta hydrolase	0.4884	0.51235	0.4033	0.468017	93.8134	95.6244	96.5749	95.3376	0	0.364631	0.201478	0.188703	1.05342	1.04399	1.06968	1.0557	91.1012	93.1818	95.5157	93.2662	1.22358	0	0.224215	0.482598	0.959445	0.947692	1.01826	0.975134	88.254	95.2747	95.0714	92.8667	2.59301	1.31868	3.71429	2.54199	0.987461	0.966667	0.972222	0.97545	63.3987
NR-46745	NE202	d	SAUSA300_1902	SAUSA300_RS10415	-	-	conserved hypothetical protein	hypothetical protein	0.5512	0.55675	0.3923	0.500083	91.4679	97.0845	93.146	93.8995	0.183486	0	0.0685401	0.0840087	1.05212	1.0755	1.04813	1.05859	92.7175	89.8069	90.7646	91.0963	0.096432	0.107296	0.302801	0.168843	1.00672	0.955897	1.00533	0.989316	91.6258	96.2884	92.4763	93.4635	3.3543	6.8929	4.6019	4.9497	0.913603	0.898095	0.950694	0.920798	68.8312
NR-46763	NE220	b	SAUSA300_0595	SAUSA300_RS03200	-	-	conserved hypothetical protein	hypothetical protein	0.39	0.39	0.44	0.406667	88.9117	88.4808	90	89.1308	0.205339	0.33389	0.666667	0.401965	0.946551	0.918242	0.919775	0.928189	91.1034	94.007	90.9238	92.0114	0	0.175747	1.2966	0.490782	1.00762	1.02625	1.01283	1.01556	82.1839	87.9747	85.4938	85.2175	0.383142	1.05485	0.771605	0.736532	0.886582	0.805058	0.870059	0.853899	51.99
NR-46807	NE264	f	SAUSA300_0829	SAUSA300_RS04475	lipA	lipA	lipoic acid synthetase	lipoyl synthase	0.4364	0.5513	0.4255	0.471067	95.8599	95.2535	95.8183	95.6439	0.212314	0.647249	0.0720981	0.310554	1.00641	0.954346	0.996408	0.985721	94.2857	90.9507	91.7551	92.3305	1.94805	0.343643	0.244898	0.84553	0.891772	0.895385	0.932268	0.906475	93.5022	92.5967	94.927	93.6753	3.63436	2.43094	4.23905	3.43478	0.948798	0.961905	0.999306	0.970003	79.2459
NR-46817	NE274	g	SAUSA300_1867	SAUSA300_RS10195	-	vraT	conserved hypothetical protein	transporter	0.47	0.48	0.48	0.476667	94.2056	93.8988	92.8244	93.6429	1.24299	1.16667	1.22137	1.21034	0.920133	1.03015	1.00409	0.98479	91.404	93.1193	96.4706	93.6646	0.429799	2.98165	1.08824	1.4999	1.02589	0.918637	1.02645	0.990327	92.1875	94.7559	93.4844	93.4759	0.347222	1.26582	0.424929	0.679324	0.978298	0.939234	1.01991	0.979147	85.4701
NR-46826	NE283	f	SAUSA300_2207	SAUSA300_RS12165	-	pbuG	xanthine/uracil permease family protein	NCS2 family permease	0.455	0.4662	0.4441	0.4551	70.2758	89.3269	83.7621	81.1216	0.102145	0.0961538	0.192926	0.130408	1.04594	1.05531	1.0171	1.03945	86.5625	84.3085	79.9112	83.5941	0	0.177305	0.146735	0.108013	1.02455	1.05692	1.03729	1.03959	80.4234	91.8033	87.2727	86.4998	1.6129	3.66442	4.51178	3.26303	1.03657	0.987619	1.03125	1.01848	71.2281
NR-46853	NE310	d	SAUSA300_1267	SAUSA300_RS06880	-	trpB	tryptophan synthase, beta subunit	tryptophan synthase subunit beta	0.4292	0.4551	0.5772	0.487167	95.0361	96.52	95.356	95.6374	0.180505	0.307062	0.123839	0.203802	1.0695	0.997366	1.0602	1.04236	93.8553	93.1338	90.5442	92.5111	2.27948	1.6162	1.15646	1.68405	1.00768	1.06513	1.01872	1.03051	91.6667	92.3454	94.7368	92.9163	10.6863	8.34151	10.984	10.0039	0.9375	0.970476	0.910417	0.939464	72.4409
NR-46862	NE319	d	SAUSA300_1701	SAUSA300_RS09290	-	-	conserved hypothetical protein	aminoacetone oxidase family FAD-binding enzyme	0.481	0.4625	0.5254	0.489633	95.9313	96.628	95.7782	96.1125	0.994575	1.05374	0.378072	0.808796	1.06757	0.971027	1.04009	1.02623	96.2319	95.7865	94.4942	95.5042	3.76812	1.49813	1.51411	2.26012	1.00459	1.00954	1.00578	1.00664	90.4179	95.9883	94.7997	93.7353	15.0866	13.2877	13.7737	14.0493	1.02508	0.973333	0.988194	0.995535	79.2115
NR-46865	NE322	d	SAUSA300_1500	SAUSA300_RS08190	-	-	putative competence protein ComYC	competence type IV pilus minor pilin ComGF	0.4773	0.47545	0.3922	0.448317	95.5716	94.7977	97.6039	95.9911	0.205973	0.385356	0.98661	0.52598	1.03739	1.0518	1.0194	1.0362	97.5439	93.6326	96.4555	95.8773	2.45614	1.14823	1.58371	1.72936	0.924867	0.982564	1.00913	0.972188	92.7044	94.9803	97.1609	94.9485	11.4465	10.3346	10.6467	10.8093	0.830721	0.967619	0.938056	0.912132	78.2486
NR-46877	NE334	d	SAUSA300_2161	SAUSA300_RS11915	-	hysA	Hyaluronate lyase precursor	hyaluronate lyase	0.4144	0.41255	0.3737	0.400217	94.6032	96.1203	97.9466	96.2234	0.10582	0.872939	0.54757	0.508776	1.00962	1.04126	1.04957	1.03348	92.1371	96.1743	96.2857	94.8657	0.705645	1.38151	1	1.02905	1.0587	0.965128	1.06545	1.02976	91.9478	96.3583	95.578	94.628	8.05223	5.11811	5.89604	6.35546	0.960293	0.967619	0.895139	0.941017	61.7155
NR-46883	NE340	d	SAUSA300_2014	SAUSA300_RS11075	ilvA	ilvA	threonine dehydratase	L-threonine dehydratase biosynthetic IlvA	0.3922	0.40515	0.3589	0.385417	94.2912	96.0728	94.808	95.0573	0.190295	0.191571	0.640114	0.34066	1.02286	1.08867	1.01006	1.04053	96.9444	89.8734	94.7256	93.8478	2.37037	1.09737	1.71276	1.72683	1.05261	1.05333	1.06773	1.05789	92.8118	96.7086	96.6126	95.3777	4.96829	4.35624	4.37544	4.56666	0.988506	0.98381	0.984028	0.985448	59.9553
NR-46889	NE346	d	SAUSA300_1346	SAUSA300_RS07340	-	dinG	putative DnaQ family exonuclease/DinG family helicase	ATP-dependent helicase DinG	0.4329	0.56045	0.555	0.516117	93.0392	95.9548	95.6229	94.8723	0.392157	0.376294	0.673401	0.480617	1.08974	1.08165	1.06681	1.0794	90.1493	91.9242	93.1909	91.7548	1.09453	0.299103	0.934579	0.776071	1.07257	1.02872	1.04003	1.04711	90.7427	95.3686	96.3712	94.1608	4.09042	4.44234	6.28053	4.93776	0.970742	1.00762	0.995139	0.991167	77.8495
NR-46896	NE353	a	SAUSA300_0975	SAUSA300_RS05240	-	purH	bifunctional purine biosynthesis protein	bifunctional phosphoribosylaminoimidazolecarboxamide formyltransferase/inosine monophosphate cyclohydrolase	0.3851	0.38695	0.3924	0.38815	64.2507	59.8102	65.8719	63.3109	0	0	0	0	1.09081	1.10536	1.0546	1.08359	59.6579	47.2756	68.2948	58.4094	0	0	0.144509	0.0481697	1.00918	0.971282	1.00533	0.995263	49.3124	39.6679	49.9867	46.3223	0.785855	0.369004	4.97347	2.04278	1.06374	1.03238	1.04722	1.04778	39.6512
NR-46897	NE354	d	SAUSA300_0503	SAUSA300_RS02695	-	pdxR	transcriptional regulator, gntR family protein	PLP-dependent aminotransferase family protein	0.45	0.36	0.4	0.403333	93.6364	93.238	94.0762	93.6502	1	0.910273	2.53879	1.48302	0.943127	1.07885	1.08687	1.03628	93.0939	87.9389	94.6721	91.9016	0.414365	1.67939	1.00546	1.03307	1.00581	1.01814	1.0024	1.00878	89.2791	94.9128	94.0618	92.7512	1.10906	3.34302	2.3753	2.27579	0.918853	1.06852	1.03008	1.00582	75.1313
NR-46898	NE355	d	SAUSA300_2515	SAUSA300_RS13960	-	rob	transcriptional regulator, TetR family	TetR family transcriptional regulator	0.5844	0.4699	0.3848	0.4797	96.1575	95.8669	97.278	96.4341	0.288184	0	1.55541	0.614531	1.00483	1.00439	1.10848	1.03923	93.6451	93.4392	93.882	93.6554	1.43885	1.37566	1.58267	1.46573	0.939007	0.969231	1.0449	0.98438	91.7382	88.9872	92.9525	91.226	10.515	8.6529	10.8309	9.9996	0.973877	0.968571	0.936111	0.95952	56.2814
NR-46900	NE357	d	SAUSA300_0107	SAUSA300_RS00555	-	nptA	Na/Pi cotransporter family protein	Na/Pi cotransporter	0.4439	0.4144	0.4404	0.4329	95.5807	96.576	97.3826	96.5131	0.924974	0.302115	1.00671	0.7446	1.03953	1.00702	1.0704	1.03899	93.5807	91.1429	95.4735	93.399	1.30391	0.47619	0.557103	0.779068	1.06403	1.07692	1.09285	1.07793	91.7998	93.3059	95.0557	93.3871	11.6081	9.66426	10.0474	10.4399	0.981191	0.924762	0.997222	0.967725	55.2339
NR-46903	NE360	e	SAUSA300_1929	SAUSA300_RS10585	-	-	phi77 ORF004-like protein, putative phage tail component	phage tail protein	0.4292	0.444	0.3996	0.424267	94.4106	97.0199	97.3755	96.2687	0.406504	0.551876	0.336474	0.431618	1.05128	0.997629	1.06753	1.03881	92.8799	95.7672	90.6719	93.1063	1.48778	2.22222	1.63241	1.7808	1.00427	0.969231	0.962709	0.978736	92.6625	92.8266	95.4329	93.6407	11.0063	9.74304	13.1561	11.3018	0.996865	0.952381	0.981875	0.97704	64
NR-46929	NE386	c	SAUSA300_1708	SAUSA300_RS09325	rot	rot	staphylococcal accessory regulator Rot	accessory regulator Rot	0.3959	0.4218	0.6882	0.501967	91.8018	97.4416	95.5449	94.9294	0.0900901	0.889878	0.959561	0.64651	1.07143	0.9518	1.04813	1.02379	91.992	93.7137	89.5926	91.7661	1.3013	0.580271	0.296296	0.725956	0.906617	0.906051	0.927397	0.913355	89.4335	92.6893	92.4	91.5076	4.06404	2.61097	4.1	3.59167	0.748485	0.729524	0.694444	0.724151	59.5455
NR-46970	NE427	f	SAUSA300_1801	SAUSA300_RS09855	fumC	fumC	fumarate hydratase, class II	class II fumarate hydratase	0.4404	0.4256	0.4108	0.4256	93.6064	92.7326	91.5358	92.6249	0.2997	0.290698	0.204778	0.265059	1.06944	1.07024	1.05244	1.06404	94.3853	91.5005	87.3548	91.0802	1.61375	0.186741	0.580645	0.793712	1.10245	1.09846	1.0796	1.09351	92.6778	93.1138	94.3919	93.3945	7.11297	5.58882	6.21622	6.306	0.998955	0.954286	1.02778	0.993673	72.0408
NR-46976	NE433	d	SAUSA300_1282	SAUSA300_RS06960	pstC	pstC	phosphate ABC transporter, permease protein PstC	phosphate ABC transporter permease subunit PstC	0.4329	0.52725	0.444	0.46805	94.3878	97.1287	95.1959	95.5708	0	0.594059	0.295639	0.296566	1.04701	1.03336	0.971983	1.01745	95.5386	92.585	91.2828	93.1355	1.74102	0.514933	0.354359	0.870104	0.98079	0.995897	1.00738	0.99469	90.6439	94.7896	96.3064	93.9133	7.54527	9.51904	6.97674	8.01368	1.03866	0.950476	1.01528	1.00147	63.5294
NR-47003	NE460	b	SAUSA300_0955	SAUSA300_RS05135	atl	atlA	autolysin	bifunctional autolysin	0.45	0.47	0.52	0.48	90.1099	92.3188	90.4913	90.9733	2.4286	3.5217	3.7496	3.2333	0.936995	1.05774	0.967297	0.987345	87.2897	93.2409	91.8089	90.7798	3.73832	5.87868	5.72696	5.11465	0.96493	1.04068	1.05691	1.02084	80.3571	84.9341	88.0455	84.4456	5.61224	5.64972	8.91841	6.72679	0.865786	0.901868	0.895075	0.887576	59.5327
NR-47065	NE522	d	SAUSA300_1889	SAUSA300_RS10335	purB	purB	adenylosuccinate lyase	adenylosuccinate lyase	0.3589	0.39775	0.3811	0.37925	94.7047	96.9574	95.411	95.691	0.407332	1.11562	0.684932	0.735961	1.04915	1.0158	1.04885	1.03793	93.9857	93.8953	95.0068	94.2959	0.611621	1.74419	0.683995	1.01327	1.04696	1.05846	1.01263	1.03935	91.4176	96.9458	96.1986	94.854	7.90743	8.867	6.36152	7.71198	0.983595	0.966667	0.951389	0.967217	70.0472
NR-47072	NE529	a	SAUSA300_0017	SAUSA300_RS00090	purA	purA	adenylosuccinate synthetase	adenylosuccinate synthetase	0.34	0.44	0.37	0.383333	58.5075	59.3464	56.4441	58.0993	0	0	0.290276	0.0967587	0.921666	0.938171	1.05621	0.972015	54.795	51.9697	61.8966	56.2204	0	0.151515	0	0.050505	1.04349	1.01904	1.04609	1.03621	36.3436	44.086	48.0712	42.8336	0	0.215054	0.148368	0.121141	0.871089	0.889772	0.944744	0.901868	24.3781
NR-47124	NE581	b	SAUSA300_0972	SAUSA300_RS05225	purF	purF	amidophosphoribosyltransferase	amidophosphoribosyltransferase	0.45	0.46	0.39	0.433333	87.0036	88.3652	87.438	87.6023	0	0.147275	0	0.0490917	0.949259	1.04088	0.92744	0.972526	86.5546	88.8496	91.1859	88.8634	0.70028	0.530973	0	0.410418	1.02878	1.01904	1.01255	1.02012	87.766	91.9872	89.9379	89.897	2.12766	1.28205	2.23602	1.88191	0.957917	1.05982	1.03672	1.01815	62.8017
NR-47135	NE592	b	SAUSA300_2060	SAUSA300_RS11345	atpA	atpA	ATP synthase F1, alpha subunit	ATP synthase subunit alpha	0.4443	0.4331	0.4554	0.444267	72.2222	84.0168	88.4701	81.5697	0	0.210305	0.221729	0.144011	0.955598	1.00263	0.971983	0.976738	70.0214	79.6277	68.3932	72.6808	0.428266	0.206825	0	0.211697	0.996798	0.991795	1.00685	0.998481	65.9639	70.8075	76.8911	71.2208	3.11245	2.69151	3.15186	2.98527	0.994075	0.92	0.969444	0.961173	38.4901
NR-47180	NE637	d	SAUSA300_1791	SAUSA300_RS09805	cbf1	cbf1	cmp-binding-factor 1	3'-5' exoribonuclease YhaM	0.4479	0.3993	0.3811	0.409433	83.0601	94.1584	96.8442	91.3542	0.0910747	0	0.723208	0.271428	1.05985	1.06497	1.09267	1.0725	88.5372	88.4129	80.6052	85.8518	0.0940734	0.194742	0	0.0962718	1.03447	1.05333	1.08143	1.05641	88.899	88.5816	90.2951	89.2586	2.91174	1.69492	2.16393	2.25686	1.01011	1.06762	1.05903	1.04559	64.1869
NR-47189	NE646	f	SAUSA300_2082	SAUSA300_RS11460	rpoE	rpoE	DNA-directed RNA polymerase, delta subunit	DNA-directed RNA polymerase subunit delta	0.3922	0.3737	0.4664	0.410767	87.3574	95.7299	96.4384	93.1752	0.095057	0.19861	1.0274	0.440356	1.01544	1.03336	1.04885	1.03255	94.7313	92.4184	87.5	91.5499	1.36986	0.191939	0	0.5206	1.01281	1.06872	1.06545	1.04899	93.4307	94.5087	90.5363	92.8252	6.66058	9.15222	7.25342	7.68874	1.00735	0.988571	0.860417	0.952114	82.3065
NR-47257	NE714	b	SAUSA300_1558	SAUSA300_RS08490	mtnN	mtnN	5'-methylthioadenosine/S-adenosylhomocysteine nucleosidase	5'-methylthioadenosine/S-adenosylhomocysteine nucleosidase	0.42	0.42	0.34	0.393333	84.058	89.5126	84.0183	85.863	0	0	0	0	0.934645	1.09453	1.00715	1.01211	84.711	83.125	87.3684	85.0681	0.144509	0	0	0.0481697	1.02481	1.01543	1.01994	1.02006	80.6167	79.7376	86.6391	82.3311	0	0.145773	0	0.048591	0.871089	1.01651	1.02331	0.970303	50.5316
NR-47287	NE744	b	SAUSA300_0967	SAUSA300_RS05200	purK	purK	phosphoribosylaminoimidazole carboxylase, ATPase subunit	5-(carboxyamino)imidazole ribonucleotide synthase	0.44702	0.349435	0.4443	0.413585	68.9981	71.1466	77.5912	72.5786	0	0.281955	0	0.093985	1.02124	1.09658	0.984195	1.034	75.7451	69.7507	72.9302	72.8087	0	0	0	0	1.03842	1.07795	1.05708	1.05782	73.2724	67.2182	74.7423	71.7443	1.62602	1.44778	3.02405	2.03262	0.982132	0.920952	0.971042	0.958042	59.542
NR-47301	NE758	e	SAUSA300_0330	SAUSA300_RS01755	-	ulaA	putative transport protein SgaT	PTS ascorbate transporter subunit IIC	0.5328	0.3815	0.3811	0.4318	94.4269	95.8647	98.0852	96.1256	0.946372	0.56391	1.54416	1.01815	1.01603	1.0878	1.06307	1.05563	97.2194	93.2406	94.7404	95.0668	3.60453	1.29225	1.67431	2.19036	1.03629	1.03179	1.02861	1.03223	90.4762	89.0669	95.7644	91.7692	13.8322	11.6918	15.9722	13.8321	0.92163	1.01048	1.04931	0.993804	72.093
NR-47313	NE770	e	SAUSA300_0704	SAUSA300_RS03785	-	-	ABC transporter ATP-binding protein	ABC transporter ATP-binding protein	0.4515	0.3922	0.3923	0.412	90.9487	96.7054	96.7399	94.798	0	0.484496	1.59681	0.693769	0.979701	1.05268	1.07974	1.03737	87.3444	94.8857	90.8263	91.0188	1.3112	1.84984	1.28011	1.48039	1.02882	0.942564	1.00868	0.993352	92.4644	92.5051	95.3619	93.4438	17.2826	13.9856	16.163	15.8104	1.02612	0.927619	0.988194	0.980646	61.9751
NR-47366	NE823	d	SAUSA300_1866	SAUSA300_RS10190	vraS	vraS	two-component sensor histidine kinase	two-component sensor histidine kinase	0.4145	0.3863	0.4514	0.4174	92.9228	95.2569	96.4901	94.8899	0.0919118	0.296443	1.39073	0.593028	1.05019	1.02195	1.08477	1.0523	91.5913	92.8571	89.1995	91.216	1.26582	0.684932	0.202156	0.717636	1.08036	1.04821	1.02938	1.05265	89.959	91.5709	95.3338	92.2879	3.07377	1.91571	4.73798	3.24249	1.01985	0.994286	0.967361	0.993834	71.1775
NR-47371	NE828	na	SAUSA300_1916	SAUSA300_RS10490	-	aspB	hypothetical protein	hypothetical protein	0.4736	0.481	0.3922	0.448933	90.5378	97.5262	95.6551	94.573	0.298805	0.76118	0.26738	0.442455	0.969112	1.08604	1.07471	1.04329	93.667	95.6477	89.2431	92.8526	0.102145	0.310881	0	0.137675	1.04482	0.989744	0.964231	0.9996	92.0183	93.7732	95.066	93.6192	0	0.27881	2.57123	0.950013	1.00184	1.02476	0.999306	1.00864	72.0954
NR-47416	NE873	h	SAUSA300_1991	SAUSA300_RS10945	agrC	agrC	accessory gene regulator protein C	ATP-binding protein	0.37	0.37	0.39	0.376667	91.4414	89.9213	91.1111	90.8246	0.3003	1.25984	0.592593	0.717578	1.02095	0.973429	1.03475	1.00971	92.8672	89.4481	91.2975	91.2043	0.976562	1.13636	1.42405	1.17899	0.923447	1.01102	1.01399	0.982819	89.0183	91.6968	94.859	91.858	1.66389	2.70758	2.48756	2.28634	1.02076	0.940932	1.02416	0.995282	68.1356
NR-47455	NE912	h	SAUSA300_0752	SAUSA300_RS04060	clpP	clpP	ATP-dependent Clp protease proteolytic subunit	ATP-dependent Clp protease proteolytic subunit	0.49	0.49	0.41	0.463333	90.3709	85.3814	89.0592	88.2705	0	0	0	0	0.991824	0.923556	1.01022	0.9752	88.4427	88.9908	89.5706	89.0014	0	0	0	0	0.94509	1.01796	1.02391	0.995651	81.4885	90.625	85.7634	85.959	0	0.183824	0	0.0612747	0.939979	0.923948	1.01247	0.9588	66.2847
NR-47585	NE1042	d	SAUSA300_2529	SAUSA300_RS14030	-	-	hypothetical protein	VOC family protein	0.3737	0.4329	0.4108	0.4058	92.4567	96.0377	97.1678	95.2207	0.101937	0.377358	0.508351	0.329215	1.04808	1.09043	0.989224	1.04258	93.534	95.1955	86.4877	91.7391	1.11483	1.22905	0.0746826	0.806188	0.957311	0.917949	1.01903	0.964762	91.0282	96.1127	95.1532	94.098	6.25	6.12245	4.27655	5.54967	1.03657	0.98	0.974306	0.996959	64.7059
NR-47685	NE1142	c	SAUSA300_2264	SAUSA300_RS12510	-	rpiRc	RpiR family phosphosugar-binding transcriptional regulator	MurR/RpiR family transcriptional regulator	0.4958	0.4107	0.4403	0.448933	90.4806	96.2887	92.4566	93.0753	0.0924214	0.515464	0.200267	0.269384	1.0444	1	1.07615	1.04018	92.8977	92.2857	85.9661	90.3832	1.42045	2.19048	0.745763	1.45223	0.9027	0.907692	0.922527	0.910973	85.2108	90.9786	94.0325	90.074	4.72175	5.8104	4.97288	5.16834	0.619645	0.622857	0.680556	0.641019	39.8693
NR-47697	NE1154	e	SAUSA300_0216	SAUSA300_RS01135	uhpT	uhpT	sugar phosphate antiporter	hexose phosphate transporter	0.4477	0.50875	0.4514	0.469283	94.7262	97.6679	97.9096	96.7679	0.30426	1.49254	1.07889	0.958563	0.951737	1.08955	1.06537	1.03555	96.4972	95.3441	97.6581	96.4998	2.0339	1.82186	1.87354	1.90977	0.944504	1.01333	0.974886	0.977574	93.3535	97.4333	97.3323	96.0397	22.2465	21.0472	27.8901	23.7279	0.937618	0.927619	0.859028	0.908088	68.8312
NR-47699	NE1156	e	SAUSA300_0405	SAUSA300_RS02175	hsdM	hsdM1	type I restriction-modification system, M subunit	type I restriction-modification system subunit M	0.4367	0.47915	0.3774	0.431083	93.0209	95.0606	98.091	95.3908	0.0997009	0.83877	1.39501	0.777827	0.968147	1.08428	0.978448	1.01029	92.4037	93.9604	96.25	94.2047	1.52029	1.38614	1.25	1.38548	1.02561	1.0359	1.00959	1.0237	90.6522	94.6154	97.8277	94.3651	15.3239	15.6593	24.9819	18.655	0.961338	0.896667	0.959028	0.939011	69.5378
NR-47731	NE1188	h	SAUSA300_1912	SAUSA300_RS10465	-	pmtB	putative membrane protein	ABC-2 transporter family protein	0.4553	0.44975	0.4553	0.45345	87.4053	83.3652	93.8047	88.1917	0.094697	0	0.0728863	0.0558611	1.01931	1.08428	0.985632	1.02974	83.7752	78.785	88.0115	83.5239	0.318134	0	0.28715	0.201761	1.0064	1.06359	1.06012	1.04337	83.563	79.5107	84.3491	82.4743	3.14961	4.07747	3.64807	3.62505	0.933824	0.934286	0.970833	0.946314	66.3415
NR-47736	NE1193	d	SAUSA300_0605	SAUSA300_RS03250	sarA	sarA	accessory regulator A	transcriptional regulator	0.4736	0.342005	0.4588	0.424802	95.2696	95.2473	95.2044	95.2404	0.37843	0	0.471698	0.283376	1.02027	1.04302	0.937931	1.00041	86.3934	93.767	89.4847	89.8817	0	0.582524	0.766017	0.449514	1.09123	1.05641	1.09285	1.08016	87.996	92.3304	92.7736	91.0333	7.65143	9.04621	10.9429	9.21351	1.05329	0.968571	1.00903	1.0103	70.9877
NR-47793	NE1250	e	SAUSA300_2076	SAUSA300_RS11430	-	-	aldehyde dehydrogenase family protein	aldehyde dehydrogenase family protein	0.3737	0.44595	0.4219	0.41385	93.9828	96.6698	92.8226	94.4917	0.286533	0.190295	0.0690131	0.181947	1.01062	1.07287	1.04095	1.04148	95.3751	89.8987	93.7063	92.9934	1.18602	0.397219	0.979021	0.854087	1.03842	1.03282	1.08828	1.05317	91.8608	95.2381	93.8536	93.6508	11.7815	10.1914	14.6409	12.2046	1.0512	0.98	1.00556	1.01225	79.0972
NR-47805	NE1262	b	SAUSA300_1984	SAUSA300_RS10910	-	mroQ	hypothetical protein	CPBP family intramembrane metalloprotease	0.4887	0.47935	0.4517	0.47325	82.4111	82.6168	78.1433	81.0571	0.0988142	0	0	0.0329381	0.976834	1.09833	0.982759	1.01931	75.3968	76.0684	77.6872	76.3841	0.396825	0.213675	0.148258	0.252919	1.07577	0.96	1.02664	1.0208	71.7536	81.0684	78.392	77.0713	2.93839	1.68697	1.43575	2.02037	1.0024	1.01619	0.967361	0.995318	60.9272
NR-47821	NE1278	na	SAUSA300_1890	SAUSA300_RS10340	-	scpA	staphopain A	staphopain A	0.4884	0.36815	0.496	0.45085	93.1003	97.4879	95.5017	95.3633	0.0919963	0.483092	0.692042	0.422377	1.04923	1.07375	1.03807	1.05368	92.1158	92.3535	96.2697	93.5797	0.898204	1.59583	2.29555	1.59653	1.06937	1.03282	1.06088	1.05436	88.9847	95.4808	97.7901	94.0852	16.5427	15.3846	22.3757	18.101	1.00909	0.990476	1.00556	1.00171	79.36
NR-47839	NE1296	a	SAUSA300_0690	SAUSA300_RS03705	saeS	saeS	sensor histidine kinase SaeS	two-component sensor histidine kinase	0.4621	0.399	0.5439	0.468333	70.5263	80.3632	65.4508	72.1134	0.0956938	0	0	0.0318979	1.00869	0.98007	1.05172	1.01349	42.6501	41.6826	36.6913	40.3413	0	0	0	0	1.03095	1.07282	1.03044	1.04474	32.7292	48.0041	42.992	41.2418	1.49254	0.203666	0.87146	0.855889	0.980146	0.935238	0.95625	0.957211	25.5814
NR-47887	NE1345	f	SAUSA300_0946	SAUSA300_RS05085	menD	menD	inyl-6-hydroxy-2, 4-cyclohexadiene-1-carboxylic acid synthase/2-oxoglutarate decarbo	2-succinyl-5-enolpyruvyl-6-hydroxy-3- cyclohexene-1-carboxylate synthase	0.41	0.41	0.36	0.393333	92.0325	92.9955	90.4523	91.8268	0.162602	0.745156	0.335008	0.414255	0.94277	1.02862	0.915176	0.962187	88.8124	90.4575	90.873	90.0476	0.344234	1.96078	1.5873	1.29744	1.0479	1.03798	0.909018	0.998297	87.0175	93.7213	93.5484	91.4291	4.80702	6.12557	4.14747	5.02669	0.968107	1.00908	1.00568	0.994288	78.9941
NR-47952	NE1410	d	SAUSA300_2065	SAUSA300_RS11375	-	mnaA	UDP-N-acetylglucosamine 2-epimerase	UDP-N-acetylglucosamine 2-epimerase (non-hydrolyzing)	0.3819	0.3737	0.4182	0.391267	86.0587	94.6035	85.9939	88.8854	0	0.220264	0	0.0734213	1.01923	0.98007	0.996552	0.998618	86.9979	83.8906	80.3886	83.759	0	0.103199	0.0747384	0.0593125	1.03095	0.993846	1.01826	1.01435	80.2548	91.6522	81.8372	84.5814	2.9724	3.20911	3.89701	3.35951	0.984326	0.92	0.997917	0.967414	50.1786
NR-47957	NE1415	c	SAUSA300_1253	SAUSA300_RS06805	glcT	glcT	transcription antiterminator	PTS transporter transcription antiterminator GlcT	0.5476	0.502	0.4736	0.507733	87.8049	95.6522	89.2581	90.9051	0.318134	0.207039	0	0.175058	1.00748	0.996488	0.989943	0.99797	94.1574	93.8991	88.1085	92.055	0.302725	0.484966	0.58651	0.458067	1.05763	1.05744	1.03805	1.05104	90.3686	96.0997	93.8645	93.4443	4.99405	6.5753	7.6494	6.40625	0.878788	0.879048	0.871528	0.876454	61.3619
NR-47989	NE1447	g	SAUSA300_1470	SAUSA300_RS08025	-	ispA	geranyltranstransferase	geranyltranstransferase	0.40535	0.459	0.35705	0.407133	86.4646	97.3761	94.2587	92.6998	0	0.145773	0.0726744	0.0728158	1.05769	1.01433	0.988506	1.02018	86.6995	87.6906	90.4129	88.2677	0	0	0.279916	0.0933053	1.08324	0.971538	1.08752	1.04743	79.963	93.4031	94.2485	89.2049	0	2.30366	2.22393	1.5092	0.931034	0.909524	0.905556	0.915371	56.2801
NR-48006	NE1464	b	SAUSA300_0971	SAUSA300_RS05220	purL	purL	phosphoribosylformylglycinamidine synthase II	phosphoribosylformylglycinamidine synthase subunit PurL	0.41	0.41	0.4	0.406667	90.3481	91.5875	88.746	90.2272	0.158228	0.27137	0	0.143199	0.96883	1.01298	0.9535	0.978436	93.1034	92.4177	89.2272	91.5828	0.15674	1.01868	0.424628	0.533349	1.01507	1.06232	0.949499	1.00896	91.7279	92.2535	89.9506	91.3107	2.20588	2.67606	2.47117	2.45104	0.923948	1.00589	1.03095	0.986928	74.7863
NR-48010	NE1468	d	SAUSA300_0635	SAUSA300_RS03405	fhuG	fhuG	ferrichrome transport permease protein fhuG	iron ABC transporter permease	0.35	0.46	0.46	0.423333	93.4641	92.6934	92.5446	92.9007	0	0.429799	0.162075	0.197291	0.938171	1.07001	0.945835	0.98467	89.5932	90.3567	92.016	90.6553	0	0.792602	1.1976	0.663401	1.06413	1.03653	0.936072	1.01224	92.7302	93.3054	90.0971	92.0442	2.90792	2.64993	3.30097	2.95294	1.05133	1.01778	0.944693	1.0046	69.0476
NR-48030	NE1488	d	SAUSA300_0323	SAUSA300_RS01720	-	-	hypothetical protein	hypothetical protein	0.5439	0.4995	0.4071	0.4835	92.5281	95.2425	83.037	90.2692	0.204708	0.73193	0.0740741	0.336904	1.0438	1.03257	0.969828	1.0154	88.3197	90.7662	82.1589	87.0816	0.922131	0.491159	0.449775	0.621022	1.04162	1.0441	1.01522	1.03365	89.1039	94.9738	92.6359	92.2379	9.06314	7.22513	7.50172	7.93	1.02612	0.949524	1.00903	0.994892	67.5676
NR-48036	NE1494	d	SAUSA300_1126	SAUSA300_RS06095	rnc	rnc	ribonuclease III	ribonuclease 3	0.5846	0.5242	0.3737	0.494167	82.5467	94.5295	82.9678	86.6813	0	0.437637	0	0.145879	0.973291	0.935909	0.982759	0.963986	91.3056	92.7589	87.8931	90.6525	0.197824	0.296443	0.270636	0.254968	1.07898	1.03795	1.02481	1.04724	89.64	95.6612	95.1779	93.493	9.19912	11.9835	10.4348	10.5391	0.94418	0.921905	0.878472	0.914852	61.7363
NR-48051	NE1509	h	SAUSA300_0630	SAUSA300_RS03375	-	abcA	ABC transporter ATP-binding protein	ABC transporter ATP-binding protein	0.39055	0.41443	0.43865	0.414543	75.7085	73.0709	86.7841	78.5212	0	0	0	0	1.05556	1.05833	0.978448	1.03078	77.5532	72.1457	73.6918	74.4636	0	0.101215	0.0716846	0.0576332	1.0032	1.01333	1.06164	1.02606	70.6823	74.5217	86.7816	77.3285	1.81237	1.61128	2.37069	1.93145	0.980146	0.945714	0.966667	0.964176	64.61
NR-48054	NE1512	d	SAUSA300_2341	SAUSA300_RS12925	narJ	narJ	respiratory nitrate reductase, subunit delta	nitrate reductase molybdenum cofactor assembly chaperone	0.37375	0.4516	0.40155	0.408967	87.2899	92.9709	88.7473	89.6694	0	0	0.141543	0.047181	1.01709	1.09482	1.01509	1.04233	89.4421	89.1429	88.5609	89.0486	0.206612	0.105042	0.0708215	0.127492	1.03308	0.97641	1.07458	1.02803	94.1649	91.5612	94.9815	93.5692	5.96847	4.95781	6.64207	5.85612	0.963427	0.902857	0.940972	0.935752	69.2607
NR-48056	NE1514	d	SAUSA300_1231	SAUSA300_RS06675	-	-	gamma-aminobutyrate permease	gamma-aminobutyrate permease	0.36445	0.433	0.42005	0.405833	92.9825	95.7682	91.5493	93.4333	0.0974659	0.0919963	0.0704225	0.0866282	1.09615	1.11677	1.02011	1.07768	86.0913	89.8536	81.0987	85.6812	0.0992063	0.104603	0.069979	0.0912628	1.07577	0.980513	1.08752	1.04794	86.7981	93.5798	93.546	91.308	0.116009	2.62646	3.40827	2.05025	0.900731	0.979048	0.957639	0.945806	69.2929
NR-48074	NE1532	h	SAUSA300_1992	SAUSA300_RS10950	agrA	agrA	accessory gene regulator protein A	DNA-binding response regulator	0.4442	0.42257	0.3813	0.416023	92.282	92.1172	86.5408	90.3133	0.0927644	0.20555	0	0.0994381	1.04054	1.0079	0.951149	0.999864	84.4526	84.1017	87.9199	85.4914	1.52138	1	1.13578	1.21905	1.02348	1.03897	1.021	1.02782	84.5098	81.9913	89.9104	85.4705	2.85759	4.5974	3.53921	3.66473	1.01254	1	0.929861	0.9808	70.7692
NR-48109	NE1567	g	SAUSA300_1289	SAUSA300_RS07005	dapB	dapB	dihydrodipicolinate reductase	4-hydroxy-tetrahydrodipicolinate reductase	0.40145	0.422	0.40525	0.409567	93.6911	88.5135	91.8513	91.352	0.47081	0.168919	0	0.213243	1.0251	0.986667	1.00503	1.0056	91.4013	91.5604	88.0181	90.3266	0.636943	0	0.279135	0.305359	1.00534	0.950513	1.00906	0.988302	90.9091	90.9836	93.219	91.7039	2.1978	2.2541	4.52065	2.99085	0.945977	0.929524	0.890972	0.922158	65.371
NR-48127	NE1585	d	SAUSA300_0807	SAUSA300_RS04355	-	-	hypothetical protein	hypothetical protein	0.47175	0.4071	0.38305	0.420633	93.8375	96.3257	88.67	92.9444	0	0.993049	0	0.331016	1.03378	1.04126	1.02083	1.03196	89.0411	92.2907	89.6291	90.3203	1.15911	0.881057	0.397351	0.812506	1.01281	0.931282	1.04916	0.997751	90.6422	95.5461	93.9968	93.395	6.97248	5.30223	6.87204	6.38225	0.988976	0.898095	0.879167	0.922079	60.1824
NR-48205	NE1663	e	SAUSA300_0918	SAUSA300_RS04935	-	ugtP	diacylglycerol glucosyltransferase	diacylglycerol beta-glucosyltransferase	0.52725	0.5365	0.42015	0.494633	90.766	95.8511	94.2143	93.6105	0.104932	1.2766	0.142857	0.50813	1.01816	0.95259	1.00575	0.992167	91.0672	92.6597	92.6132	92.1134	0.610998	0.953289	0.836237	0.800175	1.04803	1.0759	1.09209	1.072	93.423	95.5135	94.2628	94.3998	11.5372	16.5503	12.2735	13.4537	0.974181	0.955238	1.04097	0.99013	64.3197
NR-48210	NE1668	g	SAUSA300_1291	SAUSA300_RS07015	-	dapI	hippurate hydrolase	hydrolase	0.53835	0.3849	0.46805	0.463767	92.9897	95.9375	91.4325	93.4532	0.309278	0.46875	0	0.259343	1.03632	1.06667	1.04813	1.05037	93.8272	90.0419	89.373	91.0807	1.85185	1.10482	1.07037	1.34235	1.03735	0.978462	1.08143	1.03242	89.5094	93.8062	92.3616	91.8924	2.45283	4.7952	3.50385	3.58396	1.00526	0.953333	0.990972	0.98319	55.8685
NR-48243	NE1701	g	SAUSA300_1288	SAUSA300_RS07000	dapA	dapA	dihydrodipicolinate synthase	4-hydroxy-tetrahydrodipicolinate synthase	0.5254	0.4736	0.4329	0.4773	94.524	97.3568	95.1592	95.68	0.589722	0.176211	0.596817	0.45425	1.04575	1.05101	1.08333	1.06003	94.2693	92.5	93.9212	93.5635	1.62369	1.7	1.002	1.4419	1.0174	1.02564	1.03927	1.02744	92.3924	95.8295	94.7438	94.3219	6.20621	7.13624	8.1171	7.15318	0.992056	1.02762	1.04375	1.02114	69.6629
NR-48280	NE1738	h	SAUSA300_1899	SAUSA300_RS10395	-	pncA	hypothetical protein	cysteine hydrolase	0.3626	0.3589	0.4331	0.384867	85.5916	87.8419	80.7566	84.73	0	0	0	0	1.01158	1.03424	1.05388	1.03323	60.8571	63.7007	68.7176	64.4251	0	0	0.0682128	0.0227376	1.0206	1.01436	1.01568	1.01688	62.1605	77.7071	71.7985	70.5554	0	0.10101	0.209937	0.103649	0.965243	0.942857	0.992361	0.966821	36.9877
NR-48312	NE1770	b	SAUSA300_1139	SAUSA300_RS06165	sucD	sucD	succinyl-CoA synthetase subunit alpha	succinyl-CoA ligase subunit alpha	0.45	0.45	0.41	0.436667	87.2305	88.1533	85.316	86.8999	0	0	0.185874	0.061958	0.924374	0.949918	0.982473	0.952255	89.5262	90.0433	87.2694	88.9463	0.169205	0.4329	0.184502	0.262202	1.06593	1.02499	0.977555	1.02283	37.9026	42.9915	45.9016	42.2652	0.561798	0.17094	0.491803	0.40818	0.906964	0.993584	1.03604	0.978864	43.3758
NR-48326	NE1784	d	SAUSA300_0619	SAUSA300_RS03320	-	mntB	ABC transporter permease	metal ABC transporter permease	0.38965	0.4145	0.42375	0.4093	89.6044	96.031	91.4626	92.366	0.0919963	0.484027	0.139958	0.23866	1.04923	1.06848	1.02658	1.0481	89.6578	85.9962	89.0877	88.2472	0.095057	0	0.0701754	0.0550775	1.02273	1.09128	1.08447	1.06616	91.3953	95.1644	95.931	94.1636	2.79653	5.22244	5.31034	4.4431	1.00675	0.984762	1.00694	0.999486	65.1163
NR-48329	NE1787	a	SAUSA300_2467	SAUSA300_RS13680	srtA	srtA	sortase	class A sortase SrtA	0.38295	0.359	0.38675	0.376233	49.3353	54.4586	45.6041	49.7993	0	0	0	0	0.958494	0.992098	0.987069	0.979221	44.5965	49.0909	42.851	45.5128	0	0	0.0712758	0.0237586	1.04482	1.02821	1.06773	1.04692	47.2662	54.8865	39.7809	47.3112	0.0899281	0.29615	0.45489	0.280323	1.00427	0.964762	0.915972	0.961668	14.5125
NR-48350	NE1808	d	SAUSA300_1032	SAUSA300_RS05555	-	isdE	putative iron compound ABC transporter iron compound-binding protein	heme uptake system protein IsdE	0.4699	0.481	0.4551	0.468667	85.7561	96.9185	95.6437	92.7728	0.097561	0.695825	0.520156	0.437847	0.989382	1.03775	1.10489	1.04401	93.6	92.0408	93.9234	93.1881	1.7	0.918367	2.24571	1.62136	1.06724	1.00513	1.05221	1.04152	91.9765	95.6866	96.707	94.79	4.10959	5.45775	7.19086	5.58607	1.0149	1.0819	1.03333	1.04338	75.8929
NR-48405	NE1863	d	SAUSA300_0221	SAUSA300_RS01160	pflA	pflA	pyruvate formate-lyase activating enzyme	pyruvate formate-lyase-activating enzyme	0.5143	0.6511	0.385	0.5168	86.8791	93.4183	88.3598	89.5524	0.0937207	0.106157	0	0.0666259	1.02992	0.977173	0.950431	0.985842	89.5245	88.347	87.018	88.2965	0.417101	0.200602	0.449871	0.355858	1.02348	1.02256	1.08417	1.0434	86.6341	89.6296	94.9027	90.3888	8.89431	9.31481	11.2005	9.80321	1.01787	1.02857	1.03542	1.02729	68.3983
NR-48423	NE1881	d	SAUSA300_0634	SAUSA300_RS03400	fhuB	fhuB	ferrichrome transport permease fhuB	iron ABC transporter permease	0.5883	0.5069	0.3997	0.4983	82.2138	94.5693	89.2466	88.6766	0.0946074	0.187266	0	0.0939578	1.02027	1.10272	1.04885	1.05728	89.482	84.1734	86.5357	86.7304	0.0925069	0.100806	0.130976	0.108096	1.05368	1.01744	1.0621	1.04441	89.185	95.1561	92.6561	92.3324	10.0231	16.3617	11.1187	12.5012	0.973972	0.884762	0.961181	0.939972	55.3699
NR-48450	NE1908	h	SAUSA300_1911	SAUSA300_RS10460	-	pmtC	ABC transporter ATP-binding protein	ABC transporter ATP-binding protein	0.39055	0.4331	0.34615	0.389933	79.661	92.4171	82.2685	84.7822	0	0.0947867	0.143575	0.0794539	1.0251	1.08341	1.00072	1.03641	85.6883	78.4067	82.9529	82.3493	0	0.209644	0.356633	0.188759	1.05443	0.978462	1.06697	1.03329	80.1839	88.3495	88.4726	85.6687	1.25847	1.35922	1.22478	1.28082	1.00258	0.980952	0.963889	0.982474	49.0265
NR-46543	WT - USA300 JE2								0.425	0.4255	0.4441	0.431533	92.9596	96.7374	89.82	93.1723	1.2577	1.6692	0.609968	1.17896	0.96624	0.972454	0.956627	0.965107	94.4799	93.2362	92.5398	93.4187	2.21594	3.03179	2.08061	2.44278	0.992319	0.981314	1.01705	0.996894	91.2225	95.216	93.1602	93.1996	12.6203	12.2803	13.0133	12.638	0.945492	0.897237	0.909497	0.917409	62.9964
[truncated: 39 more columns]

## Sheet: U2OS
NR Number	Strain	cluster	Old Accession Number	New Accession Number	Old Gene Symbol	New Gene Symbol	Old Gene Description	New Gene Description	OD600_1	OD600_2	OD600_3	OD600_avg	inf_0.5hpi_1	inf_0.5hpi_2	inf_0.5hpi_3	inf_0.5hpi_avg	rep_0.5hpi_1	rep_0.5hpi_2	rep_0.5hpi_3	rep_0.5hpi_avg	viab_0.5hpi_1	viab_0.5hpi_2	viab_0.5hpi_3	viab_0.5hpi_avg	inf_1.5hpi_1	inf_1.5hpi_2	inf_1.5hpi_3	inf_1.5hpi_avg	rep_1.5hpi_1	rep_1.5hpi_2	rep_1.5hpi_3	rep_1.5hpi_avg	viab_1.5hpi_1	viab_1.5hpi_2	viab_1.5hpi_3	viab_1.5hpi_avg	inf_3hpi_1	inf_3hpi_2	inf_3hpi_3	inf_3hpi_avg	rep_3hpi_1	rep_3hpi_2	rep_3hpi_3	rep_3hpi_avg	viab_3hpi_1	viab_3hpi_2	viab_3hpi_3	viab_3hpi_avg	inf_6hpi_1
NR-46571	NE28	f	SAUSA300_0947	SAUSA300_RS05090	-	menH	hydrolase, alpha/beta hydrolase fold family	2-succinyl-6-hydroxy-2, 4-cyclohexadiene-1-carboxylate synthase	0.42755	0.3634	0.4664	0.419117	86.7811	93.9956	92.6084	91.1284	0.0463822	0.148258	0.0773994	0.0906799	0.948109	0.984312	0.977862	0.970094	86.4669	89.049	92.651	89.389	6.52489	7.20461	7.19508	6.97486	1.03372	0.96322	1.03278	1.00991	83.6933	87.1514	88.9778	86.6075	8.85529	9.76096	6.93333	8.51653	0.812103	0.788143	0.829217	0.809821	29.7111
NR-46624	NE81	g	SAUSA300_2285	SAUSA300_RS12630	galM	galM	aldose 1-epimerase	galactose mutarotase	0.53465	0.625	0.3552	0.50495	90.0221	94.3174	93.4466	92.5954	0	0.2079	0.202265	0.136722	0.996042	1.0529	0.935478	0.994807	92.8406	92.1553	93.7274	92.9078	4.8037	9.271	10.0523	8.04233	0.920689	0.875781	0.988277	0.928249	88.3405	82.8571	88.7337	86.6438	2.46761	2.74286	1.39703	2.2025	0.710809	0.699726	0.81917	0.743235	42.206
NR-46638	NE95	h	SAUSA300_1989	SAUSA300_RS10935	agrB	agrB	accessory gene regulator protein B	accessory gene regulator protein B	0.37745	0.42745	0.3591	0.388	81.7907	83.8493	89.5511	85.0637	0	0	0	0	1.01671	1.08428	0.952507	1.01783	78.6696	72.1401	76.1014	75.637	0.177384	0.155642	0.0389864	0.124004	0.958962	0.917418	1.01927	0.965218	77.138	77.801	87.8005	80.9132	0.296359	0.278358	0.430571	0.335096	1.03574	0.984921	1.0213	1.01399	70.0272
NR-46647	NE104	g	SAUSA300_0641	SAUSA300_RS03435	-	gehE	putative lipase/esterase	alpha/beta hydrolase	0.51235	0.51235	0.4033	0.476	94.5289	95.8243	96.2366	95.5299	0.130265	0.143988	0.0384025	0.104218	1.01275	1.0135	0.98543	1.00389	93.1891	89.845	92.329	91.7877	2.71514	3.56589	3.32147	3.20083	0.924091	0.895212	1.00497	0.941423	92.0583	90.6785	92.4212	91.7193	2.59319	1.98766	2.99162	2.52416	0.934612	1	1.00865	0.981088	60.1914
NR-46745	NE202	d	SAUSA300_1902	SAUSA300_RS10415	-	-	conserved hypothetical protein	hypothetical protein	0.55675	0.55675	0.3923	0.501933	86.5126	85.8427	89.8714	87.4089	0	0.0749064	0	0.0249688	1.04661	0.974097	0.971429	0.99738	88.3925	81.745	91.477	87.2048	2.89093	1.07383	4.81928	2.92801	0.97087	1.034	0.890523	0.965132	85.1235	80.3882	84.382	83.2979	1.66667	2.34934	1.62921	1.88174	0.710371	0.671008	0.716154	0.699177	35.3678
NR-46763	NE220	b	SAUSA300_0595	SAUSA300_RS03200	-	-	conserved hypothetical protein	hypothetical protein	0.39	0.39	0.44	0.406667	90.9496	92.2819	95.6425	92.958	0.296736	0.738255	0.516987	0.517326	0.981494	0.974352	0.985417	0.980421	89.5692	89.7757	89.8036	89.7162	3.93046	3.75989	5.66465	4.45167	0.951646	1.09047	0.952366	0.998162	79.5267	79.4872	64.8212	74.6117	5.34979	1.74359	1.49942	2.86427	0.590104	0.591926	0.526358	0.569463	29.4011
NR-46807	NE264	f	SAUSA300_0829	SAUSA300_RS04475	lipA	lipA	lipoic acid synthetase	lipoyl synthase	0.46805	0.5513	0.4255	0.481617	90.0912	94.4803	95.8852	93.4856	0.51526	1.00358	0.813397	0.777412	1.0095	1.01788	0.990918	1.0061	93.1818	91.66	88.793	91.2116	12.0455	9.92851	4.58989	8.85463	0.935573	0.873699	0.935029	0.914767	90.2533	82.1241	92.8174	88.3983	9.5165	7.67613	8.60215	8.59826	0.657915	0.651816	0.640739	0.650157	40.0366
NR-46817	NE274	g	SAUSA300_1867	SAUSA300_RS10195	-	vraT	conserved hypothetical protein	transporter	0.47	0.48	0.48	0.476667	94.1643	94.0548	94.5386	94.2526	0.216138	0.668003	0.376648	0.420263	0.976509	0.978929	1.04171	0.999048	88.451	89.6302	88.9419	89.0077	0.274977	0.401929	0.318218	0.331708	0.847666	0.894821	0.904172	0.88222	82.4852	86.185	74.4054	81.0252	0	0.253485	0	0.084495	0.513002	0.479004	0.536072	0.50936	62.0387
NR-46826	NE283	f	SAUSA300_2207	SAUSA300_RS12165	-	pbuG	xanthine/uracil permease family protein	NCS2 family permease	0.48655	0.4662	0.4441	0.465617	77.3022	75.9059	88.1825	80.4635	0.216169	0	0.52356	0.246576	1.01715	1.04776	1.01192	1.02561	85.1296	76.877	74.8802	78.9623	7.50341	3.44604	5.3115	5.42032	0.935148	0.964608	0.995033	0.964929	75.1651	67.1994	77.5596	73.308	4.35931	1.29376	3.43619	3.02975	0.850323	0.880617	0.773728	0.834889	29.4564
NR-46853	NE310	d	SAUSA300_1267	SAUSA300_RS06880	-	trpB	tryptophan synthase, beta subunit	tryptophan synthase subunit beta	0.57885	0.4551	0.5772	0.53705	95.8351	95.5769	96.5468	95.9863	0.694143	0.641026	0.605198	0.646789	1.01363	1.03827	1.06301	1.0383	93.9673	91.258	86.8012	90.6755	13.4458	12.9353	9.47205	11.9511	0.831809	0.876405	0.767733	0.825316	78.2857	80.6735	75.764	78.2411	3.2	2.92826	3.89884	3.34237	0.491435	0.468129	0.481815	0.480459	32.2115
NR-46862	NE319	d	SAUSA300_1701	SAUSA300_RS09290	-	-	conserved hypothetical protein	aminoacetone oxidase family FAD-binding enzyme	0.56385	0.4625	0.5254	0.51725	95.5117	96.5799	96.888	96.3265	1.66068	1.04089	3.33966	2.01374	0.979771	0.981394	0.997162	0.986109	92.9029	90.6903	84.4382	89.3438	7.44619	7.53642	10.3596	8.4474	0.731023	0.858856	0.707332	0.765737	80.8044	77.5576	78.3821	78.9147	3.83912	1.91874	2.51046	2.75611	0.350722	0.607265	0.438847	0.465611	27.0531
NR-46865	NE322	d	SAUSA300_1500	SAUSA300_RS08190	-	-	putative competence protein ComYC	competence type IV pilus minor pilin ComGF	0.47545	0.47545	0.3922	0.4477	97.0156	95.3883	96.372	96.2586	3.57293	0.404531	2.9191	2.29885	1.04617	0.961861	0.907474	0.971836	94.9303	92.8691	86.0044	91.2679	13.5615	10.151	10.4194	11.3773	0.788409	0.827203	0.890006	0.835206	81.1935	74.4792	83.0346	79.5691	1.44665	1.90972	3.33214	2.2295	0.310587	0.394791	0.336753	0.347377	29.8104
NR-46877	NE334	d	SAUSA300_2161	SAUSA300_RS11915	-	hysA	Hyaluronate lyase precursor	hyaluronate lyase	0.41255	0.41255	0.3737	0.3996	94.1941	94.8061	95.3554	94.7852	0.779896	0.219459	1.01939	0.672915	1.01495	0.997446	0.936991	0.98313	94.6621	90.3153	90.0359	91.6711	9.69638	7.38138	8.34829	8.47535	0.868382	0.924358	0.885357	0.892699	83.355	78.4993	80.1887	80.681	2.21066	3.4713	3.65566	3.11254	0.431901	0.513365	0.441179	0.462148	26.5714
NR-46883	NE340	d	SAUSA300_2014	SAUSA300_RS11075	ilvA	ilvA	threonine dehydratase	L-threonine dehydratase biosynthetic IlvA	0.40515	0.40515	0.3589	0.389733	95.3112	95.056	96.4573	95.6082	0.687146	0.197759	1.48356	0.789488	1.08795	1.1069	1.03614	1.077	93.5616	90.9492	91.908	92.1396	10.9351	8.56218	12.6065	10.7013	0.977767	0.943095	0.933042	0.951301	85.1412	78.5767	82.5939	82.1039	5.24071	2.44233	3.86803	3.85036	0.377984	0.505141	0.453651	0.445592	33.7218
NR-46889	NE346	d	SAUSA300_1346	SAUSA300_RS07340	-	dinG	putative DnaQ family exonuclease/DinG family helicase	ATP-dependent helicase DinG	0.56045	0.56045	0.555	0.558633	91.8291	92.0763	92.2244	92.0433	0.539195	0.29347	0.521042	0.451236	1.06025	0.994528	0.944182	0.999652	92.4826	87.2165	89.19	89.6297	10.2088	8.46048	10.4751	9.71479	0.916436	1.00972	1.02046	0.982206	83.9053	81.7577	83.3745	83.0125	4.49704	4.12783	4.77366	4.46618	0.474586	0.514736	0.488835	0.492719	35.5805
NR-46896	NE353	a	SAUSA300_0975	SAUSA300_RS05240	-	purH	bifunctional purine biosynthesis protein	bifunctional phosphoribosylaminoimidazolecarboxamide formyltransferase/inosine monophosphate cyclohydrolase	0.38695	0.38695	0.3924	0.388767	55.3246	60.6965	62.5189	59.5133	0	0	0.156067	0.0520223	1.0365	1.02663	0.969915	1.01102	50.8556	53.6252	69.7242	58.0683	0.438789	0.615595	1.49188	0.848755	0.969169	1.01457	0.893304	0.959015	52.498	46.9754	69.1974	56.2236	1.41956	1.34429	0.506146	1.09	0.741983	0.817752	0.756427	0.772054	9.69925
NR-46897	NE354	d	SAUSA300_0503	SAUSA300_RS02695	-	pdxR	transcriptional regulator, gntR family protein	PLP-dependent aminotransferase family protein	0.45	0.36	0.4	0.403333	90.0259	94.0364	95.6003	93.2209	0.582902	1.01818	1.26771	0.956264	1.00966	0.89915	0.956916	0.955243	87.5918	89.1892	89.6529	88.8113	3.23054	2.77778	3.4713	3.15987	0.979699	0.95812	1.07753	1.00512	77.6596	77.3756	72.5379	75.8577	8.8203	6.33484	4.73485	6.63	0.413609	0.402509	0.32055	0.37889	35.1621
NR-46898	NE355	d	SAUSA300_2515	SAUSA300_RS13960	-	rob	transcriptional regulator, TetR family	TetR family transcriptional regulator	0.53835	0.4699	0.3848	0.46435	97.5372	95.9881	95.9967	96.5073	2.71762	0.371471	1.03178	1.37362	1.03562	0.982123	0.916935	0.978226	95.7098	92.2615	89.2925	92.4213	13.3407	12.1713	10.7418	12.0846	0.891906	0.923664	0.97278	0.92945	89.2202	72.7273	85.6322	82.5266	5.56881	4.11664	3.94089	4.54211	0.344875	0.399589	0.39475	0.379738	28.4153
NR-46900	NE357	d	SAUSA300_0107	SAUSA300_RS00555	-	nptA	Na/Pi cotransporter family protein	Na/Pi cotransporter	0.59015	0.4144	0.4404	0.48165	96.3326	94.3593	96.2421	95.6447	2.55864	0.696379	2.5712	1.94207	1.03122	1.04779	0.95667	1.0119	95.9288	92.8726	91.8288	93.5434	9.54198	10.5832	8.43061	9.5186	0.878541	0.963914	0.919134	0.92053	89.3145	77.1757	85.5327	84.0076	9.07258	4.11987	7.52688	6.90644	0.378573	0.417409	0.411587	0.402523	40.2878
NR-46903	NE360	e	SAUSA300_1929	SAUSA300_RS10585	-	-	phi77 ORF004-like protein, putative phage tail component	phage tail protein	0.36445	0.444	0.3996	0.402683	94.471	95.4989	96.1538	95.3746	0.875099	0.975244	1	0.950114	1.00554	0.972638	1.0036	0.993925	92.9895	90.963	89.1049	91.0191	7.86179	11.7778	6.72337	8.78765	0.997752	0.936849	0.981125	0.971909	82.3954	75.2656	84.0447	80.5686	5.66811	3.0349	3.45528	4.05276	0.389217	0.451679	0.395896	0.412264	27.7419
NR-46929	NE386	c	SAUSA300_1708	SAUSA300_RS09325	rot	rot	staphylococcal accessory regulator Rot	accessory regulator Rot	0.46435	0.4218	0.6882	0.524783	95.5414	96.8563	94.502	95.6332	0.930916	0.673653	0.0796813	0.561417	0.897537	0.974827	0.949858	0.940741	84.6358	85.3503	82.2469	84.0777	0.794702	2.36579	2.22469	1.79506	0.621072	0.662665	0.714484	0.666074	76.699	62.8928	66.1611	68.5843	1.45631	0.498753	0.473934	0.809666	0.115698	0.274846	0.169785	0.186776	17.5258
NR-46970	NE427	f	SAUSA300_1801	SAUSA300_RS09855	fumC	fumC	fumarate hydratase, class II	class II fumarate hydratase	0.38225	0.4256	0.4108	0.406217	92.3303	93.6735	93.2936	93.0991	0.419111	0.204082	0.558867	0.39402	1.04925	1.0726	1.0157	1.04585	91.7842	88.9401	90.868	90.5308	7.82693	8.78078	13.0542	9.8873	0.874761	0.954129	0.878999	0.902629	82.0327	82.8012	85.7376	83.5238	4.90018	3.0896	3.52649	3.83876	0.618927	0.665524	0.593663	0.626038	31.2727
NR-46976	NE433	d	SAUSA300_1282	SAUSA300_RS06960	pstC	pstC	phosphate ABC transporter, permease protein PstC	phosphate ABC transporter permease subunit PstC	0.52725	0.52725	0.444	0.4995	97.4895	96.7456	96.2914	96.8422	2.67782	0.961538	1.9426	1.86065	1.05101	0.986501	0.957143	0.998219	94.1444	89.2964	89.8923	91.111	14.5088	9.78443	9.03065	11.108	0.867924	0.927134	0.959269	0.918109	84.6442	76.4136	81.3104	80.7894	5.05618	4.52342	4.51128	4.69696	0.299916	0.424263	0.374573	0.36625	39.2857
NR-47003	NE460	b	SAUSA300_0955	SAUSA300_RS05135	atl	atlA	autolysin	bifunctional autolysin	0.45	0.47	0.52	0.48	83.374	82.8742	88.3207	84.8563	6.1175	3.87193	4.76849	4.91931	1.0412	0.978224	0.946233	0.988554	75.4206	74.6667	83.1533	77.7469	1.86916	0.862745	1.65587	1.46259	0.846966	0.91712	0.999121	0.921069	67.3777	60.5757	65.6489	64.5341	3.13676	0.250313	1.14504	1.5107	0.483861	0.485075	0.477183	0.48204	31.0406
NR-47065	NE522	d	SAUSA300_1889	SAUSA300_RS10335	purB	purB	adenylosuccinate lyase	adenylosuccinate lyase	0.39775	0.39775	0.3811	0.3922	95.2936	95.7604	93.3767	94.8102	0.749688	0.807537	0.650842	0.736022	1.05585	1.08428	0.988458	1.04286	93.5371	87.2146	91.9234	90.8917	7.46493	8.30528	9.20067	8.32363	0.997252	1.06384	0.9545	1.0052	79.1667	78.0645	78.7053	78.6455	3.84615	2.90323	2.64055	3.12998	0.350463	0.424949	0.47234	0.415917	22.2222
NR-47072	NE529	a	SAUSA300_0017	SAUSA300_RS00090	purA	purA	adenylosuccinate synthetase	adenylosuccinate synthetase	0.34	0.44	0.37	0.383333	38.1463	38.5157	42.8073	39.8231	0	0	0.0698324	0.0232775	1.03713	1.02209	0.936424	0.998547	35.798	40.7895	33.9713	36.8529	0	0	0	0	0.982577	0.865345	1.00269	0.950202	43.6453	47.2897	43.1203	44.6851	0	0	0.0575705	0.0191902	0.937165	0.9744	1.05454	0.988701	24.7732
NR-47124	NE581	b	SAUSA300_0972	SAUSA300_RS05225	purF	purF	amidophosphoribosyltransferase	amidophosphoribosyltransferase	0.45	0.46	0.39	0.433333	78.676	86.3636	87.0596	84.0331	0	0.0688705	0	0.0229568	0.938386	0.949502	1.02078	0.969556	80.1384	79	85.8312	81.6565	1.31488	0.785714	0.575448	0.892014	1.0394	1.00703	1.025	1.02381	70.1353	77.3267	74.7899	74.084	2.76899	6.83168	5.04202	4.8809	0.583426	0.613174	0.505717	0.567439	20.6628
NR-47135	NE592	b	SAUSA300_2060	SAUSA300_RS11345	atpA	atpA	ATP synthase F1, alpha subunit	ATP synthase subunit alpha	0.413875	0.4331	0.4554	0.434125	71.405	84.8667	82.2795	79.5171	0	0	0.166389	0.055463	1.0642	1.09449	0.909745	1.02281	69.3207	72.2338	65.5691	69.0412	0.944669	1.80932	0.567031	1.10701	0.945354	0.997224	0.981125	0.974568	60.438	76.7068	69.1941	68.7796	1.26521	2.30924	2.01485	1.8631	0.901118	0.782659	0.758801	0.814193	28.3371
NR-47180	NE637	d	SAUSA300_1791	SAUSA300_RS09805	cbf1	cbf1	cmp-binding-factor 1	3'-5' exoribonuclease YhaM	0.35715	0.3993	0.3811	0.379183	86.409	91.2268	89.6187	89.0848	0.0868432	0.371747	0.566251	0.341614	1.01275	0.981394	1.00246	0.998869	90.2273	90.2894	87.2975	89.2714	3	5.85209	2.79418	3.88209	0.935573	1.07911	1.00974	1.00814	73.0351	73.7589	80.9415	75.9118	2.66022	0.567376	0.911162	1.37959	0.464476	0.483208	0.529873	0.492519	19.1589
NR-47189	NE646	f	SAUSA300_2082	SAUSA300_RS11460	rpoE	rpoE	DNA-directed RNA polymerase, delta subunit	DNA-directed RNA polymerase subunit delta	0.44215	0.3737	0.4664	0.427417	94.2269	95.245	94.2772	94.583	0.2826	0.504323	0.371609	0.386177	1.08927	1.01277	1.01835	1.04013	94.9391	89.5995	90.751	91.7632	8.99719	6.75433	7.13834	7.62995	0.907506	0.960999	1.00536	0.957957	84.0083	88.2066	87.2644	86.4931	6.23053	8.77193	6.39634	7.13293	0.640859	0.703221	0.704486	0.682856	36.8613
NR-47257	NE714	b	SAUSA300_1558	SAUSA300_RS08490	mtnN	mtnN	5'-methylthioadenosine/S-adenosylhomocysteine nucleosidase	5'-methylthioadenosine/S-adenosylhomocysteine nucleosidase	0.42	0.42	0.34	0.393333	83.8084	82.2305	82.4762	82.8384	0	0	0	0	1.03074	0.979532	1.02994	1.0134	82.3196	82.1084	76.2485	80.2255	0	0.593912	0.121803	0.238572	1.02645	0.96891	1.08111	1.02549	75.3119	83.0161	79.6857	79.3379	9.19238	5.12445	5.76251	6.69311	0.924618	0.929303	1.043	0.965641	34.1709
NR-47287	NE744	b	SAUSA300_0967	SAUSA300_RS05200	purK	purK	phosphoribosylaminoimidazole carboxylase, ATPase subunit	5-(carboxyamino)imidazole ribonucleotide synthase	0.39435	0.349435	0.4443	0.396028	74.2617	89.1181	81.9753	81.785	0	0	0	0	1.04837	1.0259	1.07285	1.04904	57.4199	67.9141	68.9953	64.7764	0.463744	0.554401	0.745683	0.587943	1.00872	1.00139	1.01252	1.00754	62.6551	70.8678	75.2122	69.5784	0.380849	1.96281	1.69779	1.34715	0.805964	0.763468	0.710923	0.760118	16.2564
NR-47301	NE758	e	SAUSA300_0330	SAUSA300_RS01755	-	ulaA	putative transport protein SgaT	PTS ascorbate transporter subunit IIC	0.42365	0.3815	0.3811	0.395417	93.0584	94.2759	95.0608	94.1317	0.653328	0.758621	0.151976	0.521308	1.07696	1.05801	0.996026	1.04366	91.2281	83.0299	84.6154	86.2911	10.1253	8.0065	12.7404	10.2907	0.996752	1.06731	0.991854	1.01864	79.7721	74.3226	84.379	79.4912	5.12536	3.48387	5.12164	4.57696	0.394271	0.531186	0.414222	0.44656	28.7182
NR-47313	NE770	e	SAUSA300_0704	SAUSA300_RS03785	-	-	ABC transporter ATP-binding protein	ABC transporter ATP-binding protein	0.54945	0.3922	0.3923	0.44465	97.0874	96.3375	97.4527	96.9592	1.3754	1.56965	1.15438	1.36648	1.08707	1.01565	0.980511	1.02774	95.5609	93.5725	92.1162	93.7499	14.2857	20.2541	15.9129	16.8176	0.85269	0.928522	0.957679	0.912964	84.4498	72.4299	79.3914	78.757	4.30622	4.20561	2.35131	3.62105	0.234766	0.293352	0.290887	0.273001	27.8986
NR-47366	NE823	d	SAUSA300_1866	SAUSA300_RS10190	vraS	vraS	two-component sensor histidine kinase	two-component sensor histidine kinase	0.36445	0.3863	0.4514	0.400717	92.7897	93.8188	94.8864	93.8316	0.257511	0.122399	0.0757576	0.151889	1.02463	1.09227	0.999054	1.03865	90.4826	86.0846	88.0591	88.2088	0.80429	1.77353	1.43619	1.338	0.845441	0.917349	0.968409	0.910399	64.8897	64.1476	74.673	67.9034	0	0.527241	0.118906	0.215382	0.305532	0.389993	0.338363	0.344629	19.6286
NR-47371	NE828	na	SAUSA300_1916	SAUSA300_RS10490	-	aspB	hypothetical protein	hypothetical protein	0.59745	0.481	0.3922	0.490217	92.8085	95.3797	94.2554	94.1479	0.0425532	0	0	0.0141844	1.03342	1.05286	1.03425	1.04018	91.6902	89.7363	92.4543	91.2936	0.282372	1.92445	1.43913	1.21532	1.05422	0.973629	1.02166	1.0165	90.5923	91.5284	93.5893	91.9033	0.542005	0.236967	0.191939	0.323637	1.03265	1.05696	1.04808	1.04589	61.0766
NR-47416	NE873	h	SAUSA300_1991	SAUSA300_RS10945	agrC	agrC	accessory gene regulator protein C	ATP-binding protein	0.37	0.37	0.39	0.376667	85.8648	88.3469	91.894	88.7019	0.0877963	0	0	0.0292654	0.874482	0.965197	0.889886	0.909855	86.1309	89.2797	87.0175	87.476	0.497866	0.167504	0.210526	0.291965	1.01135	0.958855	1.02502	0.998407	90.6052	91.5029	90.0501	90.7194	0.903342	0.697527	0.750939	0.783936	0.820631	0.957402	0.970151	0.916061	76.7131
NR-47455	NE912	h	SAUSA300_0752	SAUSA300_RS04060	clpP	clpP	ATP-dependent Clp protease proteolytic subunit	ATP-dependent Clp protease proteolytic subunit	0.49	0.49	0.41	0.463333	82.9001	84.7731	81.6296	83.1009	0.0683995	0	0	0.0227998	0.956042	0.932645	0.982802	0.957163	80.6685	85.7389	86.4227	84.2767	0	0	0	0	0.896276	0.968159	0.98851	0.950981	85.3786	87.0044	87.2773	86.5534	0	0	0.0778816	0.0259605	1.0626	0.926874	0.952039	0.980505	71.0738
NR-47585	NE1042	d	SAUSA300_2529	SAUSA300_RS14030	-	-	hypothetical protein	VOC family protein	0.37225	0.4329	0.4108	0.405317	93.0788	96.1219	95.7836	94.9948	0.357995	0.34626	1.31265	0.672302	1.00554	1.05363	0.951372	1.00351	91.2865	85.3187	87.8005	88.1352	9.07227	6.43915	8.32646	7.94596	0.974769	1.07772	0.964037	1.00551	82.6147	80.7377	85.4797	82.944	4.03338	4.5082	3.28436	3.94198	0.403819	0.501714	0.4655	0.457011	21.2944
NR-47685	NE1142	c	SAUSA300_2264	SAUSA300_RS12510	-	rpiRc	RpiR family phosphosugar-binding transcriptional regulator	MurR/RpiR family transcriptional regulator	0.58625	0.4107	0.4403	0.479083	89.6092	92.928	88.1952	90.2441	1.05747	0.434243	0.378358	0.623357	0.956464	1.00762	1.00019	0.988092	78.018	81.786	72.795	77.533	1.17117	3.2601	1.72002	2.05043	0.754584	0.719181	0.731711	0.735159	62.4776	75.4448	71.3664	69.7629	2.87253	2.25386	3.13316	2.75318	0.312833	0.377793	0.362281	0.350969	26.6163
NR-47697	NE1154	e	SAUSA300_0216	SAUSA300_RS01135	uhpT	uhpT	sugar phosphate antiporter	hexose phosphate transporter	0.50875	0.50875	0.4514	0.489633	93.8437	97.4504	83.067	91.4537	1.41758	0.849858	0.12959	0.799009	1.08575	1.03028	0.976064	1.0307	91.4424	92.9644	89.2561	91.221	13.5091	15.415	9.71497	12.8797	0.928304	0.877863	0.989867	0.932011	82.0331	77.2727	81.981	80.4289	6.02837	5.89226	4.84721	5.58928	0.475147	0.407128	0.381815	0.421363	25.636
NR-47699	NE1156	e	SAUSA300_0405	SAUSA300_RS02175	hsdM	hsdM1	type I restriction-modification system, M subunit	type I restriction-modification system subunit M	0.47915	0.47915	0.3774	0.445233	93.2276	96.5782	96.6292	95.4783	0.580495	0	1.78943	0.789975	1.03632	1.04487	0.909366	0.996855	91.229	84.1237	89.3732	88.242	10.6068	7.22337	8.34371	8.72463	0.979765	1.00972	0.957282	0.982254	75.8539	76.5035	82.2139	78.1904	3.53357	2.7972	4.60199	3.64425	0.476832	0.490062	0.423476	0.463457	31.3653
NR-47731	NE1188	h	SAUSA300_1912	SAUSA300_RS10465	-	pmtB	putative membrane protein	ABC-2 transporter family protein	0.44975	0.44975	0.4553	0.4516	86.5513	92.3992	88.5914	89.1806	0.0786473	0.0660939	0	0.0482471	1.01829	1.10398	0.918827	1.0137	85.9174	84.0382	88.1966	86.0507	2.70991	1.70532	0.158541	1.52459	0.957261	1.01735	1.00258	0.992398	84.3345	89.4523	83.7313	85.8394	3.1235	4.73293	2.3877	3.41471	0.912519	1.01371	0.994166	0.973464	54.1001
NR-47736	NE1193	d	SAUSA300_0605	SAUSA300_RS03250	sarA	sarA	accessory regulator A	transcriptional regulator	0.42005	0.342005	0.4588	0.406952	91.3217	94.6877	93.814	93.2745	0.119427	0.28715	0.417457	0.274678	1.00466	1.01642	0.997162	1.00608	87.6915	87.8222	88.0597	87.8578	6.39197	7.79639	8.47234	7.55357	0.945791	1.07703	0.905226	0.976015	74.2018	81.2392	81.3043	78.9151	3.83142	6.54045	4.45652	4.9428	0.439764	0.398218	0.370147	0.40271	28.1818
NR-47793	NE1250	e	SAUSA300_2076	SAUSA300_RS11430	-	-	aldehyde dehydrogenase family protein	aldehyde dehydrogenase family protein	0.34595	0.44595	0.4219	0.4046	91.8467	90.784	86.6815	89.7707	0.285365	0.0687758	0.0372024	0.130448	1.07872	1.06093	1.01722	1.05229	90.0618	79.2135	84.0164	84.4306	8.0927	3.51124	4.59016	5.39803	0.970272	0.988203	0.969601	0.976025	76.8657	74.2749	81.0491	77.3966	4.47761	3.27869	3.38409	3.71346	0.451559	0.543523	0.475558	0.490213	21.1356
NR-47805	NE1262	b	SAUSA300_1984	SAUSA300_RS10910	-	mroQ	hypothetical protein	CPBP family intramembrane metalloprotease	0.427935	0.47935	0.4517	0.452995	79.4521	85.2127	79.448	81.3709	0	0	0.0372995	0.0124332	1.05937	1.08063	1.01457	1.05152	70.8466	64.8485	67.4865	67.7272	2.43085	0.727273	0.345888	1.168	1.01467	1.04504	1.03398	1.03123	73.9087	78.9392	83.8832	78.9104	4.66633	3.27613	4.18782	4.04343	0.873931	0.878684	0.951116	0.901244	22.756
NR-47821	NE1278	na	SAUSA300_1890	SAUSA300_RS10340	-	scpA	staphopain A	staphopain A	0.36815	0.36815	0.496	0.410767	89.7699	92.9974	89.4256	90.731	0.205423	0.26178	0.342335	0.269846	1.07036	1.01492	0.994891	1.02672	93.0672	87.7978	91.4824	90.7825	24.958	26.9038	24.2228	25.3615	1.01212	0.995142	0.970395	0.992553	89.1462	90.3676	89.1687	89.5608	38.6467	47.4651	40.4077	42.1732	0.965578	0.908156	0.906639	0.926791	36.9128
NR-47839	NE1296	a	SAUSA300_0690	SAUSA300_RS03705	saeS	saeS	sensor histidine kinase SaeS	two-component sensor histidine kinase	0.5546	0.399	0.5439	0.499167	73.5765	69.34	65.1752	69.3639	0	0	0	0	0.92832	1.01715	0.950615	0.965361	52.5688	52.2944	51.223	52.0287	0.458716	0	0.134892	0.197869	0.927068	0.961832	0.883767	0.924222	47.3474	46.9572	55.9725	50.0924	0.741586	0	0.320366	0.353984	0.984555	0.928033	0.879099	0.930562	9.1402
NR-47887	NE1345	f	SAUSA300_0946	SAUSA300_RS05085	menD	menD	inyl-6-hydroxy-2, 4-cyclohexadiene-1-carboxylic acid synthase/2-oxoglutarate decarbo	2-succinyl-5-enolpyruvyl-6-hydroxy-3- cyclohexene-1-carboxylate synthase	0.41	0.41	0.36	0.393333	93.0948	87.4467	89.708	90.0832	0.439422	0.0609385	0	0.166787	1.07309	0.89588	0.939039	0.969338	90.4938	86.472	86.6474	87.8711	1.76523	0.490798	0.646298	0.967442	1.06528	1.007	1.04441	1.0389	79.8387	84.1004	81.6054	81.8482	10.5991	11.0879	9.0301	10.239	0.526965	0.580391	0.544571	0.550643	33.6158
NR-47952	NE1410	d	SAUSA300_2065	SAUSA300_RS11375	-	mnaA	UDP-N-acetylglucosamine 2-epimerase	UDP-N-acetylglucosamine 2-epimerase (non-hydrolyzing)	0.4477	0.3737	0.4182	0.4132	80.44	84.2566	88.639	84.4452	0	0	0.193874	0.0646247	0.919525	1.00109	0.97597	0.96553	78.9123	83.4365	79.2625	80.5371	2.92458	2.94118	1.73053	2.5321	0.97377	0.8966	0.964435	0.944935	60.8453	65.6652	76.1831	67.5645	1.11643	1.00143	1.31885	1.14557	0.549879	0.479095	0.518608	0.515861	12.013
NR-47957	NE1415	c	SAUSA300_1253	SAUSA300_RS06805	glcT	glcT	transcription antiterminator	PTS transporter transcription antiterminator GlcT	0.5253	0.502	0.4736	0.5003	93.4815	93.0048	89.6846	92.057	0.839506	0.556439	0.148423	0.514789	0.890501	0.917913	1.01987	0.942761	79.716	75.7542	80.9388	78.803	3.44828	1.78771	5.21574	3.48391	0.62896	0.621096	0.738946	0.663001	61.1554	64.1553	71.1825	65.4977	0.199203	1.59817	0.344432	0.713935	0.281943	0.300206	0.350433	0.31086	22.6923
NR-47989	NE1447	g	SAUSA300_1470	SAUSA300_RS08025	-	ispA	geranyltranstransferase	geranyltranstransferase	0.5513	0.459	0.35705	0.455783	89.0129	95.28	86.3213	90.2047	0	0	0	0	1.02463	0.912076	1.01533	0.984009	84.0301	85.2006	79.5056	82.9121	0.140911	0.138313	0.318979	0.199401	1.0637	1.00347	0.996622	1.02126	79.255	83.8915	89.4092	84.1852	0.982928	0.956938	0.350109	0.763325	0.847621	0.859493	0.919332	0.875482	41.0886
NR-48006	NE1464	b	SAUSA300_0971	SAUSA300_RS05220	purL	purL	phosphoribosylformylglycinamidine synthase II	phosphoribosylformylglycinamidine synthase subunit PurL	0.41	0.41	0.4	0.406667	81.4763	88.0023	90.3121	86.5969	0.0696379	0.114811	0	0.061483	1.03914	1.00574	0.927923	0.990935	88.5081	83.6926	90.9414	87.714	1.6129	1.27142	1.36175	1.41536	1.07033	1.00123	1.01491	1.02883	75.1111	81.0409	76.2475	77.4665	4.11111	7.0632	6.58683	5.92038	0.546393	0.426621	0.508317	0.493777	37.1212
NR-48010	NE1468	d	SAUSA300_0635	SAUSA300_RS03405	fhuG	fhuG	ferrichrome transport permease protein fhuG	iron ABC transporter permease	0.35	0.46	0.46	0.423333	84.919	86.9295	91.3311	87.7265	0	0	0.223714	0.0745713	0.927923	0.945579	1.06922	0.980908	85.9344	85.6669	87.3239	86.3084	1.27261	0.74565	0.871898	0.963386	1.07393	0.946821	1.07249	1.03108	71.1921	75.1553	77.4269	74.5914	3.64238	2.36025	5.1462	3.71628	0.46669	0.488718	0.519073	0.491494	34.5013
NR-48030	NE1488	d	SAUSA300_0323	SAUSA300_RS01720	-	-	hypothetical protein	hypothetical protein	0.4551	0.4995	0.4071	0.4539	95.5317	95.4638	84.5154	91.837	1.07239	0.270819	0.0394011	0.46087	0.984169	1.07771	0.960454	1.00744	88.8759	85.9035	79.7007	84.8267	6.46476	5.58184	4.78859	5.61173	0.857857	0.833518	0.849593	0.846989	70.5696	73.5027	73.869	72.6471	2.8481	3.0853	1.87207	2.60182	0.354956	0.377656	0.415492	0.382701	31.1475
NR-48036	NE1494	d	SAUSA300_1126	SAUSA300_RS06095	rnc	rnc	ribonuclease III	ribonuclease 3	0.5661	0.5242	0.3737	0.488	93.7835	96.338	84.2446	91.4554	0.268336	0.633803	0	0.300713	0.983289	1.03612	0.934342	0.984583	87.6411	78.5714	83.238	83.1502	3.5553	2.41187	3.91553	3.29423	0.885336	0.884809	0.903239	0.891128	64.0054	68.3594	63.0019	65.1222	1.4885	2.14844	0.382409	1.33978	0.324052	0.350925	0.339005	0.337994	19.7232
NR-48051	NE1509	h	SAUSA300_0630	SAUSA300_RS03375	-	abcA	ABC transporter ATP-binding protein	ABC transporter ATP-binding protein	0.4035	0.41443	0.43865	0.41886	79.6327	76.964	85.5864	80.7277	0	0	0.0426439	0.0142146	1.05365	1.09595	0.987417	1.04567	75.9983	75.5129	74.1962	75.2358	0.214684	0.0661813	0.208768	0.163211	0.990432	1.04858	0.951719	0.996909	78.7172	72.0624	83.7859	78.1885	0.541441	0.29976	0.157418	0.332873	1.05284	1.04325	1.02233	1.03947	75.8274
NR-48054	NE1512	d	SAUSA300_2341	SAUSA300_RS12925	narJ	narJ	respiratory nitrate reductase, subunit delta	nitrate reductase molybdenum cofactor assembly chaperone	0.3775	0.4516	0.40155	0.410217	90.4322	93.0584	91.8145	91.7684	0.167856	0.0687285	0.0806452	0.105743	1.04793	1.06166	0.938505	1.01603	88.558	88.0029	90.0089	88.8566	4.12748	5.02874	7.50444	5.55355	0.956283	0.965996	0.894894	0.939057	68.4584	70.9986	75.5027	71.6532	1.21704	2.18878	1.1883	1.53137	0.553777	0.501028	0.440153	0.498319	18.3036
NR-48056	NE1514	d	SAUSA300_1231	SAUSA300_RS06675	-	-	gamma-aminobutyrate permease	gamma-aminobutyrate permease	0.3804	0.433	0.42005	0.41115	91.4039	91.823	85.7444	89.6571	0	0.0750188	0	0.0250063	1.01803	0.972638	0.989726	0.993464	81.3894	80.7018	73.1073	78.3995	2.20157	1.16959	1.34724	1.5728	1.02123	0.949341	0.914365	0.961647	81.1199	77.9113	80.9459	79.9924	0.717875	0.462107	0.3427	0.507561	0.782365	0.741604	0.687005	0.736991	30.7947
NR-48074	NE1532	h	SAUSA300_1992	SAUSA300_RS10950	agrA	agrA	accessory gene regulator protein A	DNA-binding response regulator	0.3998	0.42257	0.3813	0.401223	90.977	86.1823	90.6569	89.2721	0	0	0	0	1.0073	1.02444	0.933207	0.988317	84.1083	84.5916	84.5753	84.4251	2.33571	2.74257	2.4407	2.50633	1.0134	1.02144	0.991854	1.0089	85.412	88.1544	80.0885	84.5516	3.40089	3.43942	3.12068	3.32033	0.984433	1.09184	1.0002	1.02549	72.5259
NR-48109	NE1567	g	SAUSA300_1289	SAUSA300_RS07005	dapB	dapB	dihydrodipicolinate reductase	4-hydroxy-tetrahydrodipicolinate reductase	0.3997	0.422	0.40525	0.408983	93.74	93.0104	89.8318	92.1941	0.0802568	0.0692042	0	0.0498203	1.00959	1.05436	0.989972	1.01797	90.0901	88.3146	89.3991	89.2679	3.27169	4.26966	2.57511	3.37215	0.896874	0.92644	0.925889	0.916401	83.7418	78.7124	76.893	79.7824	3.83987	2.18069	3.19843	3.073	0.687447	0.660041	0.616375	0.654621	33.8964
NR-48127	NE1585	d	SAUSA300_0807	SAUSA300_RS04355	-	-	hypothetical protein	hypothetical protein	0.3515	0.4071	0.38305	0.38055	92.2953	93.759	92.9648	93.0064	0.24077	0.071736	0.154619	0.155708	1.00959	1.01715	0.978997	1.00191	89.8698	84.0065	79.8049	84.5604	3.66618	3.15024	2.79898	3.20513	0.881565	0.859126	0.930702	0.890464	81.0726	74.8879	72.9704	76.3103	2.2082	3.28849	2.76982	2.7555	0.417014	0.458533	0.421243	0.432263	26.2136
NR-48205	NE1663	e	SAUSA300_0918	SAUSA300_RS04935	-	ugtP	diacylglycerol glucosyltransferase	diacylglycerol beta-glucosyltransferase	0.5548	0.5365	0.42015	0.503817	91.9797	98.6667	90.8467	93.831	0.295483	3.13333	0.228833	1.21922	1.04178	1.09449	0.992242	1.04284	90.8265	94.6773	89.8593	91.7877	6.66378	10.5729	9.99503	9.07724	0.982777	1.04303	0.960064	0.995289	73.1884	70.9497	73.8484	72.6622	3.62319	3.91061	1.63447	3.05609	0.423591	0.36806	0.436234	0.409295	29.128
NR-48210	NE1668	g	SAUSA300_1291	SAUSA300_RS07015	-	dapI	hippurate hydrolase	hydrolase	0.3404	0.3849	0.46805	0.397783	91.6248	96.2428	87.82	91.8959	0.376884	0.433526	0	0.270137	1.05013	1.00985	1.03463	1.03154	92.6614	91.5989	85.9268	90.0624	6.82768	6.77507	3.2694	5.62405	0.915586	0.924289	0.911584	0.917153	81.3196	74.3777	76.9704	77.5559	1.27186	1.61054	1.60099	1.49446	0.551633	0.468129	0.526333	0.515365	20.7831
NR-48243	NE1701	g	SAUSA300_1288	SAUSA300_RS07000	dapA	dapA	dihydrodipicolinate synthase	4-hydroxy-tetrahydrodipicolinate synthase	0.3804	0.4736	0.4329	0.428967	95.5764	96.6368	92.2658	94.8263	1.36112	0.896861	0.254176	0.837386	1.03386	0.976286	1.04219	1.01745	90.8052	90.0657	87.3297	89.4002	6.33766	8.2542	6.26374	6.95187	0.961779	0.950035	0.904033	0.938616	88.1818	84.7145	82.2192	85.0385	3.29545	2.61011	3.30806	3.07121	0.38588	0.420151	0.470264	0.425432	41.9355
NR-48280	NE1738	h	SAUSA300_1899	SAUSA300_RS10395	-	pncA	hypothetical protein	cysteine hydrolase	0.4183	0.3589	0.4331	0.403433	82.7306	88.3641	77.7614	82.952	0	0	0	0	1.08223	1.06603	1.02781	1.05869	69.166	72.7031	74.7228	72.1973	0	0.35014	0.0764818	0.142207	1.00957	0.990978	1.03914	1.01323	74.3056	75.4996	82.0664	77.2905	0	0	0.184502	0.0615007	1.0103	0.925977	1.09032	1.00887	38.9326
NR-48312	NE1770	b	SAUSA300_1139	SAUSA300_RS06165	sucD	sucD	succinyl-CoA synthetase subunit alpha	succinyl-CoA ligase subunit alpha	0.45	0.45	0.41	0.436667	84.4586	79.7792	82.5159	82.2512	0.0636943	0.0690131	0.115407	0.0827048	1.02667	0.947541	1.03326	1.00249	78.9436	72.7964	78.6832	76.8077	0.65123	0.531915	0.391134	0.52476	0.994086	0.946611	1.00342	0.981373	29.1241	31.1302	33.9857	31.4133	0.510949	0.36855	0.71599	0.53183	0.871731	0.988364	0.975048	0.945048	39.1236
NR-48326	NE1784	d	SAUSA300_0619	SAUSA300_RS03320	-	mntB	ABC transporter permease	metal ABC transporter permease	0.3812	0.4145	0.42375	0.406483	90.1945	95.0454	90.0755	91.7718	0.0810373	0	0.143833	0.0749568	1.08531	1.0456	1.05241	1.06111	88.7927	91.648	85.6757	88.7055	3.28018	5.4437	3.39885	4.04091	0.933447	0.930604	0.970395	0.944815	74.8555	74.6479	80.9285	76.8106	0.770713	0.938967	0.564617	0.758099	0.455163	0.437971	0.51661	0.469915	20.2559
NR-48329	NE1787	a	SAUSA300_2467	SAUSA300_RS13680	srtA	srtA	sortase	class A sortase SrtA	0.3997	0.359	0.38675	0.381817	44.7728	42.8471	48.8178	45.4792	0	0	0.0347705	0.0115902	0.996922	1.0405	1.08836	1.04193	36.5937	42.9379	45.1079	41.5465	0.1287	0	0.467626	0.198775	0.991282	0.994448	1.00471	0.996813	38.7392	25.59	42.9217	35.7503	0.433109	0.442478	0.621633	0.499073	0.911204	0.929404	0.970831	0.937146	12.7321
NR-48350	NE1808	d	SAUSA300_1032	SAUSA300_RS05555	-	isdE	putative iron compound ABC transporter iron compound-binding protein	heme uptake system protein IsdE	0.6141	0.481	0.4551	0.516733	97.5738	96.8582	96.0411	96.8244	1.45572	0.842912	0.769795	1.02281	1.08751	0.952207	1.03236	1.02402	93.896	94.1528	87.5061	91.8516	14.1083	13.887	12.2995	13.4316	0.941294	0.904441	0.891741	0.912492	80.776	71.3799	81.9369	78.0309	3.7037	2.89608	2.72035	3.10671	0.31845	0.40233	0.369745	0.363508	26.1905
NR-48405	NE1863	d	SAUSA300_0221	SAUSA300_RS01160	pflA	pflA	pyruvate formate-lyase activating enzyme	pyruvate formate-lyase-activating enzyme	0.3478	0.6511	0.385	0.4613	83.4231	93.529	88.3057	88.4193	0.192308	0.300978	0.105671	0.199652	1.04336	0.969719	1.07436	1.02915	78.5885	88.3445	75.6984	80.8771	2.09824	5.49369	2.57206	3.388	0.891771	0.934768	0.896086	0.907542	59.0628	73.1003	77.548	69.9037	1.32626	2.58359	2.58493	2.16493	0.495944	0.450994	0.438827	0.461921	16.0804
NR-48423	NE1881	d	SAUSA300_0634	SAUSA300_RS03400	fhuB	fhuB	ferrichrome transport permease fhuB	iron ABC transporter permease	0.3552	0.5069	0.3997	0.4206	89.5772	95.167	86.0088	90.251	0.083717	1.0661	0.257732	0.469183	1.05057	1.02663	1.02781	1.03501	85.516	85.2022	81.0678	83.9287	5.41416	6.06618	4.50022	5.32685	0.918988	0.855031	0.896881	0.8903	68.2377	73.9544	74.5608	72.251	2.56148	2.6616	0.773015	1.9987	0.427976	0.360521	0.461189	0.416562	19.3705
NR-48450	NE1908	h	SAUSA300_1911	SAUSA300_RS10460	-	pmtC	ABC transporter ATP-binding protein	ABC transporter ATP-binding protein	0.4109	0.4331	0.34615	0.396717	74.7778	87.9043	76.0746	79.5856	0	0	0	0	1.03914	1.02806	0.994891	1.02069	75.0843	84.3998	74.7395	78.0745	0.210793	0.975015	0.333472	0.506427	1.00872	1.03879	0.953308	1.00027	73.3089	82.9876	74.897	77.0645	1.05949	1.38313	0.0374672	0.826696	1.07608	0.99109	1.07383	1.047	61.5902
NR-46543	WT - USA300 JE2								0.44585	0.4255	0.4441	0.438483	94.3935	96.7611	92.1246	94.4264	1.47565	2.15342	1.11428	1.58112	0.984545	0.956159	0.994347	0.97835	89.3643	91.0319	90.6143	90.3369	11.9918	12.0821	12.7418	12.2719	0.917368	0.852434	0.917368	0.895723	72.839	70.5916	77.4806	73.6371	4.74085	3.59986	5.48992	4.61021	0.290068	0.306803	0.349962	0.315611	26.558
[truncated: 39 more columns]

## Sheet: HUVEC
NR Number	Strain	cluster	Old Accession Number	New Accession Number	Old Gene Symbol	New Gene Symbol	Old Gene Description	New Gene Description	OD600_1	OD600_2	OD600_3	OD600_avg	inf_0.5hpi_1	inf_0.5hpi_2	inf_0.5hpi_3	inf_0.5hpi_avg	rep_0.5hpi_1	rep_0.5hpi_2	rep_0.5hpi_3	rep_0.5hpi_avg	viab_0.5hpi_1	viab_0.5hpi_2	viab_0.5hpi_3	viab_0.5hpi_avg	inf_1.5hpi_1	inf_1.5hpi_2	inf_1.5hpi_3	inf_1.5hpi_avg	rep_1.5hpi_1	rep_1.5hpi_2	rep_1.5hpi_3	rep_1.5hpi_avg	viab_1.5hpi_1	viab_1.5hpi_2	viab_1.5hpi_3	viab_1.5hpi_avg	inf_3hpi_1	inf_3hpi_2	inf_3hpi_3	inf_3hpi_avg	rep_3hpi_1	rep_3hpi_2	rep_3hpi_3	rep_3hpi_avg	viab_3hpi_1	viab_3hpi_2	viab_3hpi_3	viab_3hpi_avg	inf_6hpi_1
NR-46571	NE28	f	SAUSA300_0947	SAUSA300_RS05090	-	menH	hydrolase, alpha/beta hydrolase fold family	2-succinyl-6-hydroxy-2, 4-cyclohexadiene-1-carboxylate synthase	0.39055	0.4145	0.40895	0.404667	84.8548	90.6497	97.2366	90.9137	0	0	0	0	1.00795	1.04137	1.03578	1.02837	89.8542	87.2028	97.0803	91.3791	0	0	0	0	0.979602	0.96839	0.893861	0.947285	81.8671	86.3954	90.6931	86.3185	0.855561	0.986436	1.18812	1.01004	0.993997	0.996314	0.873401	0.954571	83.1649
NR-46624	NE81	g	SAUSA300_2285	SAUSA300_RS12630	galM	galM	aldose 1-epimerase	galactose mutarotase	0.40525	0.444	0.40125	0.416833	96.0708	95.9406	96.3222	96.1112	0.332042	0.148515	0	0.160186	1.01176	0.983429	1.02147	1.00555	89.3347	96.4905	96.5035	94.1096	0.101574	0.216638	0.699301	0.339171	1.00408	0.966297	0.849505	0.93996	89.113	94.6757	87.9377	90.5755	1.04912	2.72218	3.11284	2.29471	0.949025	0.922932	0.847093	0.90635	87.8914
NR-46638	NE95	h	SAUSA300_1989	SAUSA300_RS10935	agrB	agrB	accessory gene regulator protein B	accessory gene regulator protein B	0.3702	0.40165	0.4813	0.417717	80.4139	76.2332	76.5201	77.7224	0.0504796	0	0.3663	0.138927	1.00918	1.01943	0.976744	1.00179	76.5633	69.1071	79.5926	75.0877	0.305033	0.133929	0.653595	0.364186	1.00306	0.937827	0.908911	0.949933	70.4677	65.1257	74.7458	70.1131	1.8392	0.987433	0.423729	1.08345	0.951976	0.912367	0.886047	0.916796	74.7891
NR-46647	NE104	g	SAUSA300_0641	SAUSA300_RS03435	-	gehE	putative lipase/esterase	alpha/beta hydrolase	0.5549	0.44945	0.37	0.458117	98.8235	97.4661	98.7768	98.3555	0.392157	0	0.30581	0.232656	0.99944	1.0464	1.06995	1.0386	97.5786	97.1429	95.5711	96.7642	0.772798	0.357143	0	0.376647	0.989801	0.937827	0.88495	0.937526	91.5211	95.7025	90.3226	92.5154	1.38746	2.27273	0.896057	1.51875	0.973487	0.990991	0.911047	0.958508	94.7168
NR-46745	NE202	d	SAUSA300_1902	SAUSA300_RS10415	-	-	conserved hypothetical protein	hypothetical protein	0.4367	0.40135	0.4026	0.41355	96.1105	96.1986	97.6619	96.657	0.307062	0.223614	0.539568	0.356748	1.00941	1.02217	0.994633	1.00874	88.6056	95.6132	95.9906	93.4031	0.104058	0.0895255	0.235849	0.143144	0.980112	0.935315	0.899604	0.938344	86.8797	93.028	87.6984	89.202	3.35463	3.04013	5.15873	3.85116	0.93947	1.01024	0.932558	0.960755	82.5656
NR-46763	NE220	b	SAUSA300_0595	SAUSA300_RS03200	-	-	conserved hypothetical protein	hypothetical protein	0.39425	0.40485	0.40885	0.40265	87.7164	90.6455	92.2418	90.2012	0.279174	0.656455	1.81915	0.91826	0.9729	0.992999	1.01527	0.993723	78.19	71.7538	72.301	74.0816	0	0.0528262	0	0.0176087	0.926777	0.986166	0.955429	0.956124	77.403	80.3811	80.5329	79.439	6.01461	5.09784	5.81838	5.64361	0.907602	0.99076	0.938212	0.945525	73.0218
NR-46807	NE264	f	SAUSA300_0829	SAUSA300_RS04475	lipA	lipA	lipoic acid synthetase	lipoyl synthase	0.40145	0.5254	0.43475	0.453867	98.3435	96.5401	98.2609	97.7148	1.71176	0	1.3913	1.03435	1.014	0.951314	1.02862	0.997978	97.0663	95.6373	96.9767	96.5601	0.455235	0.392157	0.930233	0.592542	1.00816	0.894093	0.881485	0.927912	88.7909	95.2709	87.9297	90.6638	2.49092	3.25987	2.92969	2.89349	0.93982	0.891892	0.874419	0.902043	93.3143
NR-46817	NE274	g	SAUSA300_1867	SAUSA300_RS10195	-	vraT	conserved hypothetical protein	transporter	0.39795	0.44595	0.42745	0.423783	95.612	97.1006	95.3895	96.034	0	0.295858	0.105988	0.133949	0.94085	0.918035	1.02505	0.961311	93.3708	96.8983	90.4788	93.5826	0.168539	0.868486	0.161377	0.399467	0.927298	0.939778	0.968453	0.945176	91.2611	92.7134	89.7422	91.2389	3.31858	7.12344	5.3656	5.26921	0.922397	0.938212	0.969843	0.943484	91.1096
NR-46826	NE283	f	SAUSA300_2207	SAUSA300_RS12165	-	pbuG	xanthine/uracil permease family protein	NCS2 family permease	0.43855	0.4847	0.41625	0.4465	97.1189	98.2329	98.4227	97.9248	2.25249	1.17807	0.788644	1.4064	1.06887	1.00891	1.03417	1.03732	95.8042	97.5142	95.2596	96.1927	3.2967	2.13389	2.25734	2.56264	1.02091	0.960017	0.927228	0.969384	83.1871	88.3397	83.9034	85.1434	7.50487	6.16815	6.84105	6.83802	1.02651	0.969287	0.922384	0.972728	83.0871
NR-46853	NE310	d	SAUSA300_1267	SAUSA300_RS06880	-	trpB	tryptophan synthase, beta subunit	tryptophan synthase subunit beta	0.44225	0.4772	0.49395	0.471133	95.2148	99.1951	97.1374	97.1824	0.163132	1.89394	0.220751	0.759274	1.02968	0.965486	0.973882	0.989681	94.5008	97.7577	97.0917	96.4501	1.37373	1.3881	1.566	1.44261	0.955125	0.970902	0.908515	0.944847	88.049	95.3382	88.3051	90.5641	7.04801	7.26691	6.44068	6.91853	0.93949	0.895987	0.857558	0.897678	86.9621
NR-46862	NE319	d	SAUSA300_1701	SAUSA300_RS09290	-	-	conserved hypothetical protein	aminoacetone oxidase family FAD-binding enzyme	0.43845	0.392	0.44955	0.426667	98.4558	99.5072	97.9522	98.6384	2.07668	6.3172	1.66185	3.35191	1.05151	1.02034	1.0483	1.04005	96.6075	99.1682	99.3927	98.3895	2.9833	3.51201	2.83401	3.10977	0.977053	0.96008	0.978218	0.971783	89.8109	88.8602	91.1371	89.9361	13.0252	8.73118	10.5351	10.7638	0.952476	0.952088	0.869186	0.924584	86.8721
NR-46865	NE322	d	SAUSA300_1500	SAUSA300_RS08190	-	-	putative competence protein ComYC	competence type IV pilus minor pilin ComGF	0.5401	0.48265	0.4107	0.477817	99.1627	98.8688	97.6115	98.5477	2.35479	0.0904977	1.75159	1.39896	1.06999	1.01029	1.02343	1.03457	97.1649	98.3972	96.0894	97.2172	2.98969	1.57881	1.11732	1.89527	0.989291	0.940339	0.808911	0.912847	92.7156	95.5324	90.7473	92.9984	11.1409	10.1044	8.9395	10.0616	0.933967	0.980753	0.89686	0.937194	80.65
NR-46877	NE334	d	SAUSA300_2161	SAUSA300_RS11915	-	hysA	Hyaluronate lyase precursor	hyaluronate lyase	0.3626	0.43475	0.3774	0.391583	98.2011	98.4674	98.1938	98.2874	0.899471	0.191571	2.4957	1.19558	1.05823	0.984514	1.08945	1.04406	95.4211	96.5843	96.0084	96.0046	0.526316	0.314607	0.630252	0.490392	0.968893	0.931547	0.942574	0.947672	91.1736	94.6053	89.7931	91.8573	6.83802	5.57018	7.2807	6.56297	1.03152	0.933661	0.914302	0.959826	89.3437
NR-46883	NE340	d	SAUSA300_2014	SAUSA300_RS11075	ilvA	ilvA	threonine dehydratase	L-threonine dehydratase biosynthetic IlvA	0.4588	0.51245	0.37	0.447083	98.9685	98.0302	96.4851	97.8279	0.380022	0.458085	2.28471	1.04094	1.03135	0.997943	1.01789	1.01573	95.5171	98.0884	96.25	96.6185	1.01885	1.50977	1.875	1.46787	1.00102	0.985556	0.950495	0.979024	92.173	95.5931	90.2439	92.67	9.63328	8.67323	11.8699	10.0588	0.913957	0.873464	0.893895	0.893772	83.5262
NR-46889	NE346	d	SAUSA300_1346	SAUSA300_RS07340	-	dinG	putative DnaQ family exonuclease/DinG family helicase	ATP-dependent helicase DinG	0.4625	0.39755	0.4219	0.427317	93.7916	93.5992	95.6381	94.343	0	0.0492368	0.323102	0.124113	1.01008	0.984571	1.00733	1.00066	87.3621	93.7998	93.1481	91.4367	0.200602	0.177148	0	0.125917	1.01683	0.945363	1.00693	0.989707	78.9091	82.6217	81.1111	80.8806	5.19481	3.90726	3.64583	4.2493	0.962981	0.953726	0.937209	0.951306	81.8398
NR-46896	NE353	a	SAUSA300_0975	SAUSA300_RS05240	-	purH	bifunctional purine biosynthesis protein	bifunctional phosphoribosylaminoimidazolecarboxamide formyltransferase/inosine monophosphate cyclohydrolase	0.385	0.40145	0.437	0.407817	86.9734	93.2139	96.6722	92.2865	0	0.0471254	0.27137	0.106165	1.01366	0.970057	1.07513	1.01962	82.8179	88.5998	90.6103	87.3427	0.254323	0.165221	0.234742	0.218095	1.00255	1.01361	0.883564	0.966574	78.9393	86.3733	86.7698	84.0275	2.3187	4.31655	1.54639	2.72721	1.01401	0.967649	0.89593	0.959196	71.7032
NR-46897	NE354	d	SAUSA300_0503	SAUSA300_RS02695	-	pdxR	transcriptional regulator, gntR family protein	PLP-dependent aminotransferase family protein	0.50505	0.46055	0.40525	0.45695	96.6759	97.5663	96.6814	96.9745	0.221607	0.16225	0.663717	0.349191	0.980505	1.00441	0.982134	0.989015	96.4592	78.4394	95.3897	90.0961	0.160944	0.205339	0.658617	0.341633	0.971058	1.01482	0.949178	0.978351	89.9265	91.7153	92.2362	91.2927	10.3882	12.6044	12.0197	11.6708	0.972394	0.96066	0.93311	0.955388	88.5093
NR-46898	NE355	d	SAUSA300_2515	SAUSA300_RS13960	-	rob	transcriptional regulator, TetR family	TetR family transcriptional regulator	0.36815	0.518	0.39405	0.426733	97.7925	99.3922	98.7654	98.65	1.87638	4.58158	1.69753	2.7185	1.01456	0.977829	1.01592	1.00277	95.4974	98.69	94.9686	96.3853	2.25654	3.20233	2.67715	2.71201	0.973993	0.906288	0.944554	0.941612	92.6606	95.7155	87.7946	92.0569	12.1964	9.98233	9.19335	10.4574	0.926963	0.927109	0.962209	0.938761	88.6184
NR-46900	NE357	d	SAUSA300_0107	SAUSA300_RS00555	-	nptA	Na/Pi cotransporter family protein	Na/Pi cotransporter	0.46825	0.5069	0.43855	0.471233	97.2913	98.9194	97.8528	98.0212	0.773908	2.99607	3.68098	2.48365	1.01288	0.970743	1.01664	1.00009	95.5385	98.2077	96.875	96.8737	2.8718	2.47059	2.67857	2.67365	0.994391	0.951032	0.909871	0.951765	89.1932	95.9408	89.4154	91.5165	7.47012	9.34461	9.64392	8.81955	1.0045	0.968468	0.979651	0.984207	88.3362
NR-46903	NE360	e	SAUSA300_1929	SAUSA300_RS10585	-	-	phi77 ORF004-like protein, putative phage tail component	phage tail protein	0.41625	0.4142	0.47935	0.4366	98.7013	97.9021	99.513	98.7055	3.38792	2.05128	1.94805	2.46242	0.991601	0.980571	1.01968	0.997284	97.6459	97.4724	97.1581	97.4255	3.18784	2.33272	2.95382	2.82479	1.03978	0.981032	1.01149	1.01076	93.4985	94.229	86.4742	91.4006	14.1899	10.8033	10.5106	11.8346	0.969485	0.886978	0.956395	0.937619	87.6551
NR-46929	NE386	c	SAUSA300_1708	SAUSA300_RS09325	rot	rot	staphylococcal accessory regulator Rot	accessory regulator Rot	0.43485	0.3995	0.36445	0.3996	96.6685	98.9282	98.3871	97.9946	2.07537	1.49115	3.02419	2.1969	1.0252	0.981029	0.93873	0.981651	93.737	89.436	93.0556	92.0762	2.3048	2.07431	5.55556	3.31156	0.927053	0.935315	0.92802	0.930129	80.9195	85.0824	81.5385	82.5135	7.18391	4.8	6.15385	6.04592	0.870435	0.801884	0.755814	0.809378	75.7732
NR-46970	NE427	f	SAUSA300_1801	SAUSA300_RS09855	fumC	fumC	fumarate hydratase, class II	class II fumarate hydratase	0.36455	0.4738	0.43495	0.424433	94.4533	98.0866	97.913	96.8176	0.426667	1.4123	1.56522	1.13473	1.04983	1.00343	1.02862	1.02729	91.4046	96.9955	83.5849	90.6617	0.314465	0.403587	0	0.239351	0.972973	0.96364	1.0495	0.995373	84.7458	92.5909	86.5185	87.9517	3.85208	4.34783	2.96296	3.72096	0.973987	0.923014	0.981105	0.959369	84.8367
NR-46976	NE433	d	SAUSA300_1282	SAUSA300_RS06960	pstC	pstC	phosphate ABC transporter, permease protein PstC	phosphate ABC transporter permease subunit PstC	0.4477	0.54945	0.4697	0.48895	98.5675	99.0123	98.8782	98.8193	2.25895	0.54321	0.961538	1.25457	1.01624	0.957143	1.01628	0.996553	95.8852	97.7211	94.572	96.0594	1.92041	1.50137	1.25261	1.55813	0.941866	0.985681	0.948515	0.958688	89.6226	94.6237	90.5523	91.5995	8.58987	9.41935	7.26744	8.42555	1.0075	0.952088	1	0.986531	87.9251
NR-47003	NE460	b	SAUSA300_0955	SAUSA300_RS05135	atl	atlA	autolysin	bifunctional autolysin	0.48655	0.53095	0.43115	0.482883	91.5844	92.1611	94.2389	92.6615	21.0058	24.7425	23.685	23.1444	0.935961	0.997887	1.02776	0.987204	83.5121	91.6667	86.5248	87.2345	8.67758	12.1915	8.23677	9.70195	0.922609	0.881454	0.954909	0.919657	75.5981	70.4937	74.0118	73.3679	12.3206	12.4569	9.69305	11.4902	0.853013	0.888725	0.907395	0.883044	84.639
NR-47065	NE522	d	SAUSA300_1889	SAUSA300_RS10335	purB	purB	adenylosuccinate lyase	adenylosuccinate lyase	0.4441	0.49025	0.4331	0.455817	98.0361	98.2094	99.3964	98.5473	0.955414	0.688705	1.40845	1.01752	1.05487	0.995657	0.928909	0.993146	95.0304	96.6814	94.3396	95.3505	1.60852	1.48673	4.48113	2.52546	1.00561	0.946201	0.89604	0.949283	85.3466	92.9936	92.8087	90.383	6.46008	6.79406	8.74735	7.33383	0.952476	0.964373	1.00712	0.974657	86.5331
NR-47072	NE529	a	SAUSA300_0017	SAUSA300_RS00090	purA	purA	adenylosuccinate synthetase	adenylosuccinate synthetase	0.41595	0.36445	0.37935	0.386583	34.7368	33.9121	39.071	35.9066	0.233918	0	0	0.0779727	0.928899	1.00115	0.994085	0.97471	37.5607	33.3162	31.1417	34.0062	0.107933	0	0	0.0359777	0.965328	1.01169	1.02211	0.999711	28.5494	22.9303	21.9476	24.4758	0.102881	0	0.0494315	0.0507708	0.991781	1.01678	1.03208	1.01355	30.2517
NR-47124	NE581	b	SAUSA300_0972	SAUSA300_RS05225	purF	purF	amidophosphoribosyltransferase	amidophosphoribosyltransferase	0.39045	0.38275	0.40535	0.39285	91.3239	96.6752	96.8649	94.9547	0.169014	0.56266	0.540541	0.424072	0.964208	1.06199	1.00495	1.01038	97.1958	95.2553	92.7264	95.0592	0.21164	0.618876	0.346363	0.392293	0.984603	1.01013	1.05285	1.01586	92.0807	91.8975	90.5022	91.4935	4.3872	4.2389	5.2824	4.63617	0.985658	0.975965	1.02596	0.995862	84.8369
NR-47135	NE592	b	SAUSA300_2060	SAUSA300_RS11345	atpA	atpA	ATP synthase F1, alpha subunit	ATP synthase subunit alpha	0.42765	0.3998	0.45725	0.428233	82.3148	86.0718	96.9314	88.4393	0.0540833	0.236072	0.180505	0.156887	1.03527	0.968229	0.991055	0.998186	80.0317	82.906	85.1036	82.6804	0.0528541	0.683761	0	0.245538	0.964814	0.979694	1.05149	0.998664	76.7638	78.2535	84.2193	79.7455	1.30073	2.54345	0.996678	1.61362	0.961481	0.966011	0.9175	0.948331	64.4104
NR-47180	NE637	d	SAUSA300_1791	SAUSA300_RS09805	cbf1	cbf1	cmp-binding-factor 1	3'-5' exoribonuclease YhaM	0.44985	0.4627	0.39795	0.436833	86.8204	93.2701	96.0217	92.0374	0	0.189573	0.275482	0.155018	1.0196	0.964571	0.989267	0.991145	84.639	92.8751	94.8812	90.7984	0.0512033	0.251467	0.182815	0.161828	0.99592	0.998953	1.00832	1.00106	79.1953	84.3204	87.145	83.5536	3.28216	3.74947	2.54111	3.19091	0.944972	0.961097	0.972384	0.959485	74.2415
NR-47189	NE646	f	SAUSA300_2082	SAUSA300_RS11460	rpoE	rpoE	DNA-directed RNA polymerase, delta subunit	DNA-directed RNA polymerase subunit delta	0.36455	0.3404	0.33855	0.347833	93.0821	97.4736	99.1952	96.5836	0.309757	0.918695	1.61994	0.949464	1.08455	0.9952	0.989088	1.02294	92.1081	95.4168	94.614	94.0463	0.95339	0.698385	1.17953	0.943769	0.962774	0.959179	1.00297	0.974975	88.899	88.3072	93.8719	90.3594	5.45455	5.66492	7.66017	6.25988	0.990495	0.938575	1.00436	0.97781	80.42
NR-47257	NE714	b	SAUSA300_1558	SAUSA300_RS08490	mtnN	mtnN	5'-methylthioadenosine/S-adenosylhomocysteine nucleosidase	5'-methylthioadenosine/S-adenosylhomocysteine nucleosidase	0.39035	0.43825	0.36075	0.39645	74.604	76.3771	83.2774	78.0862	0.163845	0	0	0.054615	0.994628	0.956603	0.97127	0.974167	82.4841	79.4652	77.7315	79.8936	0.106157	0.0504541	0	0.0522037	0.981477	1.03253	1.00127	1.00509	57.0588	57.4291	65.5423	60.0101	0.423953	0.83089	0.570835	0.608559	0.962701	1.04382	0.983108	0.996542	74.327
NR-47287	NE744	b	SAUSA300_0967	SAUSA300_RS05200	purK	purK	phosphoribosylaminoimidazole carboxylase, ATPase subunit	5-(carboxyamino)imidazole ribonucleotide synthase	0.4036	0.46095	0.4147	0.426417	73.3309	78.9474	81.2207	77.833	0	0	0	0	1.06439	1.00754	1.02147	1.03113	70.9786	78.3387	78.6495	75.9889	0.149477	0.0917852	0	0.0804207	1.02346	0.92288	0.960396	0.968911	66.0958	74.2263	73.1429	71.155	1.01937	1.41468	1.14286	1.1923	0.981491	0.92629	1.01744	0.975074	53.9351
NR-47301	NE758	e	SAUSA300_0330	SAUSA300_RS01755	-	ulaA	putative transport protein SgaT	PTS ascorbate transporter subunit IIC	0.43475	0.3996	0.43115	0.421833	98.5864	98.0693	99.513	98.7229	0.628272	0.745941	1.62338	0.999198	1.06943	1.04183	1.00197	1.03774	98.1583	96.0941	97.8947	97.3824	2.38925	2.16471	2.26316	2.27237	1.02448	0.928968	0.940594	0.96468	90.625	94.1523	88.5503	91.1092	13.0635	10.7278	11.1006	11.6306	0.976488	0.973382	0.982558	0.977476	88.0208
NR-47313	NE770	e	SAUSA300_0704	SAUSA300_RS03785	-	-	ABC transporter ATP-binding protein	ABC transporter ATP-binding protein	0.35705	0.3367	0.44585	0.379867	98.3502	98.5947	98.1268	98.3572	2.39489	2.17588	1.44092	2.0039	1.05207	1.00846	1.0415	1.03401	95.4982	96.2054	96.9112	96.2049	2.06222	2.16071	1.96525	2.06273	1.00816	0.937827	1.02574	0.990576	94.3008	93.2331	91.4242	92.986	12.9815	10.8801	10.1164	11.326	0.947974	0.92588	0.949128	0.940994	87.367
NR-47366	NE823	d	SAUSA300_1866	SAUSA300_RS10190	vraS	vraS	two-component sensor histidine kinase	two-component sensor histidine kinase	0.36085	0.4033	0.46825	0.4108	91.2402	98.1191	99.0196	96.1263	0.590551	1.97044	0.492611	1.01787	1.03774	1.0208	0.982343	1.01363	88.6421	95.2381	92.7602	92.2135	1.30288	1.5577	1.90498	1.58852	1.0102	0.975926	0.927525	0.971217	87.373	89.1156	91.5385	89.3424	2.4735	1.70068	4.23077	2.80165	0.990995	0.963145	1.01337	0.989171	86.3135
NR-47371	NE828	na	SAUSA300_1916	SAUSA300_RS10490	-	aspB	hypothetical protein	hypothetical protein	0.35705	0.37	0.41635	0.381133	96.5196	99.0113	97.5791	97.7033	0.392157	1.03578	0.186335	0.538091	1.04222	0.970971	0.960644	0.991278	92.0668	98.5633	96.2963	95.6421	0.313152	1.08838	0.555556	0.652363	0.977053	0.961691	1.06931	1.00268	87.622	92.1655	95.6153	91.8009	2.7735	3.96758	1.13154	2.62421	0.973987	0.959869	1.02762	0.987157	91.95
NR-47416	NE873	h	SAUSA300_1991	SAUSA300_RS10945	agrC	agrC	accessory gene regulator protein C	ATP-binding protein	0.43865	0.39755	0.39225	0.409483	89.5811	93.1163	93.8644	92.1873	0.107411	0.160085	0.215285	0.160927	1.01147	1.01799	1.0093	1.01292	95.0134	84.8212	88.2762	89.3703	0.428954	0	0.0535332	0.160829	0.971579	1.06327	0.973142	1.00266	84.4205	81.6888	77.0051	81.0381	2.96496	1.86549	2.43655	2.42233	0.946375	1.03923	1.00505	0.996882	85.6509
NR-47455	NE912	h	SAUSA300_0752	SAUSA300_RS04060	clpP	clpP	ATP-dependent Clp protease proteolytic subunit	ATP-dependent Clp protease proteolytic subunit	0.42745	0.43115	0.38295	0.41385	93.6019	90.089	91.6251	91.772	0	0	0	0	0.916948	0.915319	0.979418	0.937228	85.2547	75.6254	79.9387	80.2729	0	0.116347	0.153139	0.0898287	0.971579	0.89552	1.02055	0.962549	61.6534	56.7991	69.8953	62.7826	0.22805	0.175234	0.575916	0.3264	0.894847	0.87342	0.944346	0.904204	72.0802
NR-47585	NE1042	d	SAUSA300_2529	SAUSA300_RS14030	-	-	hypothetical protein	VOC family protein	0.40155	0.4181	0.36075	0.393467	98.4801	99.5495	98.4589	98.8295	1.36268	2.65265	0.684932	1.56675	1.06831	0.973371	1.04472	1.0288	94.0519	98.0176	96.7495	96.273	1.76258	1.40969	1.52964	1.5673	1.00306	0.950387	1.03564	0.996364	90.5839	91.4561	90.9222	90.9874	5.10258	6.75241	7.35735	6.40411	0.950975	0.891482	1.00872	0.950393	87.2562
NR-47685	NE1142	c	SAUSA300_2264	SAUSA300_RS12510	-	rpiRc	RpiR family phosphosugar-binding transcriptional regulator	MurR/RpiR family transcriptional regulator	0.36445	0.4736	0.34595	0.394667	98.9119	99.4256	97.3022	98.5466	3.26442	4.02106	2.33813	3.20787	1.02912	0.994971	0.994633	1.00624	95.5139	95.3986	90.6977	93.8701	8.51789	7.92255	12.2857	9.57538	0.808011	0.818987	0.759604	0.795534	74.6166	78.358	71.5447	74.8398	8.5	8.63609	5.42005	7.51871	0.632326	0.657551	0.536337	0.608738	54.2022
NR-47697	NE1154	e	SAUSA300_0216	SAUSA300_RS01135	uhpT	uhpT	sugar phosphate antiporter	hexose phosphate transporter	0.418	0.50135	0.3478	0.422383	99.7289	99.2274	99.569	99.5084	1.13883	2.55915	1.2931	1.66369	1.03247	0.946743	0.930054	0.969757	98.8625	98.9651	96.9529	98.2602	3.51603	2.29366	2.21607	2.67525	0.986232	0.970902	0.914851	0.957328	90.321	94.2424	87.6228	90.7287	17.2016	14.2511	13.5914	15.0147	0.997499	0.945946	0.839826	0.927757	85
NR-47699	NE1156	e	SAUSA300_0405	SAUSA300_RS02175	hsdM	hsdM1	type I restriction-modification system, M subunit	type I restriction-modification system subunit M	0.5143	0.46065	0.3696	0.448183	98.7151	99.0251	98.9091	98.8831	2.73743	2.51411	2.05233	2.43462	1.00224	0.969714	0.9839	0.985285	97.5864	97.4548	96.2644	97.1019	3.57817	2.65681	1	2.41166	0.929628	1.01989	0.891089	0.946868	89.3138	92.1572	89.5018	90.3243	14.1006	11.9741	10.4057	12.1601	0.954977	0.948403	0.868605	0.923995	83.3333
NR-47731	NE1188	h	SAUSA300_1912	SAUSA300_RS10465	-	pmtB	putative membrane protein	ABC-2 transporter family protein	0.4479	0.48685	0.4554	0.463383	94.0377	90.7324	93.5728	92.781	0.261506	0.045208	0.176835	0.161183	1.07055	1.0112	0.946333	1.00936	90.6537	85.8216	92.0993	89.5249	0.459653	0.0883392	0	0.182664	0.99847	0.947875	0.877228	0.941191	68.3128	69.0325	77.3228	71.556	1.33745	1.05619	0.944882	1.11284	0.972486	0.969287	0.922965	0.954913	82.9433
NR-47736	NE1193	d	SAUSA300_0605	SAUSA300_RS03250	sarA	sarA	accessory regulator A	transcriptional regulator	0.4474	0.45325	0.407	0.435883	99.2545	98.4171	96.223	97.9649	1.65069	0.651769	1.33531	1.21259	1.05151	0.981943	0.994633	1.00936	97.3312	95.4545	93.494	95.4266	3.50602	1.72007	1.96385	2.39665	0.974503	0.930291	0.891782	0.932192	87.6046	84.7722	88.9043	87.0937	5.85774	5.16269	5.68655	5.56899	0.956478	0.943898	1.04797	0.982781	82.3529
NR-47793	NE1250	e	SAUSA300_2076	SAUSA300_RS11430	-	-	aldehyde dehydrogenase family protein	aldehyde dehydrogenase family protein	0.3774	0.37555	0.4294	0.394117	96.8784	96.0476	98.6254	97.1838	0.107643	0.142857	0.430108	0.226869	1.04031	0.96	1.04114	1.01382	94.3035	95.9477	94.3946	94.8819	0.725013	0.379907	0.672646	0.592522	0.984702	0.991836	0.923168	0.966569	84.3548	91.1969	91.0714	88.8744	11.8817	10.5022	8.67033	10.3514	0.930465	0.944308	1.05814	0.977638	84.9183
NR-47805	NE1262	b	SAUSA300_1984	SAUSA300_RS10910	-	mroQ	hypothetical protein	CPBP family intramembrane metalloprotease	0.4294	0.47945	0.4147	0.441183	81.122	77.5538	85.3271	81.3343	0	0.0458085	0.234375	0.0933945	1.014	0.997943	0.957066	0.989669	78.9664	70.6153	81.206	76.9292	0.155039	0.0829187	0.251256	0.163071	0.986741	1.00984	0.988119	0.9949	64.4149	68.6722	72.4786	68.5219	1.91489	1.12033	1.85185	1.62902	0.94047	0.986896	1.02035	0.982572	72.714
NR-47821	NE1278	na	SAUSA300_1890	SAUSA300_RS10340	-	scpA	staphopain A	staphopain A	0.4884	0.45695	0.333	0.426117	98.9177	97.4466	98.4496	98.2713	1.59524	1.3714	1.5814	1.51601	1.03471	0.984686	0.973077	0.997492	96.9649	95.2573	96.875	96.3657	3.4652	2.08949	2.30208	2.61892	0.974503	0.935734	0.860396	0.923544	90.5319	90.2417	95.0796	91.9511	16.383	11.1383	10.8148	12.7787	0.94047	0.914824	1.00436	0.953218	82.0479
NR-47839	NE1296	a	SAUSA300_0690	SAUSA300_RS03705	saeS	saeS	sensor histidine kinase SaeS	two-component sensor histidine kinase	0.4179	0.44925	0.4956	0.45425	98.69	98.74	95.0413	97.4904	1.14629	1.21798	2.3617	1.57532	1.02576	1.08846	0.965832	1.02668	97.6625	99.2437	95.122	97.3427	4.38997	1.80672	1.56285	2.58651	0.894442	0.996441	1.00554	0.965476	87.6943	96.6833	92.1348	92.1708	2.53886	4.22535	1.34831	2.70417	0.965483	0.90131	0.846802	0.904532	89.6839
NR-47887	NE1345	f	SAUSA300_0946	SAUSA300_RS05085	menD	menD	inyl-6-hydroxy-2, 4-cyclohexadiene-1-carboxylic acid synthase/2-oxoglutarate decarbo	2-succinyl-5-enolpyruvyl-6-hydroxy-3- cyclohexene-1-carboxylate synthase	0.43125	0.39385	0.41265	0.412583	97.6562	98.2603	96.4719	97.4628	0.390625	0.239952	0.606395	0.412324	0.973443	0.905541	0.985394	0.954792	87.6842	95.1233	94.6617	92.4897	0	0.112108	0.528541	0.21355	0.989812	0.929382	0.985645	0.96828	94.3617	92.8448	87.8878	91.6981	7.2447	6.9833	5.02743	6.41848	0.959129	0.894134	1.0229	0.958721	89.8922
NR-47952	NE1410	d	SAUSA300_2065	SAUSA300_RS11375	-	mnaA	UDP-N-acetylglucosamine 2-epimerase	UDP-N-acetylglucosamine 2-epimerase (non-hydrolyzing)	0.5698	0.42745	0.4849	0.49405	92.1903	89.4424	97.0852	92.906	0.11744	0	0.224215	0.113885	0.953527	1.00023	0.897853	0.950536	84.6194	92.7726	86.0513	87.8144	0.207147	0.211327	0	0.139491	0.984702	0.99058	1.01584	0.997041	82.8796	86.5762	81.1287	83.5282	2.25131	4.25631	2.76367	3.09043	0.955478	0.875512	0.884128	0.905039	76.6172
NR-47957	NE1415	c	SAUSA300_1253	SAUSA300_RS06805	glcT	glcT	transcription antiterminator	PTS transporter transcription antiterminator GlcT	0.4546	0.44545	0.4921	0.46405	93.4018	97.4922	91.0256	93.9732	0	0.31348	0	0.104493	1.03527	1.0208	0.976744	1.01094	89.5899	95.6397	86.9091	90.7129	0.42061	0.164541	0.363636	0.316262	0.969913	1.01779	1.00891	0.998873	86.378	89.0979	88.6973	88.0577	6.6437	5.08764	5.44828	5.72654	0.916508	0.957821	0.875872	0.916734	69.7455
NR-47989	NE1447	g	SAUSA300_1470	SAUSA300_RS08025	-	ispA	geranyltranstransferase	geranyltranstransferase	0.38295	0.4775	0.4773	0.445917	91.2151	97.2452	95.7522	94.7375	0	0.0459137	0.0852515	0.0437217	1.06439	0.995657	1.01073	1.02359	84.6114	95.1484	95.4315	91.7304	0.103627	0.0471032	0	0.0502434	0.984192	0.888842	0.970297	0.947777	86.6477	93.3582	91.1153	90.3737	0.11383	0.498132	0.378072	0.330011	0.878939	0.926486	0.868895	0.89144	87.2705
NR-48006	NE1464	b	SAUSA300_0971	SAUSA300_RS05220	purL	purL	phosphoribosylformylglycinamidine synthase II	phosphoribosylformylglycinamidine synthase subunit PurL	0.41995	0.46795	0.444	0.443967	88.8466	92.8241	91.5188	91.0632	0	0.173611	0.0554324	0.0763478	0.998431	0.938677	0.979961	0.972356	91.3614	92.5137	90.9871	91.6207	0.218699	0.121729	0.214592	0.185007	0.952825	0.895927	0.971058	0.939937	80.7339	80.6034	84.3685	81.9019	2.07285	2.11853	3.98758	2.72632	0.945355	0.946885	0.985658	0.959299	83.9327
NR-48010	NE1468	d	SAUSA300_0635	SAUSA300_RS03405	fhuG	fhuG	ferrichrome transport permease protein fhuG	iron ABC transporter permease	0.41265	0.38315	0.381	0.392267	95.1351	97.5058	93.8732	95.5047	0.0540541	0.232019	0.0532765	0.113117	1.00495	0.936504	1.01962	0.987023	94.0678	94.3322	94.066	94.1553	0.0529661	0.0561167	0.206398	0.10516	0.983561	0.92834	1.00961	0.973837	90.6532	91.1667	86.4222	89.414	5.462	6.5	5.51437	5.82546	0.96066	0.918315	1.02953	0.969503	85.544
NR-48030	NE1488	d	SAUSA300_0323	SAUSA300_RS01720	-	-	hypothetical protein	hypothetical protein	0.4957	0.43475	0.3663	0.43225	91.916	94.1435	91.7098	92.5898	0.209974	0.176134	0.277778	0.221295	1.06663	1.03817	1.03578	1.04686	87.3786	94.5912	87.2798	89.7499	0.161812	0.293501	0.195695	0.217003	0.945436	0.998535	1.01188	0.985284	78.362	79.6808	84.901	80.9813	3.28615	3.07513	5.11182	3.82437	0.989495	1.05201	0.909884	0.983795	79.7492
NR-48036	NE1494	d	SAUSA300_1126	SAUSA300_RS06095	rnc	rnc	ribonuclease III	ribonuclease 3	0.4627	0.39405	0.4256	0.42745	94.3613	97.1315	85.3716	92.2881	0.345224	0.220653	0.0926784	0.219518	0.973124	1.03589	1.05903	1.02268	89.211	95.5325	85.9649	90.2361	0.322061	1.21212	0.175747	0.569976	0.950025	0.967134	1.01267	0.976611	77.6632	85.5373	80.0948	81.0984	7.72608	10.7989	8.63349	9.05282	1.004	0.932842	0.920058	0.952301	78.5272
NR-48051	NE1509	h	SAUSA300_0630	SAUSA300_RS03375	-	abcA	ABC transporter ATP-binding protein	ABC transporter ATP-binding protein	0.36835	0.422	0.4961	0.428817	86.1564	86.9734	97.1831	90.1043	0	0	0.075643	0.0252143	1.03135	0.944	1.01431	0.996555	88.3083	84.3791	82.5147	85.0674	0.155682	0.0865426	0	0.0807415	0.982662	0.967553	1.00792	0.986045	84.0967	85.5744	91.821	87.164	0.937808	0.886739	1.08025	0.968266	1.01351	1.01597	0.94186	0.990446	70.6991
NR-48054	NE1512	d	SAUSA300_2341	SAUSA300_RS12925	narJ	narJ	respiratory nitrate reductase, subunit delta	nitrate reductase molybdenum cofactor assembly chaperone	0.38305	0.3663	0.5254	0.424917	95.9669	98.3051	97.6234	97.2985	0.0552486	0.641319	0.412088	0.369552	1.01344	0.997943	0.978533	0.996638	93.2119	96.5759	94.9896	94.9258	0.110375	0.48288	0.417537	0.336931	0.924018	0.953737	0.948515	0.94209	89.8115	94.3182	91.6961	91.9419	3.87163	5.7224	5.30035	4.96479	0.981991	1.00901	0.922674	0.971225	82.0102
NR-48056	NE1514	d	SAUSA300_1231	SAUSA300_RS06675	-	-	gamma-aminobutyrate permease	gamma-aminobutyrate permease	0.38665	0.4404	0.3774	0.401483	93.016	96.6522	85.7143	91.7942	0	0	0.242915	0.0809717	1.08231	1.05143	1.03936	1.0577	87.975	97.0182	87.5728	90.8553	0	0.129646	0	0.0432153	0.979602	0.968809	1.0198	0.989404	87.0475	90.9943	90.9516	89.6645	0.760095	1.46699	3.74415	1.99041	1.05303	1.00491	0.961686	1.00654	80.4543
NR-48074	NE1532	h	SAUSA300_1992	SAUSA300_RS10950	agrA	agrA	accessory gene regulator protein A	DNA-binding response regulator	0.448	0.42015	0.4332	0.433783	83.734	81.6241	83.1974	82.8518	0	0	0.156617	0.0522057	1.00616	1.07017	1.0966	1.05764	75.3603	74.8145	74.0719	74.7489	0.0545852	0.174596	0	0.0763937	0.934217	0.959179	0.992079	0.961825	77.5573	77.7358	76.1702	77.1544	0.954198	0.872455	0.70922	0.845291	1.04852	0.985667	1.02471	1.01963	69.1916
NR-48109	NE1567	g	SAUSA300_1289	SAUSA300_RS07005	dapB	dapB	dihydrodipicolinate reductase	4-hydroxy-tetrahydrodipicolinate reductase	0.43125	0.4404	0.3774	0.41635	95.7605	98.2875	98.5294	97.5258	0	0.630915	0.235294	0.288736	1.05655	1.0144	1.01646	1.02914	89.8051	97.7872	97.0588	94.8837	1.14993	0.851064	1.76471	1.25523	1.0204	0.983881	1.0099	1.00473	87.6641	90.6897	92.0684	90.1407	2.54453	2.52874	3.56322	2.87883	0.982991	1.0688	0.934593	0.99546	78.7073
NR-48127	NE1585	d	SAUSA300_0807	SAUSA300_RS04355	-	-	hypothetical protein	hypothetical protein	0.36825	0.481	0.4738	0.441017	94.6366	98.1526	97.1138	96.6343	0.150376	0.340301	1.01868	0.503119	1.0117	0.980343	1.05367	1.01524	87.7987	95.7643	91.1032	91.5554	0.152517	0.138122	0.533808	0.274816	1.00306	0.909357	1.01287	0.975096	88.4132	92.6226	91.2664	90.7674	6.60522	6.56716	8.73362	7.302	0.976988	0.960278	0.998547	0.978604	79.844
NR-48205	NE1663	e	SAUSA300_0918	SAUSA300_RS04935	-	ugtP	diacylglycerol glucosyltransferase	diacylglycerol beta-glucosyltransferase	0.39785	0.4403	0.4034	0.41385	96.5681	92.0072	98.5342	95.7032	0.739176	0.394265	1.4202	0.851214	1.06047	1.02754	1.09839	1.06213	91.6066	91.1102	93.1655	91.9608	0.30896	0.510421	0.899281	0.572887	0.990311	0.9843	1.00099	0.991867	84.1845	87.9874	93.1258	88.4326	8.95113	10.2196	8.81971	9.33015	0.910955	0.913595	0.912064	0.912205	78.1513
NR-48210	NE1668	g	SAUSA300_1291	SAUSA300_RS07015	-	dapI	hippurate hydrolase	hydrolase	0.39785	0.3922	0.3775	0.389183	96.6527	98.9962	97.9661	97.8717	0.627615	0.525813	0.338983	0.49747	1.07055	0.956343	1.05546	1.02745	94.7692	97.7343	96.8811	96.4615	0.358974	0.488672	0.779727	0.542458	0.994391	0.942432	1.01584	0.984222	91.1325	92.1705	93.1694	92.1575	4.11325	2.91431	4.55738	3.86165	0.936468	0.941441	0.963953	0.947288	87.9479
NR-48243	NE1701	g	SAUSA300_1288	SAUSA300_RS07000	dapA	dapA	dihydrodipicolinate synthase	4-hydroxy-tetrahydrodipicolinate synthase	0.4256	0.42735	0.3775	0.41015	97.7336	99.1585	99.1568	98.683	1.10558	4.29584	1.38158	2.261	1.01288	1.03223	1.06082	1.03531	93.2275	98.8708	97.1042	96.4008	1.00529	1.87829	1.19305	1.35888	0.963794	1.00105	1.02574	0.996861	90.5185	97.2149	95.0066	94.2467	8.64198	6.145	6.04468	6.94389	1.01301	0.962899	1.0061	0.994003	90.1884
NR-48280	NE1738	h	SAUSA300_1899	SAUSA300_RS10395	-	pncA	hypothetical protein	cysteine hydrolase	0.41776	0.43865	0.3959	0.417437	88.1584	92.6306	93.4451	91.4114	0	0.146413	0	0.0488043	1.06719	0.966857	1.07352	1.03586	79.1745	86.9513	88.2682	84.798	0	0	0	0	0.976033	1.03956	1.06337	1.02632	86.84	86.9939	89.5317	87.7885	0	0.0817996	0.688705	0.256835	1.01951	1.00123	1.05523	1.02532	75.1426
NR-48312	NE1770	b	SAUSA300_1139	SAUSA300_RS06165	sucD	sucD	succinyl-CoA synthetase subunit alpha	succinyl-CoA ligase subunit alpha	0.40865	0.41265	0.4255	0.4156	78.7626	79.1453	83.008	80.3053	0	0	0	0	0.913146	0.953344	0.946282	0.937591	78.5867	75.4967	69.1604	74.4146	0.0535332	0	0	0.0178444	0.973142	0.943969	1.02003	0.979046	59.7912	64.2207	64.0299	62.6806	1.09603	1.49973	1.29353	1.29643	0.977496	0.952497	1.02545	0.985148	65.7704
NR-48326	NE1784	d	SAUSA300_0619	SAUSA300_RS03320	-	mntB	ABC transporter permease	metal ABC transporter permease	0.39785	0.4516	0.3886	0.412683	93.0667	93.9955	92.1538	93.072	0.0533333	0	0	0.0177778	1.04983	1.01257	1.06279	1.04173	87.0737	94.5503	95.1613	92.2618	0.330033	0.221533	0.201613	0.25106	0.927078	0.944945	0.982178	0.9514	92.0252	93.2397	91.2833	92.1827	5.62016	4.12643	4.11622	4.62094	1.03252	0.932842	1.00058	0.988647	81.3876
NR-48329	NE1787	a	SAUSA300_2467	SAUSA300_RS13680	srtA	srtA	sortase	class A sortase SrtA	0.43495	0.393	0.4516	0.426517	91.841	97.2501	95.114	94.735	0	0.0872981	0.162866	0.083388	1.07055	1.04731	1.00984	1.04257	91.038	97.5214	91.945	93.5015	0.303797	0.856242	0.785855	0.648631	1.00714	0.929035	1.00792	0.981365	89.061	95.337	91.5423	91.9801	8.18922	10.4801	9.12106	9.26346	0.934917	0.886978	0.876453	0.89945	78.2637
NR-48350	NE1808	d	SAUSA300_1032	SAUSA300_RS05555	-	isdE	putative iron compound ABC transporter iron compound-binding protein	heme uptake system protein IsdE	0.4403	0.43475	0.4367	0.43725	98.8304	99.3659	99.044	99.0801	3.08347	2.63415	2.48566	2.73443	1.05319	0.937143	0.935599	0.975311	97.5138	99.1552	93.5644	96.7445	3.42541	1.55625	1.74257	2.24141	0.922998	0.941595	0.88	0.914865	92.6639	89.501	92.4911	91.552	7.4058	5.98802	7.8462	7.08001	0.961481	1.0258	1.01948	1.00225	77.0769
NR-48405	NE1863	d	SAUSA300_0221	SAUSA300_RS01160	pflA	pflA	pyruvate formate-lyase activating enzyme	pyruvate formate-lyase-activating enzyme	0.4957	0.47195	0.4738	0.480483	96.1455	91.0299	95.0658	94.0804	0.325733	0.189843	0.24	0.251859	1.03135	0.9632	1.08766	1.0274	93.5992	88.3215	95.5437	92.4881	1.04932	0.418585	0.534759	0.667555	0.971953	1.00021	1.01089	0.994351	90.9915	89.2098	86.8217	89.0077	6.5565	6.14915	6.04651	6.25072	0.938469	0.938984	0.9375	0.938318	83.419
NR-48423	NE1881	d	SAUSA300_0634	SAUSA300_RS03400	fhuB	fhuB	ferrichrome transport permease fhuB	iron ABC transporter permease	0.4256	0.44225	0.4588	0.442217	93.4392	94.525	86.9433	91.6358	0.42328	0	0	0.141093	1.05823	0.976914	0.978533	1.00456	90.3633	83.7674	91.6335	88.5881	0.302725	0.0868056	0	0.129844	1.01071	0.964622	0.994059	0.989797	82.1296	79.1753	86.1446	82.4832	9.15388	4.99753	5.72289	6.62477	1.01101	0.98321	0.965116	0.986444	79.6909
NR-48450	NE1908	h	SAUSA300_1911	SAUSA300_RS10460	-	pmtC	ABC transporter ATP-binding protein	ABC transporter ATP-binding protein	0.39795	0.4405	0.4628	0.43375	76.991	69.3215	78.7619	75.0248	0.0565611	0	0.214286	0.0902824	0.989922	0.929829	0.939177	0.952976	79.0928	66.8132	78.7015	74.8692	0.156413	0	0.186567	0.114327	0.978072	0.952481	1.06139	0.997313	73.0069	69.1701	76.175	72.784	1.38477	1.20332	1.2966	1.2949	1.01151	0.986896	0.92968	0.976027	74.0102
NR-46543	WT - USA300 JE2								0.38855	0.5382	0.40885	0.4452	95.6096	98.7888	92.943	95.7805	1.54351	1.87929	1.90758	1.77679	1.06425	0.963771	0.987654	1.00523	92.6928	97.2657	95.539	95.1658	2.43162	3.33252	3.97088	3.24501	0.967109	0.925005	0.913614	0.935243	90.7433	92.9901	88.4083	90.7139	10.7874	10.1866	10.7739	10.5826	0.95973	0.906935	0.821766	0.896144	81.1398
[truncated: 39 more columns]
