# Supplementary material for: Systematic identification of bacterial factors driving Staphylococcus aureus intracellular lifestyle in non-professional phagocytes
Source: Nat Commun. 2025 Dec 10;16:10907. doi: 10.1038/s41467-025-66373-9 (PMC12696020; doi:10.1038/s41467-025-66373-9)
Supplement: Supplementary file 5 — Supplementary Data 3 [file 41467_2025_66373_MOESM5_ESM.xlsx]

## Sheet: HeLa
NR Number	Strain	cluster	Old Accession Number	New Accession Number	Old Gene Symbol	New Gene Symbol	Old Gene Description	New Gene Description	CWT_1.5hpi_1	CWT_1.5hpi_2	CWT_1.5hpi_3	CWT_1.5hpi_avg	LTrkr_1.5hpi_1	LTrkr_1.5hpi_2	LTrkr_1.5hpi_3	LTrkr_1.5hpi_avg
NR-46571	NE28	f	SAUSA300_0947	SAUSA300_RS05090	-	menH	hydrolase, alpha/beta hydrolase fold family	2-succinyl-6-hydroxy-2, 4-cyclohexadiene-1-carboxylate synthase	20.1067	22.8064	25.8084	22.9072	37.7395	37.3044	40.0669	38.3703
NR-46624	NE81	g	SAUSA300_2285	SAUSA300_RS12630	galM	galM	aldose 1-epimerase	galactose mutarotase	7.71012	8.9767	9.59478	8.76053	64.2746	66.8251	66.027	65.7089
NR-46638	NE95	h	SAUSA300_1989	SAUSA300_RS10935	agrB	agrB	accessory gene regulator protein B	accessory gene regulator protein B	1.03024	0.992465	1.01675	1.01315	66.0713	72.1845	72.3414	70.1991
NR-46647	NE104	g	SAUSA300_0641	SAUSA300_RS03435	-	gehE	putative lipase/esterase	alpha/beta hydrolase	5.39062	7.02313	5.63761	6.01712	60.6095	63.2255	71.2617	65.0322
NR-46745	NE202	d	SAUSA300_1902	SAUSA300_RS10415	-	-	conserved hypothetical protein	hypothetical protein	14.2103	17.9127	18.0759	16.733	34.4183	52.9643	44.9467	44.1098
NR-46763	NE220	b	SAUSA300_0595	SAUSA300_RS03200	-	-	conserved hypothetical protein	hypothetical protein	28.5163	28.8094	29.8016	29.0424	38.4421	35.771	36.6103	36.9411
NR-46807	NE264	f	SAUSA300_0829	SAUSA300_RS04475	lipA	lipA	lipoic acid synthetase	lipoyl synthase	15.0301	12.7018	14.9093	14.2137	43.8864	49.6283	57.4314	50.3154
NR-46817	NE274	g	SAUSA300_1867	SAUSA300_RS10195	-	vraT	conserved hypothetical protein	transporter	15.2803	19.1077	16.791	17.0597	61.4516	59.4209	61.5998	60.8241
NR-46826	NE283	f	SAUSA300_2207	SAUSA300_RS12165	-	pbuG	xanthine/uracil permease family protein	NCS2 family permease	24.6166	17.9621	26.1803	22.9197	29.6678	36.5149	45.2346	37.1391
NR-46853	NE310	d	SAUSA300_1267	SAUSA300_RS06880	-	trpB	tryptophan synthase, beta subunit	tryptophan synthase subunit beta	21.9143	27.1334	22.839	23.9622	28.5812	47.7717	45.4785	40.6105
NR-46862	NE319	d	SAUSA300_1701	SAUSA300_RS09290	-	-	conserved hypothetical protein	aminoacetone oxidase family FAD-binding enzyme	30.7721	27.2747	27.8259	28.6242	34.2318	50.4517	46.4827	43.7221
NR-46865	NE322	d	SAUSA300_1500	SAUSA300_RS08190	-	-	putative competence protein ComYC	competence type IV pilus minor pilin ComGF	22.5352	37.5241	24.7158	28.2584	36.9154	43.2992	46.1834	42.1327
NR-46877	NE334	d	SAUSA300_2161	SAUSA300_RS11915	-	hysA	Hyaluronate lyase precursor	hyaluronate lyase	28.7788	22.1038	21.1236	24.0021	39.1925	46.6837	48.0851	44.6538
NR-46883	NE340	d	SAUSA300_2014	SAUSA300_RS11075	ilvA	ilvA	threonine dehydratase	L-threonine dehydratase biosynthetic IlvA	26.6113	22.198	21.9581	23.5891	38.1182	46.3635	44.5917	43.0245
NR-46889	NE346	d	SAUSA300_1346	SAUSA300_RS07340	-	dinG	putative DnaQ family exonuclease/DinG family helicase	ATP-dependent helicase DinG	18.3537	14.953	17.8775	17.0614	35.4785	44.6551	50.5396	43.5577
NR-46896	NE353	a	SAUSA300_0975	SAUSA300_RS05240	-	purH	bifunctional purine biosynthesis protein	bifunctional phosphoribosylaminoimidazolecarboxamide formyltransferase/inosine monophosphate cyclohydrolase	7.69474	14.5562	9.93463	10.7285	38.7581	64.8302	49.2076	50.932
NR-46897	NE354	d	SAUSA300_0503	SAUSA300_RS02695	-	pdxR	transcriptional regulator, gntR family protein	PLP-dependent aminotransferase family protein	18.9358	21.0424	22.2453	20.7412	51.0942	49.5861	51.304	50.6614
NR-46898	NE355	d	SAUSA300_2515	SAUSA300_RS13960	-	rob	transcriptional regulator, TetR family	TetR family transcriptional regulator	22.1506	23.2004	22.8587	22.7366	35.9322	40.9435	41.9333	39.603
NR-46900	NE357	d	SAUSA300_0107	SAUSA300_RS00555	-	nptA	Na/Pi cotransporter family protein	Na/Pi cotransporter	21.5965	18.2624	20.4062	20.0884	37.0632	43.1662	45.2257	41.8184
NR-46903	NE360	e	SAUSA300_1929	SAUSA300_RS10585	-	-	phi77 ORF004-like protein, putative phage tail component	phage tail protein	24.6276	15.823	20.8661	20.4389	30.2777	44.9215	45.756	40.3184
NR-46929	NE386	c	SAUSA300_1708	SAUSA300_RS09325	rot	rot	staphylococcal accessory regulator Rot	accessory regulator Rot	27.6604	20.2614	30.8625	26.2614	38.8128	40.7455	45.2664	41.6082
NR-46970	NE427	f	SAUSA300_1801	SAUSA300_RS09855	fumC	fumC	fumarate hydratase, class II	class II fumarate hydratase	16.5538	15.1134	17.2209	16.296	44.1184	59.9178	54.3419	52.7927
NR-46976	NE433	d	SAUSA300_1282	SAUSA300_RS06960	pstC	pstC	phosphate ABC transporter, permease protein PstC	phosphate ABC transporter permease subunit PstC	23.366	27.9429	26.3858	25.8982	36.9594	49.2986	42.1229	42.7936
NR-47003	NE460	b	SAUSA300_0955	SAUSA300_RS05135	atl	atlA	autolysin	bifunctional autolysin	11.8694	12.0025	13.8403	12.5707	33.662	28.7672	29.5918	30.6737
NR-47065	NE522	d	SAUSA300_1889	SAUSA300_RS10335	purB	purB	adenylosuccinate lyase	adenylosuccinate lyase	27.8898	20.378	22.7318	23.6665	35.1431	45.3086	44.4682	41.64
NR-47072	NE529	a	SAUSA300_0017	SAUSA300_RS00090	purA	purA	adenylosuccinate synthetase	adenylosuccinate synthetase	1.77826	1.01417	1.57476	1.45573	66.4821	62.0188	65.4486	64.6498
NR-47124	NE581	b	SAUSA300_0972	SAUSA300_RS05225	purF	purF	amidophosphoribosyltransferase	amidophosphoribosyltransferase	19.2713	19.7017	18.031	19.0013	52.3356	58.5461	55.0747	55.3188
NR-47135	NE592	b	SAUSA300_2060	SAUSA300_RS11345	atpA	atpA	ATP synthase F1, alpha subunit	ATP synthase subunit alpha	6.20508	7.2772	7.07633	6.85287	56.0827	67.6278	55.523	59.7445
NR-47180	NE637	d	SAUSA300_1791	SAUSA300_RS09805	cbf1	cbf1	cmp-binding-factor 1	3'-5' exoribonuclease YhaM	18.3021	20.3468	24.951	21.2	26.3406	27.5254	34.3427	29.4029
NR-47189	NE646	f	SAUSA300_2082	SAUSA300_RS11460	rpoE	rpoE	DNA-directed RNA polymerase, delta subunit	DNA-directed RNA polymerase subunit delta	14.2119	11.5608	17.3009	14.3579	37.7053	35.0626	52.6377	41.8019
NR-47257	NE714	b	SAUSA300_1558	SAUSA300_RS08490	mtnN	mtnN	5'-methylthioadenosine/S-adenosylhomocysteine nucleosidase	5'-methylthioadenosine/S-adenosylhomocysteine nucleosidase	14.8979	17.9538	15.4428	16.0982	52.8084	50.9375	59.6128	54.4529
NR-47287	NE744	b	SAUSA300_0967	SAUSA300_RS05200	purK	purK	phosphoribosylaminoimidazole carboxylase, ATPase subunit	5-(carboxyamino)imidazole ribonucleotide synthase	12.497	13.3177	21.8449	15.8865	41.4248	52.8321	47.6501	47.3023
NR-47301	NE758	e	SAUSA300_0330	SAUSA300_RS01755	-	ulaA	putative transport protein SgaT	PTS ascorbate transporter subunit IIC	21.3649	20.9672	21.3147	21.2156	38.9995	45.2666	40.7886	41.6849
NR-47313	NE770	e	SAUSA300_0704	SAUSA300_RS03785	-	-	ABC transporter ATP-binding protein	ABC transporter ATP-binding protein	21.0228	18.524	21.933	20.4933	37.5418	47.0116	45.4593	43.3376
NR-47366	NE823	d	SAUSA300_1866	SAUSA300_RS10190	vraS	vraS	two-component sensor histidine kinase	two-component sensor histidine kinase	13.6088	14.2951	16.6655	14.8565	38.0473	45.7157	47.9236	43.8955
NR-47371	NE828	na	SAUSA300_1916	SAUSA300_RS10490	-	aspB	hypothetical protein	hypothetical protein	0.437452	0.0972494	1.23326	0.58932	68.8334	68.0817	75.7431	70.8861
NR-47416	NE873	h	SAUSA300_1991	SAUSA300_RS10945	agrC	agrC	accessory gene regulator protein C	ATP-binding protein	0.952276	1.01025	0.941296	0.967941	81.8421	83.0608	81.4295	82.1108
NR-47455	NE912	h	SAUSA300_0752	SAUSA300_RS04060	clpP	clpP	ATP-dependent Clp protease proteolytic subunit	ATP-dependent Clp protease proteolytic subunit	0.613955	0.580244	0.863841	0.686013	71.5583	74.9356	74.0968	73.5302
NR-47585	NE1042	d	SAUSA300_2529	SAUSA300_RS14030	-	-	hypothetical protein	VOC family protein	25.9494	32.7746	25.8703	28.1981	37.3506	45.4361	37.4552	40.0806
NR-47685	NE1142	c	SAUSA300_2264	SAUSA300_RS12510	-	rpiRc	RpiR family phosphosugar-binding transcriptional regulator	MurR/RpiR family transcriptional regulator	53.1517	51.1705	61.5185	55.2802	32.4981	31.3735	54.8682	39.5799
NR-47697	NE1154	e	SAUSA300_0216	SAUSA300_RS01135	uhpT	uhpT	sugar phosphate antiporter	hexose phosphate transporter	28.2396	34.8391	21.6679	28.2489	32.4715	40.6985	43.3658	38.8453
NR-47699	NE1156	e	SAUSA300_0405	SAUSA300_RS02175	hsdM	hsdM1	type I restriction-modification system, M subunit	type I restriction-modification system subunit M	23.0447	33.049	26.5122	27.5353	37.5589	46.2045	42.1074	41.9569
NR-47731	NE1188	h	SAUSA300_1912	SAUSA300_RS10465	-	pmtB	putative membrane protein	ABC-2 transporter family protein	3.99589	5.22822	2.37806	3.86739	61.2512	74.1499	77.6036	71.0016
NR-47736	NE1193	d	SAUSA300_0605	SAUSA300_RS03250	sarA	sarA	accessory regulator A	transcriptional regulator	30.8579	51.0101	29.6129	37.1603	32.4905	45.7577	46.2674	41.5052
NR-47793	NE1250	e	SAUSA300_2076	SAUSA300_RS11430	-	-	aldehyde dehydrogenase family protein	aldehyde dehydrogenase family protein	20.642	27.1116	21.9609	23.2382	33.2868	46.8395	44.9121	41.6795
NR-47805	NE1262	b	SAUSA300_1984	SAUSA300_RS10910	-	mroQ	hypothetical protein	CPBP family intramembrane metalloprotease	2.87276	2.25042	5.11049	3.41122	47.4958	58.2905	67.0379	57.6081
NR-47821	NE1278	na	SAUSA300_1890	SAUSA300_RS10340	-	scpA	staphopain A	staphopain A	18.684	22.2738	24.3203	21.7594	26.4143	35.6951	32.809	31.6395
NR-47839	NE1296	a	SAUSA300_0690	SAUSA300_RS03705	saeS	saeS	sensor histidine kinase SaeS	two-component sensor histidine kinase	15.7721	14.4557	15.0977	15.1085	34.5649	34.0524	47.6819	38.7664
NR-47887	NE1345	f	SAUSA300_0946	SAUSA300_RS05085	menD	menD	inyl-6-hydroxy-2, 4-cyclohexadiene-1-carboxylic acid synthase/2-oxoglutarate decarbo	2-succinyl-5-enolpyruvyl-6-hydroxy-3- cyclohexene-1-carboxylate synthase	19.5694	23.5065	21.4504	21.5088	49.7006	47.3367	44.8991	47.3121
NR-47952	NE1410	d	SAUSA300_2065	SAUSA300_RS11375	-	mnaA	UDP-N-acetylglucosamine 2-epimerase	UDP-N-acetylglucosamine 2-epimerase (non-hydrolyzing)	24.4261	24.0241	25.0451	24.4984	30.5605	45.3478	37.5317	37.8133
NR-47957	NE1415	c	SAUSA300_1253	SAUSA300_RS06805	glcT	glcT	transcription antiterminator	PTS transporter transcription antiterminator GlcT	34.0831	40.8845	34.9935	36.6537	34.2042	30.9952	39.4526	34.884
NR-47989	NE1447	g	SAUSA300_1470	SAUSA300_RS08025	-	ispA	geranyltranstransferase	geranyltranstransferase	26.8369	27.8642	30.5048	28.402	28.2359	37.7603	47.9658	37.9873
NR-48006	NE1464	b	SAUSA300_0971	SAUSA300_RS05220	purL	purL	phosphoribosylformylglycinamidine synthase II	phosphoribosylformylglycinamidine synthase subunit PurL	20.2827	20.8337	22.6504	21.2556	51.8796	49.5503	48.7432	50.0577
NR-48010	NE1468	d	SAUSA300_0635	SAUSA300_RS03405	fhuG	fhuG	ferrichrome transport permease protein fhuG	iron ABC transporter permease	21.7859	21.5902	21.4838	21.62	40.4142	49.6969	49.5882	46.5664
NR-48030	NE1488	d	SAUSA300_0323	SAUSA300_RS01720	-	-	hypothetical protein	hypothetical protein	31.6958	26.7752	26.8557	28.4422	33.7564	44.4793	42.002	40.0792
NR-48036	NE1494	d	SAUSA300_1126	SAUSA300_RS06095	rnc	rnc	ribonuclease III	ribonuclease 3	27.4529	32.4046	33.3412	31.0662	32.4026	28.4667	39.1115	33.3269
NR-48051	NE1509	h	SAUSA300_0630	SAUSA300_RS03375	-	abcA	ABC transporter ATP-binding protein	ABC transporter ATP-binding protein	0.753397	0.687008	1.91214	1.11752	64.5097	79.1474	77.7461	73.8011
NR-48054	NE1512	d	SAUSA300_2341	SAUSA300_RS12925	narJ	narJ	respiratory nitrate reductase, subunit delta	nitrate reductase molybdenum cofactor assembly chaperone	21.3748	21.38	33.2599	25.3382	28.2671	48.63	44.1207	40.3393
NR-48056	NE1514	d	SAUSA300_1231	SAUSA300_RS06675	-	-	gamma-aminobutyrate permease	gamma-aminobutyrate permease	42.6214	40.618	39.0387	40.7594	30.6836	41.0941	37.6536	36.4771
NR-48074	NE1532	h	SAUSA300_1992	SAUSA300_RS10950	agrA	agrA	accessory gene regulator protein A	DNA-binding response regulator	1.98151	1.89268	2.59222	2.15547	63.8106	81.2118	83.3577	76.1267
NR-48109	NE1567	g	SAUSA300_1289	SAUSA300_RS07005	dapB	dapB	dihydrodipicolinate reductase	4-hydroxy-tetrahydrodipicolinate reductase	17.563	12.5506	25.3682	18.4939	52.0635	62.8642	60.4007	58.4428
NR-48127	NE1585	d	SAUSA300_0807	SAUSA300_RS04355	-	-	hypothetical protein	hypothetical protein	27.0661	32.7627	25.5316	28.4535	31.1701	42.8711	41.0344	38.3585
NR-48205	NE1663	e	SAUSA300_0918	SAUSA300_RS04935	-	ugtP	diacylglycerol glucosyltransferase	diacylglycerol beta-glucosyltransferase	25.9525	25.4803	28.6634	26.6987	32.5123	45.0291	38.3351	38.6255
NR-48210	NE1668	g	SAUSA300_1291	SAUSA300_RS07015	-	dapI	hippurate hydrolase	hydrolase	16.6735	16.407	13.7062	15.5956	53.4535	59.9547	63.1621	58.8568
NR-48243	NE1701	g	SAUSA300_1288	SAUSA300_RS07000	dapA	dapA	dihydrodipicolinate synthase	4-hydroxy-tetrahydrodipicolinate synthase	22.6507	32.7336	16.543	23.9758	47.9576	57.4039	50.3208	51.8941
NR-48280	NE1738	h	SAUSA300_1899	SAUSA300_RS10395	-	pncA	hypothetical protein	cysteine hydrolase	0.868324	2.06418	2.49698	1.80983	64.5524	75.0559	70.9848	70.1977
NR-48312	NE1770	b	SAUSA300_1139	SAUSA300_RS06165	sucD	sucD	succinyl-CoA synthetase subunit alpha	succinyl-CoA ligase subunit alpha	9.14462	12.0438	13.0291	11.4058	62.6391	60.5422	60.2608	61.1474
NR-48326	NE1784	d	SAUSA300_0619	SAUSA300_RS03320	-	mntB	ABC transporter permease	metal ABC transporter permease	19.8501	27.9154	25.6039	24.4565	30.662	45.2735	41.5393	39.1583
NR-48329	NE1787	a	SAUSA300_2467	SAUSA300_RS13680	srtA	srtA	sortase	class A sortase SrtA	21.2401	30.7509	30.132	27.3743	30.6508	39.6542	34.992	35.099
NR-48350	NE1808	d	SAUSA300_1032	SAUSA300_RS05555	-	isdE	putative iron compound ABC transporter iron compound-binding protein	heme uptake system protein IsdE	28.6824	31.7477	25.3539	28.5947	28.0686	39.2642	42.65	36.6609
NR-48405	NE1863	d	SAUSA300_0221	SAUSA300_RS01160	pflA	pflA	pyruvate formate-lyase activating enzyme	pyruvate formate-lyase-activating enzyme	19.1958	23.9123	20.9265	21.3449	25.4668	48.3557	37.7398	37.1874
NR-48423	NE1881	d	SAUSA300_0634	SAUSA300_RS03400	fhuB	fhuB	ferrichrome transport permease fhuB	iron ABC transporter permease	27.562	32.0838	39.387	33.0109	31.7429	39.8822	45.0272	38.8841
NR-48450	NE1908	h	SAUSA300_1911	SAUSA300_RS10460	-	pmtC	ABC transporter ATP-binding protein	ABC transporter ATP-binding protein	1.8028	1.19719	1.17432	1.39144	63.5682	76.5136	77.7443	72.6087
NR-46543	WT - USA300 JE2								26.1278	27.7244	26.8918	26.9147	36.8704	44.5067	42.3857	41.2543

## Sheet: EA.hy926
NR Number	Strain	cluster	Old Accession Number	New Accession Number	Old Gene Symbol	New Gene Symbol	Old Gene Description	New Gene Description	CWT_1.5hpi_1	CWT_1.5hpi_2	CWT_1.5hpi_3	CWT_1.5hpi_avg	LTrkr_1.5hpi_1	LTrkr_1.5hpi_2	LTrkr_1.5hpi_3	LTrkr_1.5hpi_avg
NR-46571	NE28	f	SAUSA300_0947	SAUSA300_RS05090	-	menH	hydrolase, alpha/beta hydrolase fold family	2-succinyl-6-hydroxy-2, 4-cyclohexadiene-1-carboxylate synthase	1.08116	3.07821	2.27018	2.14318	60.5743	46.5523	63.3253	56.8173
NR-46624	NE81	g	SAUSA300_2285	SAUSA300_RS12630	galM	galM	aldose 1-epimerase	galactose mutarotase	2.1273	1.85494	2.05651	2.01292	68.3807	52.409	70.5193	63.7697
NR-46638	NE95	h	SAUSA300_1989	SAUSA300_RS10935	agrB	agrB	accessory gene regulator protein B	accessory gene regulator protein B	1.39864	1.48074	0.485126	1.1215	69.4719	70.7919	62.2248	67.4962
NR-46647	NE104	g	SAUSA300_0641	SAUSA300_RS03435	-	gehE	putative lipase/esterase	alpha/beta hydrolase	1.62222	0.464111	0.249593	0.778641	71.1318	53.7208	68.4213	64.4246
NR-46745	NE202	d	SAUSA300_1902	SAUSA300_RS10415	-	-	conserved hypothetical protein	hypothetical protein	2.47281	2.92602	1.82794	2.40892	45.3464	41.9679	54.6835	47.3326
NR-46763	NE220	b	SAUSA300_0595	SAUSA300_RS03200	-	-	conserved hypothetical protein	hypothetical protein	5.64051	7.56504	6.21055	6.47203	54.0509	55.7111	57.3516	55.7045
NR-46807	NE264	f	SAUSA300_0829	SAUSA300_RS04475	lipA	lipA	lipoic acid synthetase	lipoyl synthase	1.742	2.79243	2.24312	2.25918	66.2264	56.8445	63.5012	62.1907
NR-46817	NE274	g	SAUSA300_1867	SAUSA300_RS10195	-	vraT	conserved hypothetical protein	transporter	5.81068	5.698	5.23473	5.58114	53.2408	50.947	54.864	53.0173
NR-46826	NE283	f	SAUSA300_2207	SAUSA300_RS12165	-	pbuG	xanthine/uracil permease family protein	NCS2 family permease	4.12867	4.08933	2.50036	3.57279	38.1509	30.4384	47.2472	38.6122
NR-46853	NE310	d	SAUSA300_1267	SAUSA300_RS06880	-	trpB	tryptophan synthase, beta subunit	tryptophan synthase subunit beta	1.36411	4.59629	2.23055	2.73032	44.455	52.4659	59.6905	52.2038
NR-46862	NE319	d	SAUSA300_1701	SAUSA300_RS09290	-	-	conserved hypothetical protein	aminoacetone oxidase family FAD-binding enzyme	4.25055	6.23643	2.44522	4.31073	48.1491	55.8754	56.2903	53.4383
NR-46865	NE322	d	SAUSA300_1500	SAUSA300_RS08190	-	-	putative competence protein ComYC	competence type IV pilus minor pilin ComGF	4.14471	4.2371	3.56889	3.98357	61.0908	59.8356	54.5967	58.5077
NR-46877	NE334	d	SAUSA300_2161	SAUSA300_RS11915	-	hysA	Hyaluronate lyase precursor	hyaluronate lyase	3.99969	4.20824	3.67591	3.96128	58.8018	53.3278	53.0022	55.0439
NR-46883	NE340	d	SAUSA300_2014	SAUSA300_RS11075	ilvA	ilvA	threonine dehydratase	L-threonine dehydratase biosynthetic IlvA	4.13756	5.65398	3.76918	4.52024	58.6007	52.0236	58.7844	56.4696
NR-46889	NE346	d	SAUSA300_1346	SAUSA300_RS07340	-	dinG	putative DnaQ family exonuclease/DinG family helicase	ATP-dependent helicase DinG	1.08756	4.64485	2.1022	2.61154	55.7851	57.8294	35.1223	49.5789
NR-46896	NE353	a	SAUSA300_0975	SAUSA300_RS05240	-	purH	bifunctional purine biosynthesis protein	bifunctional phosphoribosylaminoimidazolecarboxamide formyltransferase/inosine monophosphate cyclohydrolase	2.78631	3.49706	2.09744	2.7936	65.7938	66.7935	59.0921	63.8931
NR-46897	NE354	d	SAUSA300_0503	SAUSA300_RS02695	-	pdxR	transcriptional regulator, gntR family protein	PLP-dependent aminotransferase family protein	5.2904	7.32484	6.39879	6.33801	74.2192	54.8269	55.436	61.494
NR-46898	NE355	d	SAUSA300_2515	SAUSA300_RS13960	-	rob	transcriptional regulator, TetR family	TetR family transcriptional regulator	6.16906	6.59606	3.59153	5.45222	53.2947	54.1188	52.479	53.2975
NR-46900	NE357	d	SAUSA300_0107	SAUSA300_RS00555	-	nptA	Na/Pi cotransporter family protein	Na/Pi cotransporter	4.8829	4.76376	3.47143	4.3727	50.7703	50.0826	51.4009	50.7513
NR-46903	NE360	e	SAUSA300_1929	SAUSA300_RS10585	-	-	phi77 ORF004-like protein, putative phage tail component	phage tail protein	5.14002	4.81808	2.64528	4.20113	56.4861	52.1301	58.0773	55.5645
NR-46929	NE386	c	SAUSA300_1708	SAUSA300_RS09325	rot	rot	staphylococcal accessory regulator Rot	accessory regulator Rot	4.83879	7.11408	3.7406	5.23116	48.7733	36.0138	32.7662	39.1844
NR-46970	NE427	f	SAUSA300_1801	SAUSA300_RS09855	fumC	fumC	fumarate hydratase, class II	class II fumarate hydratase	2.83379	3.00349	2.30742	2.7149	58.8058	53.2889	65.1707	59.0885
NR-46976	NE433	d	SAUSA300_1282	SAUSA300_RS06960	pstC	pstC	phosphate ABC transporter, permease protein PstC	phosphate ABC transporter permease subunit PstC	4.27077	4.92914	4.07296	4.42429	60.4224	58.6338	59.766	59.6074
NR-47003	NE460	b	SAUSA300_0955	SAUSA300_RS05135	atl	atlA	autolysin	bifunctional autolysin	4.43804	4.34429	4.34901	4.37711	49.3037	56.7086	57.5986	54.537
NR-47065	NE522	d	SAUSA300_1889	SAUSA300_RS10335	purB	purB	adenylosuccinate lyase	adenylosuccinate lyase	4.22068	5.35649	1.86112	3.81276	60.572	50.5327	55.7039	55.6029
NR-47072	NE529	a	SAUSA300_0017	SAUSA300_RS00090	purA	purA	adenylosuccinate synthetase	adenylosuccinate synthetase	2.01726	4.1918	5.74926	3.98611	51.9011	56.9992	55.9853	54.9619
NR-47124	NE581	b	SAUSA300_0972	SAUSA300_RS05225	purF	purF	amidophosphoribosyltransferase	amidophosphoribosyltransferase	3.9767	4.87641	6.50238	5.1185	66.5379	65.8548	66.5364	66.3097
NR-47135	NE592	b	SAUSA300_2060	SAUSA300_RS11345	atpA	atpA	ATP synthase F1, alpha subunit	ATP synthase subunit alpha	4.31005	6.01975	2.31033	4.21338	61.3619	70.6164	63.5394	65.1726
NR-47180	NE637	d	SAUSA300_1791	SAUSA300_RS09805	cbf1	cbf1	cmp-binding-factor 1	3'-5' exoribonuclease YhaM	4.21841	5.1801	4.59352	4.66401	46.1674	30.0106	37.5638	37.9139
NR-47189	NE646	f	SAUSA300_2082	SAUSA300_RS11460	rpoE	rpoE	DNA-directed RNA polymerase, delta subunit	DNA-directed RNA polymerase subunit delta	2.8213	3.50812	2.32679	2.8854	59.1037	48.5217	58.9987	55.5414
NR-47257	NE714	b	SAUSA300_1558	SAUSA300_RS08490	mtnN	mtnN	5'-methylthioadenosine/S-adenosylhomocysteine nucleosidase	5'-methylthioadenosine/S-adenosylhomocysteine nucleosidase	2.16613	2.2413	3.63735	2.68159	57.9818	55.9746	57.0855	57.014
NR-47287	NE744	b	SAUSA300_0967	SAUSA300_RS05200	purK	purK	phosphoribosylaminoimidazole carboxylase, ATPase subunit	5-(carboxyamino)imidazole ribonucleotide synthase	4.28926	2.95759	3.6407	3.62918	65.4804	57.7672	48.2874	57.1783
NR-47301	NE758	e	SAUSA300_0330	SAUSA300_RS01755	-	ulaA	putative transport protein SgaT	PTS ascorbate transporter subunit IIC	6.30926	6.3451	4.49452	5.71629	51.2925	57.8679	57.5089	55.5564
NR-47313	NE770	e	SAUSA300_0704	SAUSA300_RS03785	-	-	ABC transporter ATP-binding protein	ABC transporter ATP-binding protein	5.17076	3.96045	3.04617	4.05913	50.5615	46.6034	59.9207	52.3619
NR-47366	NE823	d	SAUSA300_1866	SAUSA300_RS10190	vraS	vraS	two-component sensor histidine kinase	two-component sensor histidine kinase	3.64189	3.20573	3.02529	3.29097	57.1204	57.6162	54.7058	56.4808
NR-47371	NE828	na	SAUSA300_1916	SAUSA300_RS10490	-	aspB	hypothetical protein	hypothetical protein	1.23736	0.721316	0.477883	0.812186	72.4246	50.2866	68.1743	63.6285
NR-47416	NE873	h	SAUSA300_1991	SAUSA300_RS10945	agrC	agrC	accessory gene regulator protein C	ATP-binding protein	1.57493	2.08631	2.36144	2.00756	65.3674	70.4345	69.7257	68.5092
NR-47455	NE912	h	SAUSA300_0752	SAUSA300_RS04060	clpP	clpP	ATP-dependent Clp protease proteolytic subunit	ATP-dependent Clp protease proteolytic subunit	0.865232	2.1463	1.55068	1.52074	65.4423	70.7017	71.5415	69.2285
NR-47585	NE1042	d	SAUSA300_2529	SAUSA300_RS14030	-	-	hypothetical protein	VOC family protein	4.29069	4.24938	3.01598	3.85202	58.8923	53.0214	57.5628	56.4922
NR-47685	NE1142	c	SAUSA300_2264	SAUSA300_RS12510	-	rpiRc	RpiR family phosphosugar-binding transcriptional regulator	MurR/RpiR family transcriptional regulator	14.1908	20.5445	14.0137	16.2497	26.2649	27.1869	44.2958	32.5825
NR-47697	NE1154	e	SAUSA300_0216	SAUSA300_RS01135	uhpT	uhpT	sugar phosphate antiporter	hexose phosphate transporter	5.77759	5.47733	3.88139	5.04544	58.7151	54.7173	52.9501	55.4608
NR-47699	NE1156	e	SAUSA300_0405	SAUSA300_RS02175	hsdM	hsdM1	type I restriction-modification system, M subunit	type I restriction-modification system subunit M	2.96756	3.39308	1.41962	2.59342	57.4107	58.2099	57.1839	57.6015
NR-47731	NE1188	h	SAUSA300_1912	SAUSA300_RS10465	-	pmtB	putative membrane protein	ABC-2 transporter family protein	3.33417	2.38947	3.2473	2.99031	71.4455	71.7076	63.0816	68.7449
NR-47736	NE1193	d	SAUSA300_0605	SAUSA300_RS03250	sarA	sarA	accessory regulator A	transcriptional regulator	6.93625	7.71212	2.36569	5.67135	67.6369	58.4613	53.3052	59.8011
NR-47793	NE1250	e	SAUSA300_2076	SAUSA300_RS11430	-	-	aldehyde dehydrogenase family protein	aldehyde dehydrogenase family protein	3.51428	4.176	1.28702	2.99243	61.8576	60.3943	53.9974	58.7498
NR-47805	NE1262	b	SAUSA300_1984	SAUSA300_RS10910	-	mroQ	hypothetical protein	CPBP family intramembrane metalloprotease	1.86783	1.50485	1.13149	1.50139	63.491	69.1428	62.4003	65.0114
NR-47821	NE1278	na	SAUSA300_1890	SAUSA300_RS10340	-	scpA	staphopain A	staphopain A	3.25595	4.42538	2.41	3.36378	48.4613	41.0633	48.6566	46.0604
NR-47839	NE1296	a	SAUSA300_0690	SAUSA300_RS03705	saeS	saeS	sensor histidine kinase SaeS	two-component sensor histidine kinase	1.57646	4.11764	1.38312	2.35907	63.0555	41.0318	55.5302	53.2058
NR-47887	NE1345	f	SAUSA300_0946	SAUSA300_RS05085	menD	menD	inyl-6-hydroxy-2, 4-cyclohexadiene-1-carboxylic acid synthase/2-oxoglutarate decarbo	2-succinyl-5-enolpyruvyl-6-hydroxy-3- cyclohexene-1-carboxylate synthase	5.08218	5.25707	5.61969	5.31965	51.4444	57.8409	55.7194	55.0016
NR-47952	NE1410	d	SAUSA300_2065	SAUSA300_RS11375	-	mnaA	UDP-N-acetylglucosamine 2-epimerase	UDP-N-acetylglucosamine 2-epimerase (non-hydrolyzing)	3.36456	5.25236	1.63378	3.4169	63.5741	55.2471	57.9529	58.9247
NR-47957	NE1415	c	SAUSA300_1253	SAUSA300_RS06805	glcT	glcT	transcription antiterminator	PTS transporter transcription antiterminator GlcT	7.54549	7.87507	5.84938	7.08998	57.7772	49.7622	48.407	51.9821
NR-47989	NE1447	g	SAUSA300_1470	SAUSA300_RS08025	-	ispA	geranyltranstransferase	geranyltranstransferase	5.52752	8.0255	4.26092	5.93798	52.1173	44.2893	53.5964	50.001
NR-48006	NE1464	b	SAUSA300_0971	SAUSA300_RS05220	purL	purL	phosphoribosylformylglycinamidine synthase II	phosphoribosylformylglycinamidine synthase subunit PurL	5.55365	4.15158	6.44835	5.38453	56.1457	55.7382	55.2005	55.6948
NR-48010	NE1468	d	SAUSA300_0635	SAUSA300_RS03405	fhuG	fhuG	ferrichrome transport permease protein fhuG	iron ABC transporter permease	5.32353	5.34235	7.74257	6.13615	55.2812	58.3464	54.4139	56.0138
NR-48030	NE1488	d	SAUSA300_0323	SAUSA300_RS01720	-	-	hypothetical protein	hypothetical protein	5.66065	6.79559	3.87481	5.44368	58.2787	54.0819	59.8573	57.406
NR-48036	NE1494	d	SAUSA300_1126	SAUSA300_RS06095	rnc	rnc	ribonuclease III	ribonuclease 3	3.65459	4.37351	2.26883	3.43231	64.3083	51.8323	54.7086	56.9497
NR-48051	NE1509	h	SAUSA300_0630	SAUSA300_RS03375	-	abcA	ABC transporter ATP-binding protein	ABC transporter ATP-binding protein	2.28203	2.21227	1.41516	1.96982	70.7419	64.4462	55.8518	63.68
NR-48054	NE1512	d	SAUSA300_2341	SAUSA300_RS12925	narJ	narJ	respiratory nitrate reductase, subunit delta	nitrate reductase molybdenum cofactor assembly chaperone	2.54651	4.36129	2.34951	3.08577	59.7682	62.6838	57.5455	59.9992
NR-48056	NE1514	d	SAUSA300_1231	SAUSA300_RS06675	-	-	gamma-aminobutyrate permease	gamma-aminobutyrate permease	3.89038	3.07424	2.85098	3.27187	58.7873	46.3434	44.4029	49.8445
NR-48074	NE1532	h	SAUSA300_1992	SAUSA300_RS10950	agrA	agrA	accessory gene regulator protein A	DNA-binding response regulator	1.4744	3.13882	1.57352	2.06225	74.0034	71.687	68.4417	71.3774
NR-48109	NE1567	g	SAUSA300_1289	SAUSA300_RS07005	dapB	dapB	dihydrodipicolinate reductase	4-hydroxy-tetrahydrodipicolinate reductase	1.42984	3.28039	1.97037	2.22687	67.9919	66.1369	65.6406	66.5898
NR-48127	NE1585	d	SAUSA300_0807	SAUSA300_RS04355	-	-	hypothetical protein	hypothetical protein	4.96602	5.93133	3.23895	4.7121	55.5215	57.7598	53.2045	55.4953
NR-48205	NE1663	e	SAUSA300_0918	SAUSA300_RS04935	-	ugtP	diacylglycerol glucosyltransferase	diacylglycerol beta-glucosyltransferase	3.28207	4.73552	1.93479	3.31746	60.2257	55.73	54.3199	56.7585
NR-48210	NE1668	g	SAUSA300_1291	SAUSA300_RS07015	-	dapI	hippurate hydrolase	hydrolase	1.31992	2.63518	1.79026	1.91512	68.4456	58.3048	61.7678	62.8394
NR-48243	NE1701	g	SAUSA300_1288	SAUSA300_RS07000	dapA	dapA	dihydrodipicolinate synthase	4-hydroxy-tetrahydrodipicolinate synthase	2.56369	3.54838	0.524529	2.2122	66.2654	49.2125	53.5604	56.3461
NR-48280	NE1738	h	SAUSA300_1899	SAUSA300_RS10395	-	pncA	hypothetical protein	cysteine hydrolase	1.0803	0.799895	0.662349	0.847515	85.3417	70.238	64.7756	73.4518
NR-48312	NE1770	b	SAUSA300_1139	SAUSA300_RS06165	sucD	sucD	succinyl-CoA synthetase subunit alpha	succinyl-CoA ligase subunit alpha	4.35781	4.29874	3.76409	4.14021	66.5664	60.9349	60.0899	62.5304
NR-48326	NE1784	d	SAUSA300_0619	SAUSA300_RS03320	-	mntB	ABC transporter permease	metal ABC transporter permease	3.69811	3.40066	2.1632	3.08732	62.9538	63.2029	47.1746	57.7771
NR-48329	NE1787	a	SAUSA300_2467	SAUSA300_RS13680	srtA	srtA	sortase	class A sortase SrtA	6.27792	13.0971	6.39454	8.58985	39.8509	18.9206	57.4181	38.7299
NR-48350	NE1808	d	SAUSA300_1032	SAUSA300_RS05555	-	isdE	putative iron compound ABC transporter iron compound-binding protein	heme uptake system protein IsdE	4.07037	1.75922	1.50544	2.44501	52.116	47.7445	51.5485	50.4697
NR-48405	NE1863	d	SAUSA300_0221	SAUSA300_RS01160	pflA	pflA	pyruvate formate-lyase activating enzyme	pyruvate formate-lyase-activating enzyme	1.6678	5.2532	4.25297	3.72466	59.109	57.6897	56.1702	57.6563
NR-48423	NE1881	d	SAUSA300_0634	SAUSA300_RS03400	fhuB	fhuB	ferrichrome transport permease fhuB	iron ABC transporter permease	3.2822	4.27784	3.6191	3.72638	62.283	54.5782	52.252	56.3711
NR-48450	NE1908	h	SAUSA300_1911	SAUSA300_RS10460	-	pmtC	ABC transporter ATP-binding protein	ABC transporter ATP-binding protein	2.25823	2.47656	1.76502	2.1666	69.1619	66.1472	68.4489	67.9193
NR-46543	WT - USA300 JE2								5.33638	6.68587	4.63498	5.55241	58.7856	51.7503	59.6872	56.741

## Sheet: U2OS
NR Number	Strain	cluster	Old Accession Number	New Accession Number	Old Gene Symbol	New Gene Symbol	Old Gene Description	New Gene Description	CWT_0.5hpi_1	CWT_0.5hpi_2	CWT_0.5hpi_3	CWT_0.5hpi_avg	LTrkr_0.5hpi_1	LTrkr_0.5hpi_2	LTrkr_0.5hpi_3	LTrkr_0.5hpi_avg
NR-46571	NE28	f	SAUSA300_0947	SAUSA300_RS05090	-	menH	hydrolase, alpha/beta hydrolase fold family	2-succinyl-6-hydroxy-2, 4-cyclohexadiene-1-carboxylate synthase	15.4926	17.9197	13.2397	15.5507	38.9046	44.4253	40.9227	41.4175
NR-46624	NE81	g	SAUSA300_2285	SAUSA300_RS12630	galM	galM	aldose 1-epimerase	galactose mutarotase	6.93189	5.0937	5.12615	5.71725	50.9247	59.6484	51.7527	54.1086
NR-46638	NE95	h	SAUSA300_1989	SAUSA300_RS10935	agrB	agrB	accessory gene regulator protein B	accessory gene regulator protein B	0.745903	0.587461	1.01364	0.782335	65.4474	70.365	68.5118	68.1081
NR-46647	NE104	g	SAUSA300_0641	SAUSA300_RS03435	-	gehE	putative lipase/esterase	alpha/beta hydrolase	4.31189	4.64265	4.25796	4.40417	49.9695	59.2904	54.257	54.5056
NR-46745	NE202	d	SAUSA300_1902	SAUSA300_RS10415	-	-	conserved hypothetical protein	hypothetical protein	16.88	14.24	13.7197	14.9466	39.8593	42.631	39.9517	40.814
NR-46763	NE220	b	SAUSA300_0595	SAUSA300_RS03200	-	-	conserved hypothetical protein	hypothetical protein	36.3151	33.4397	32.2047	33.9865	26.5853	27.0126	29.1671	27.5883
NR-46807	NE264	f	SAUSA300_0829	SAUSA300_RS04475	lipA	lipA	lipoic acid synthetase	lipoyl synthase	17.0199	20.3303	16.032	17.7941	45.6896	47.8868	46.7498	46.7754
NR-46817	NE274	g	SAUSA300_1867	SAUSA300_RS10195	-	vraT	conserved hypothetical protein	transporter	22.1423	20.9106	22.4309	21.8279	37.3018	39.0485	44.7876	40.3793
NR-46826	NE283	f	SAUSA300_2207	SAUSA300_RS12165	-	pbuG	xanthine/uracil permease family protein	NCS2 family permease	14.6609	14.1287	14.5798	14.4565	36.3712	39.8561	35.6738	37.3004
NR-46853	NE310	d	SAUSA300_1267	SAUSA300_RS06880	-	trpB	tryptophan synthase, beta subunit	tryptophan synthase subunit beta	21.2907	19.2388	20.6611	20.3969	38.1068	42.0308	42.056	40.7312
NR-46862	NE319	d	SAUSA300_1701	SAUSA300_RS09290	-	-	conserved hypothetical protein	aminoacetone oxidase family FAD-binding enzyme	31.5085	27.2366	25.52	28.0884	33.8356	35.8906	32.7815	34.1692
NR-46865	NE322	d	SAUSA300_1500	SAUSA300_RS08190	-	-	putative competence protein ComYC	competence type IV pilus minor pilin ComGF	22.0626	27.178	27.3497	25.5301	34.2845	37.0017	35.739	35.6751
NR-46877	NE334	d	SAUSA300_2161	SAUSA300_RS11915	-	hysA	Hyaluronate lyase precursor	hyaluronate lyase	24.3801	25.9633	23.0308	24.4581	33.737	38.1367	36.192	36.0219
NR-46883	NE340	d	SAUSA300_2014	SAUSA300_RS11075	ilvA	ilvA	threonine dehydratase	L-threonine dehydratase biosynthetic IlvA	28.9099	27.8219	26.301	27.6776	30.7771	33.5023	32.7196	32.333
NR-46889	NE346	d	SAUSA300_1346	SAUSA300_RS07340	-	dinG	putative DnaQ family exonuclease/DinG family helicase	ATP-dependent helicase DinG	21.1002	21.4011	18.3812	20.2942	39.5275	42.9876	42.6657	41.7269
NR-46896	NE353	a	SAUSA300_0975	SAUSA300_RS05240	-	purH	bifunctional purine biosynthesis protein	bifunctional phosphoribosylaminoimidazolecarboxamide formyltransferase/inosine monophosphate cyclohydrolase	23.2888	18.4198	18.9745	20.2277	45.1955	41.5472	40.3234	42.3554
NR-46897	NE354	d	SAUSA300_0503	SAUSA300_RS02695	-	pdxR	transcriptional regulator, gntR family protein	PLP-dependent aminotransferase family protein	23.7008	22.3985	23.8694	23.3229	44.8066	29.332	43.1626	39.1004
NR-46898	NE355	d	SAUSA300_2515	SAUSA300_RS13960	-	rob	transcriptional regulator, TetR family	TetR family transcriptional regulator	20.8272	19.6032	23.9118	21.4474	34.9674	38.0019	36.9289	36.6327
NR-46900	NE357	d	SAUSA300_0107	SAUSA300_RS00555	-	nptA	Na/Pi cotransporter family protein	Na/Pi cotransporter	19.6156	19.7783	20.7622	20.052	33.6479	38.1085	36.5734	36.1099
NR-46903	NE360	e	SAUSA300_1929	SAUSA300_RS10585	-	-	phi77 ORF004-like protein, putative phage tail component	phage tail protein	22.9191	21.5882	22.5694	22.3589	33.7901	39.7974	41.4429	38.3435
NR-46929	NE386	c	SAUSA300_1708	SAUSA300_RS09325	rot	rot	staphylococcal accessory regulator Rot	accessory regulator Rot	20.7607	19.8358	20.9064	20.501	37.0613	37.3992	39.1844	37.8816
NR-46970	NE427	f	SAUSA300_1801	SAUSA300_RS09855	fumC	fumC	fumarate hydratase, class II	class II fumarate hydratase	18.8456	17.0274	18.6739	18.1823	38.8353	40.0631	39.7708	39.5564
NR-46976	NE433	d	SAUSA300_1282	SAUSA300_RS06960	pstC	pstC	phosphate ABC transporter, permease protein PstC	phosphate ABC transporter permease subunit PstC	20.1657	26.9947	25.2163	24.1256	34.01	37.7325	36.8916	36.2114
NR-47003	NE460	b	SAUSA300_0955	SAUSA300_RS05135	atl	atlA	autolysin	bifunctional autolysin	31.8641	30.211	30.8695	30.9815	23.2495	26.8041	28.7152	26.2563
NR-47065	NE522	d	SAUSA300_1889	SAUSA300_RS10335	purB	purB	adenylosuccinate lyase	adenylosuccinate lyase	20.0407	19.8217	18.5929	19.4851	33.1604	37.5327	34.0023	34.8985
NR-47072	NE529	a	SAUSA300_0017	SAUSA300_RS00090	purA	purA	adenylosuccinate synthetase	adenylosuccinate synthetase	6.30849	5.93603	7.78312	6.67588	57.6149	59.3807	62.106	59.7005
NR-47124	NE581	b	SAUSA300_0972	SAUSA300_RS05225	purF	purF	amidophosphoribosyltransferase	amidophosphoribosyltransferase	20.8321	19.5956	20.2057	20.2111	33.1153	37.9814	43.4066	38.1678
NR-47135	NE592	b	SAUSA300_2060	SAUSA300_RS11345	atpA	atpA	ATP synthase F1, alpha subunit	ATP synthase subunit alpha	6.40979	7.73867	8.45466	7.53437	47.6748	53.0402	54.009	51.5747
NR-47180	NE637	d	SAUSA300_1791	SAUSA300_RS09805	cbf1	cbf1	cmp-binding-factor 1	3'-5' exoribonuclease YhaM	19.5845	17.4601	18.8858	18.6435	29.0514	28.399	31.8578	29.7694
NR-47189	NE646	f	SAUSA300_2082	SAUSA300_RS11460	rpoE	rpoE	DNA-directed RNA polymerase, delta subunit	DNA-directed RNA polymerase subunit delta	17.5627	17.5758	17.6342	17.5909	41.8783	41.1779	42.9107	41.989
NR-47257	NE714	b	SAUSA300_1558	SAUSA300_RS08490	mtnN	mtnN	5'-methylthioadenosine/S-adenosylhomocysteine nucleosidase	5'-methylthioadenosine/S-adenosylhomocysteine nucleosidase	23.0346	22.5573	24.334	23.3086	43.8161	46.9604	55.3551	48.7105
NR-47287	NE744	b	SAUSA300_0967	SAUSA300_RS05200	purK	purK	phosphoribosylaminoimidazole carboxylase, ATPase subunit	5-(carboxyamino)imidazole ribonucleotide synthase	26.1009	21.28	23.9811	23.7873	37.0146	37.5961	39.3533	37.988
NR-47301	NE758	e	SAUSA300_0330	SAUSA300_RS01755	-	ulaA	putative transport protein SgaT	PTS ascorbate transporter subunit IIC	23.7428	23.8221	27.6353	25.0667	33.0094	34.3199	35.8516	34.3936
NR-47313	NE770	e	SAUSA300_0704	SAUSA300_RS03785	-	-	ABC transporter ATP-binding protein	ABC transporter ATP-binding protein	22.9284	19.3201	21.7304	21.3263	34.046	38.4821	36.8228	36.4503
NR-47366	NE823	d	SAUSA300_1866	SAUSA300_RS10190	vraS	vraS	two-component sensor histidine kinase	two-component sensor histidine kinase	20.784	20.0338	20.1008	20.3062	36.9622	36.5877	38.1519	37.2339
NR-47371	NE828	na	SAUSA300_1916	SAUSA300_RS10490	-	aspB	hypothetical protein	hypothetical protein	1.30369	0.777929	1.0628	1.04814	64.9195	66.7968	62.8544	64.8569
NR-47416	NE873	h	SAUSA300_1991	SAUSA300_RS10945	agrC	agrC	accessory gene regulator protein C	ATP-binding protein	0.606449	0.572486	0.569339	0.582758	76.3461	72.5944	79.512	76.1508
NR-47455	NE912	h	SAUSA300_0752	SAUSA300_RS04060	clpP	clpP	ATP-dependent Clp protease proteolytic subunit	ATP-dependent Clp protease proteolytic subunit	1.22762	1.35318	1.68852	1.42311	70.2789	68.179	78.9025	72.4535
NR-47585	NE1042	d	SAUSA300_2529	SAUSA300_RS14030	-	-	hypothetical protein	VOC family protein	22.245	22.7803	22.1477	22.391	35.0186	37.2071	35.8188	36.0148
NR-47685	NE1142	c	SAUSA300_2264	SAUSA300_RS12510	-	rpiRc	RpiR family phosphosugar-binding transcriptional regulator	MurR/RpiR family transcriptional regulator	29.3842	29.219	29.9079	29.5037	31.3267	32.9344	34.336	32.8657
NR-47697	NE1154	e	SAUSA300_0216	SAUSA300_RS01135	uhpT	uhpT	sugar phosphate antiporter	hexose phosphate transporter	20.3581	23.2435	24.8411	22.8142	34.6793	36.3055	34.8681	35.2843
NR-47699	NE1156	e	SAUSA300_0405	SAUSA300_RS02175	hsdM	hsdM1	type I restriction-modification system, M subunit	type I restriction-modification system subunit M	25.1646	24.8337	24.281	24.7598	33.2083	36.6326	34.8152	34.8854
NR-47731	NE1188	h	SAUSA300_1912	SAUSA300_RS10465	-	pmtB	putative membrane protein	ABC-2 transporter family protein	3.31257	3.68658	3.31884	3.43933	59.7725	61.2563	60.5614	60.5301
NR-47736	NE1193	d	SAUSA300_0605	SAUSA300_RS03250	sarA	sarA	accessory regulator A	transcriptional regulator	18.6082	18.9334	15.8104	17.784	33.715	34.4401	34.0539	34.0697
NR-47793	NE1250	e	SAUSA300_2076	SAUSA300_RS11430	-	-	aldehyde dehydrogenase family protein	aldehyde dehydrogenase family protein	20.4258	22.2522	21.7263	21.4681	31.7711	35.2736	34.4038	33.8162
NR-47805	NE1262	b	SAUSA300_1984	SAUSA300_RS10910	-	mroQ	hypothetical protein	CPBP family intramembrane metalloprotease	4.56524	4.95481	3.35477	4.29161	46.3386	49.1037	48.3938	47.9454
NR-47821	NE1278	na	SAUSA300_1890	SAUSA300_RS10340	-	scpA	staphopain A	staphopain A	23.7477	19.9435	22.0642	21.9185	32.6833	37.2486	35.1521	35.028
NR-47839	NE1296	a	SAUSA300_0690	SAUSA300_RS03705	saeS	saeS	sensor histidine kinase SaeS	two-component sensor histidine kinase	12.0025	10.3857	11.0715	11.1532	37.7001	41.6991	43.3682	40.9225
NR-47887	NE1345	f	SAUSA300_0946	SAUSA300_RS05085	menD	menD	inyl-6-hydroxy-2, 4-cyclohexadiene-1-carboxylic acid synthase/2-oxoglutarate decarbo	2-succinyl-5-enolpyruvyl-6-hydroxy-3- cyclohexene-1-carboxylate synthase	24.4661	21.5205	22.5122	22.8329	34.5112	40.7548	41.7357	39.0006
NR-47952	NE1410	d	SAUSA300_2065	SAUSA300_RS11375	-	mnaA	UDP-N-acetylglucosamine 2-epimerase	UDP-N-acetylglucosamine 2-epimerase (non-hydrolyzing)	21.8652	19.2533	21.059	20.7258	33.1412	34.3197	34.0333	33.8314
NR-47957	NE1415	c	SAUSA300_1253	SAUSA300_RS06805	glcT	glcT	transcription antiterminator	PTS transporter transcription antiterminator GlcT	28.605	23.8118	24.8089	25.7419	31.631	34.1401	32.1042	32.6251
NR-47989	NE1447	g	SAUSA300_1470	SAUSA300_RS08025	-	ispA	geranyltranstransferase	geranyltranstransferase	11.7568	9.85503	9.49473	10.3689	37.0471	43.9751	42.5091	41.1771
NR-48006	NE1464	b	SAUSA300_0971	SAUSA300_RS05220	purL	purL	phosphoribosylformylglycinamidine synthase II	phosphoribosylformylglycinamidine synthase subunit PurL	25.7473	23.5033	24.3179	24.5228	36.0699	34.2698	41.0026	37.1141
NR-48010	NE1468	d	SAUSA300_0635	SAUSA300_RS03405	fhuG	fhuG	ferrichrome transport permease protein fhuG	iron ABC transporter permease	25.0508	21.0818	23.9718	23.3681	33.0596	36.1184	40.6281	36.602
NR-48030	NE1488	d	SAUSA300_0323	SAUSA300_RS01720	-	-	hypothetical protein	hypothetical protein	21.4045	20.5193	19.2949	20.4062	32.8849	32.0362	46.9686	37.2966
NR-48036	NE1494	d	SAUSA300_1126	SAUSA300_RS06095	rnc	rnc	ribonuclease III	ribonuclease 3	21.4286	19.0247	18.3009	19.5847	38.1457	36.9811	37.1342	37.4203
NR-48051	NE1509	h	SAUSA300_0630	SAUSA300_RS03375	-	abcA	ABC transporter ATP-binding protein	ABC transporter ATP-binding protein	0.631567	0.927891	1.25614	0.938533	64.4804	68.4187	71.5984	68.1658
NR-48054	NE1512	d	SAUSA300_2341	SAUSA300_RS12925	narJ	narJ	respiratory nitrate reductase, subunit delta	nitrate reductase molybdenum cofactor assembly chaperone	22.5239	21.2076	19.6442	21.1252	34.0391	40.2557	36.2895	36.8614
NR-48056	NE1514	d	SAUSA300_1231	SAUSA300_RS06675	-	-	gamma-aminobutyrate permease	gamma-aminobutyrate permease	20.291	20.258	18.1925	19.5805	33.7833	33.1049	34.8941	33.9274
NR-48074	NE1532	h	SAUSA300_1992	SAUSA300_RS10950	agrA	agrA	accessory gene regulator protein A	DNA-binding response regulator	0.575659	0.536162	0.796589	0.636137	72.2554	73.8495	78.7645	74.9565
NR-48109	NE1567	g	SAUSA300_1289	SAUSA300_RS07005	dapB	dapB	dihydrodipicolinate reductase	4-hydroxy-tetrahydrodipicolinate reductase	20.9511	17.0397	18.3708	18.7872	42.8314	37.9785	46.9494	42.5864
NR-48127	NE1585	d	SAUSA300_0807	SAUSA300_RS04355	-	-	hypothetical protein	hypothetical protein	21.6356	18.7197	20.3841	20.2465	33.1006	34.9433	37.4227	35.1555
NR-48205	NE1663	e	SAUSA300_0918	SAUSA300_RS04935	-	ugtP	diacylglycerol glucosyltransferase	diacylglycerol beta-glucosyltransferase	21.5079	19.9951	19.2135	20.2388	32.6694	38.4392	35.1275	35.412
NR-48210	NE1668	g	SAUSA300_1291	SAUSA300_RS07015	-	dapI	hippurate hydrolase	hydrolase	19.6792	17.4905	19.7803	18.9833	50.2792	46.7277	51.3938	49.4669
NR-48243	NE1701	g	SAUSA300_1288	SAUSA300_RS07000	dapA	dapA	dihydrodipicolinate synthase	4-hydroxy-tetrahydrodipicolinate synthase	20.6503	21.2783	20.8898	20.9395	42.8375	42.3905	45.6047	43.6109
NR-48280	NE1738	h	SAUSA300_1899	SAUSA300_RS10395	-	pncA	hypothetical protein	cysteine hydrolase	2.9958	3.41732	2.91244	3.10852	59.6057	62.482	65.4815	62.5231
NR-48312	NE1770	b	SAUSA300_1139	SAUSA300_RS06165	sucD	sucD	succinyl-CoA synthetase subunit alpha	succinyl-CoA ligase subunit alpha	21.4062	19.2939	19.4354	20.0452	48.3961	51.0548	54.4878	51.3129
NR-48326	NE1784	d	SAUSA300_0619	SAUSA300_RS03320	-	mntB	ABC transporter permease	metal ABC transporter permease	20.5203	17.7121	16.7442	18.3255	34.6739	33.3347	36.1709	34.7265
NR-48329	NE1787	a	SAUSA300_2467	SAUSA300_RS13680	srtA	srtA	sortase	class A sortase SrtA	8.54291	5.92989	10.4104	8.2944	37.2213	35.3904	47.2153	39.9423
NR-48350	NE1808	d	SAUSA300_1032	SAUSA300_RS05555	-	isdE	putative iron compound ABC transporter iron compound-binding protein	heme uptake system protein IsdE	26.2876	22.2246	22.2479	23.5867	33.3471	30.816	36.3943	33.5191
NR-48405	NE1863	d	SAUSA300_0221	SAUSA300_RS01160	pflA	pflA	pyruvate formate-lyase activating enzyme	pyruvate formate-lyase-activating enzyme	22.447	20.5871	19.5147	20.8496	36.305	36.5537	37.474	36.7776
NR-48423	NE1881	d	SAUSA300_0634	SAUSA300_RS03400	fhuB	fhuB	ferrichrome transport permease fhuB	iron ABC transporter permease	21.9268	20.3575	20.8512	21.0452	33.9612	31.6022	34.5743	33.3792
NR-48450	NE1908	h	SAUSA300_1911	SAUSA300_RS10460	-	pmtC	ABC transporter ATP-binding protein	ABC transporter ATP-binding protein	0.483836	0.724966	0.737971	0.648924	67.4568	47.519	73.9823	62.986
NR-46543	WT - USA300 JE2								24.7248	22.802	22.8513	23.4593	34.7821	35.8247	39.9587	36.8552
