# Supplementary material for: Systematic identification of bacterial factors driving Staphylococcus aureus intracellular lifestyle in non-professional phagocytes
Source: Nat Commun. 2025 Dec 10;16:10907. doi: 10.1038/s41467-025-66373-9 (PMC12696020; doi:10.1038/s41467-025-66373-9)
Supplement: Supplementary file 6 — Supplementary Data 4 [file 41467_2025_66373_MOESM6_ESM.xlsx]

## Sheet: 5f
Fig. 5f
One-way ANOVA with Dunnett’s post hoc test
	Adjusted P Value	summary
WT vs. pncA	0.0054	**
WT vs. pncA+ PncA	0.154	ns

## Sheet: 5g
Fig. 5g
One-way ANOVA with Dunnett’s post hoc test
	Adjusted P Value	summary
WT vs. agrA	0.2611	ns
WT vs. pncA	0.0036	**
WT vs. pncA+ PncA	0.1967	ns
WT vs. pncA+NA	0.932	ns

## Sheet: 5i
Fig. 5i
Two-way ANOVA with Dunnett’s post hoc test
	Adjusted P Value	summary
U
WT vs. agrA	0.0062	**
WT vs. pncA	0.0294	*
WT vs. pncA+ PncA	0.0885	ns
WT vs. pncA+NA	0.8	ns
2
WT vs. agrA	0.0006	***
WT vs. pncA	0.0013	**
WT vs. pncA+ PncA	0.3086	ns
WT vs. pncA+NA	0.4432	ns
4
WT vs. agrA	0.0007	***
WT vs. pncA	<0.0001	***
WT vs. pncA+ PncA	0.4036	ns
WT vs. pncA+NA	0.0434	*
8
WT vs. agrA	0.0205	*
WT vs. pncA	0.0186	*
WT vs. pncA+ PncA	0.0315	*
WT vs. pncA+NA	0.1427	ns
16
WT vs. agrA	0.0372	*
WT vs. pncA	0.0349	*
WT vs. pncA+ PncA	0.5832	ns
WT vs. pncA+NA	0.0137	*

## Sheet: 5j
Fig. 5j
One-way ANOVA with Dunnett’s post hoc test
	Adjusted P Value	summary
AgrA
WT vs. pncA	0.0044	**
WT vs. pncA+ PncA	0.8018	ns
WT vs. pncA+NA	0.395	ns
RNAIII
WT vs. agrA	0.0009	***
WT vs. pncA	0.0012	**
WT vs. pncA+ PncA	0.3172	ns
WT vs. pncA+NA	0.2749	ns
PSM-α
WT vs. agrA	<0.0001	***
WT vs. pncA	0.0015	**
WT vs. pncA+ PncA	0.6624	ns
WT vs. pncA+NA	0.1973	ns

## Sheet: 5k
Fig. 5k
One-way ANOVA with Dunnett’s post hoc test
	Adjusted P Value	summary
AgrA
WT vs. pncA	0.008	**
WT vs. pncA+ PncA	0.1033	ns
WT vs. pncA+NA	0.9514	ns
RNAIII
WT vs. agrA	<0.0001	***
WT vs. pncA	0.0151	*
WT vs. pncA+ PncA	0.2471	ns
WT vs. pncA+NA	0.8256	ns
PSM-α
WT vs. agrA	0.0017	**
WT vs. pncA	0.0086	**
WT vs. pncA+ PncA	0.1488	ns
WT vs. pncA+NA	0.4229	ns

## Sheet: 5m
Fig. 5m
Log-rank (Mantel-Cox) test
	Adjusted P Value	summary
WT vs. agrA	<0.0001	***
WT vs. pncA	<0.0001	***
WT vs. pncA+ PncA	0.7987	ns

## Sheet: 5o
Fig. 5o
Log-rank (Mantel-Cox) test
	Adjusted P Value	summary
WT vs. agrA	0.0005	***
WT vs. pncA	0.0005	***
WT vs. pncA+ PncA	0.608	ns

## Sheet: 5p
Fig. 5p
Kruskal‐Wallis test with Dunn’s multiple comparison test
	Adjusted P Value	summary
WT vs. agrA	0.0021	**
WT vs. pncA	<0.0001	***
WT vs. pncA+ PncA	>0.9999	ns

## Sheet: 6a
Fig. 6a
One-way ANOVA with Dunnett’s post hoc test
	Adjusted P Value	summary
WT vs. pncA	0.0002	***
WT vs. pncA+ NAC	0.8444	ns

## Sheet: 6c
Fig. 6c
Two-way ANOVA with Dunnett’s post hoc test
	Adjusted P Value	summary
U
WT vs. pncA	0.043	*
WT vs. pncA+ NAC	0.0541	ns
2
WT vs. pncA	0.0007	***
WT vs. pncA+ NAC	0.0114	*
4
WT vs. pncA	0.0012	**
WT vs. pncA+ NAC	0.0032	**
8
WT vs. pncA	0.0175	*
WT vs. pncA+ NAC	0.0232	*
16
WT vs. pncA	0.0364	*
WT vs. pncA+ NAC	0.0377	*

[truncated: 11 more sheets: 6d, 6i, 6j, S8e, S9f, S9g, S9h, S10e, S10f, S10i, S10j]
