# Supplementary material for: Systematic identification of bacterial factors driving Staphylococcus aureus intracellular lifestyle in non-professional phagocytes
Source: Nat Commun. 2025 Dec 10;16:10907. doi: 10.1038/s41467-025-66373-9 (PMC12696020; doi:10.1038/s41467-025-66373-9)
Supplement: Supplementary file 9 — Source Data [file 41467_2025_66373_MOESM9_ESM.xlsx]

## Sheet: 1b-d
Fig. 1b-d
data in Supplementary Data 1

## Sheet: 2b-h
Fig.2b-h
data in Supplementary Data 2

## Sheet: 3a-g
Fig.3a-g
data in Supplementary Data 2

## Sheet: 3h
Fig.3h
		group a				group b					group c			group d				group e				group f				group g				group h
	USA300	NE353-purH	NE529-purA	NE1296-saeS	NE1787-srtA	NE460-atlA	NE581-purF	NE714-mtnN	NE744-purK	NE1262-mroQ	NE386-rot	NE1142-rpiRc	NE1415-glcT	NE433-pstC	NE823-vraS	NE1881-fhuB	NE1808-isdE	NE758-ulaA	NE1154-uhpT	NE1156-hsdM1	NE1250	NE264-lipA	NE427-fumC	NE283-pbuG	NE646-rpoE	NE274-vraT	NE1447-ispA	NE1668-dapI	NE1701-dapA	NE912-clpP	NE1188-pmtB	NE1509-abcA	NE1532-agrA	NE1738-pncA	NE1908-pmtC	NE828-aspB	NE1278-scpA
5 min pi	710000	359600	260000	721000	864000	909000	633000	534000	652000	661000	1476000	1105000	1206000	1029000	1210000	659000	986000	650000	1242500	954000	1094000	472500	744000	663000	605000	860000	626000	790000	919000	481000	776000	489000	522000	831000	680000	1074000	1063500
	822000	372000	43500	387000	792000	758000	623000	519000	673500	946000	1.304e+06	1282000	1364000	820000	957000	1064000	812000	806000	1158000	984000	1104000	892000	864000	710000	644000	1221000	754000	948000	882000	458000	810000	685000	796000	786000	670000	1328000	1364000
	1084000	468000	82500	244000	572000	718000	748000	647500	704000	866000	1524000	1412000	1276000	952000	1176000	728000	662000	936000	1268000	1198000	1230000	864000	820000	744000	910000	1120000	826000	1052000	1004000	634000	888000	660000	1053000	646000	810000	1357500	1176000
	872000	399867	128667	450667	742667	795000	668000	566833	676500	824333	1.43467e+06	1.26633e+06	1282000	933667	1.11433e+06	817000	820000	797333	1.22283e+06	1.04533e+06	1.14267e+06	742833	809333	705667	719667	1067000	735333	930000	935000	524333	824667	611333	790333	754333	720000	1.25317e+06	1.20117e+06
0.5 hpi	1413000	604800	328800	905000	985000	1064000	820000	701000	839000	1038000	1756000	1996000	1784000	1.025e+06	1376000	1069000	1082500	942500	2000000	1081000	1392000	550000	848000	1046000	975000	1197000	797000	1206000	904500	686000	1033500	692000	1128000	1344000	1114000	1428000	1898500
	1118000	660000	102000	800000	799000	1012000	1314000	617500	1690000	1360000	1804500	2462000	1734000	1132000	1344000	1178000	910000	1142000	1994000	1160000	1587000	922000	810000	1028000	713000	1157000	892000	1094000	870000	572000	1078000	926500	869000	1170000	975000	1338000	1890000
	1.894e+06	800000	95000	574000	677500	818000	1128000	865500	1.342e+06	1205000	1882000	1970000	1672500	1.468e+06	1348000	1220000	1068000	1808000	1994000	1.294e+06	1353000	1110000	1024000	766000	1054000	1.332e+06	1176000	1258000	1092000	926000	1364000	914000	1061000	1418000	1302000	1480000	1566000
	1475000	688267	175267	759667	820500	964667	1.08733e+06	728000	1.29033e+06	1201000	1.81417e+06	2.14267e+06	1.73017e+06	1.20833e+06	1.356e+06	1.15567e+06	1.02017e+06	1297500	1996000	1.17833e+06	1444000	860667	894000	946667	914000	1.22867e+06	955000	1186000	955500	728000	1158500	844167	1.01933e+06	1.31067e+06	1.13033e+06	1.41533e+06	1.78483e+06
1.5 hpi	7800000	635200	487200	1205000	3220000	1522000	2326000	1658000	1796000	2134000	3850000	5290000	4370000	2310000	1690000	2745000	3.405e+06	17650000	8830000	1.1845e+07	12560000	2230000	3105000	5285000	2070000	1898000	1052000	4555000	3875000	845500	1794000	1312000	1845000	1.856e+06	1934000	1.768e+06	9480000
	7540000	858500	295500	2685000	775000	1190000	2002000	1.516e+06	1896000	1440000	3280000	7720000	4760000	3565000	2134000	3015000	3040000	15165000	10400000	15600000	1.0435e+07	3060000	2.84e+06	4610000	1.385e+06	1.72e+06	1762000	5160000	2.85e+06	968500	2098000	1.468e+06	2.015e+06	1918000	2220000	2034000	8760000
	5925000	922000	243000	2755000	1070000	958000	2146000	1350000	2248000	1475000	2330000	4380000	5860000	4800000	2494000	3.48e+06	4380000	1.517e+07	10660000	1.495e+07	8820000	3100000	3845000	3155000	2600000	2.05e+06	1.556e+06	4.04e+06	3.42e+06	1040000	2172000	1564000	2296000	2108000	2344000	2368500	8945000
	7.08833e+06	805233	341900	2.215e+06	1.68833e+06	1.22333e+06	2158000	1.508e+06	1.98e+06	1683000	3.15333e+06	5.79667e+06	4.99667e+06	3.55833e+06	2106000	3080000	3.60833e+06	15995000	9.96333e+06	1.41317e+07	10605000	2.79667e+06	3.26333e+06	4.35e+06	2.01833e+06	1.88933e+06	1.45667e+06	4.585e+06	3.38167e+06	951333	2.02133e+06	1.448e+06	2.052e+06	1.96067e+06	2166000	2.05683e+06	9.06167e+06
3 hpi	13150000	750400	409600	3205000	3215000	1716000	2.896e+06	2892000	2912000	2466000	4640000	8.2e+06	9620000	5705000	1674000	5305000	5.54e+06	26480000	2.026e+07	17110000	16700000	2545000	4450000	5.005e+06	4500000	1808000	2836000	5480000	3725000	1531500	2290000	1.493e+06	2514000	1865000	2532000	2716000	26080000
	10510000	961500	241000	3120000	4200000	1643000	2604000	2.654e+06	2649500	2464000	5100000	7100000	6600000	3320000	2151000	5300000	5880000	2.3465e+07	13615000	15930000	16720000	4180000	6700000	5.72e+06	3630000	1726000	2880000	6100000	4160000	1292000	2904000	1.798e+06	2924000	1973000	2498000	2432000	23220000
	1.362e+07	1032000	312000	3025000	3090000	1.614e+06	2739000	2624000	2770500	1944000	4280000	6360000	8.18e+06	6140000	1.763e+06	6040000	6700000	2.393e+07	14940000	15410000	16900000	4260000	5.58e+06	7000000	4220000	2106000	2520000	4800000	5460000	1.468e+06	2.926e+06	2262000	2764000	1690000	2728000	2736000	23200000
	1.24267e+07	914633	320867	3.11667e+06	3.50167e+06	1.65767e+06	2.74633e+06	2.72333e+06	2.77733e+06	2.29133e+06	4.67333e+06	7220000	8.13333e+06	5.055e+06	1.86267e+06	5.54833e+06	6040000	24625000	1.62717e+07	1.615e+07	1.67733e+07	3.66167e+06	5.57667e+06	5.90833e+06	4.11667e+06	1.88e+06	2.74533e+06	5.46e+06	4.44833e+06	1430500	2.70667e+06	1.851e+06	2.734e+06	1.84267e+06	2586000	2628000	2.41667e+07
6 hpi	2950000	905200	460000	4970000	5220000	804000	2436000	1796000	1.924e+06	2238000	435000	425000	3320000	470000	186500	1.405e+06	1670000	3095000	5115000	2900000	2.79e+06	4.06e+06	3005000	1555000	2290000	236500	2192000	1230000	1.4e+06	949000	2698000	1090000	1898000	1328000	2750000	2948000	29380000
	4360000	1029500	447500	5000000	2700000	660000	2396000	2240000	1.425e+06	2366500	770000	275000	1.74e+06	710000	110500	2400000	2400000	5750000	4630000	2.79e+06	4140000	3.44e+06	2570000	3320000	3800000	74500	1996000	980000	1110000	1050000	2596000	1393500	2086000	1238000	2084000	2656000	22790000
	5100000	1252000	432000	3690000	2500000	554000	2368000	2650000	2032000	2203000	1305000	295000	1910000	660000	140500	1970000	1905000	5940000	9800000	5.58e+06	6035000	3220000	3620000	2140000	4600000	127500	2064000	1.015e+06	1440000	1122000	2922000	1800000	2604000	1072000	2212000	3000000	18160000
	4.13667e+06	1.06223e+06	446500	4.55333e+06	3.47333e+06	672667	2400000	2.22867e+06	1.79367e+06	2.26917e+06	836667	331667	2.32333e+06	613333	145833	1925000	1.99167e+06	4.92833e+06	6515000	3.75667e+06	4.32167e+06	3.57333e+06	3065000	2.33833e+06	3.56333e+06	146167	2084000	1075000	1.31667e+06	1.04033e+06	2.73867e+06	1.42783e+06	2196000	1.21267e+06	2.34867e+06	2868000	2.34433e+07
48 hpi	2080	4255	3810	100	420	205	7340	28280	7530	4100	890	100	560	2490	2820	2530	5460	0.000381	0.000282	102000	1344000	5380	5320	3910	7880	16500	6480	39880	11720	159000	152100	181000	341600	155000	369200	10980	7600
	2440	9095	7125	75	1070	75	2745	19820	2210	5340	310	230	955	935	905	2755	815	2545	4290	1915	3145	4920	3360	2505	5780	1080	4540	24930	8620	122400	182600	275000	198400	145400	295800	19900	1865
	1565	4640	2170	450	1270	235	1260	24120	2940	3710	345	760	1095	1330	1505	1980	1315	2160	2875	1290	2010	4120	2480	2995	6445	1110	3420	30060	13440	109200	159000	283000	294400	84650	195200	15240	2210
	2028.33	5996.67	4368.33	208.333	920	171.667	3781.67	24073.3	4226.67	4383.33	515	363.333	870	1585	1743.33	2421.67	2530	1568.33	2388.33	35068.3	449718	4806.67	3720	3136.67	6701.67	6230	4813.33	31623.3	11260	130200	164567	246333	278133	128350	286733	15373.3	3891.67

## Sheet: 4a,c
Fig.4a,c
data in Supplementary Data 3

## Sheet: 4f-h
Fig.4f-h
data in Supplementary Data 2

## Sheet: 5b-d
Fig.5b-d
strain	inf_0.5hpi_1	inf_0.5hpi_2	inf_0.5hpi_3	inf_0.5hpi_avg	rep_0.5hpi_1	rep_0.5hpi_2	rep_0.5hpi_3	rep_0.5hpi_avg	viab_0.5hpi_1	viab_0.5hpi_2	viab_0.5hpi_3	viab_0.5hpi_avg	inf_1.5hpi_1	inf_1.5hpi_2	inf_1.5hpi_3	inf_1.5hpi_avg	rep_1.5hpi_1	rep_1.5hpi_2	rep_1.5hpi_3	rep_1.5hpi_avg	viab_1.5hpi_1	viab_1.5hpi_2	viab_1.5hpi_3	viab_1.5hpi_avg	inf_3hpi_1	inf_3hpi_2	inf_3hpi_3	inf_3hpi_avg	rep_3hpi_1	rep_3hpi_2	rep_3hpi_3	rep_3hpi_avg	viab_3hpi_1	viab_3hpi_2	viab_3hpi_3	viab_3hpi_avg	inf_6hpi_1	inf_6hpi_2	inf_6hpi_3	inf_6hpi_avg	rep_6hpi_1	rep_6hpi_2	rep_6hpi_3	rep_6hpi_avg	viab_6hpi_1	viab_6hpi_2	viab_6hpi_3	viab_6hpi_avg	inf_48hpi_1
USA300 wild-type	96.0286	97.2117	98.5684	97.2696	0.317712	0.493755	0.835073	0.548847	1.07329	1.06463	1.04945	1.06246	86.4164	88.8863	91.3529	88.8852	2.47253	3.42872	5.903	3.93475	0.968085	1.02457	0.922488	0.971713	87.0268	81.1614	82.3005	83.4962	12.6183	10.9259	11.3615	11.6352	0.815307	0.805972	0.755923	0.7924	56.7845	53.1417	58.6256	56.1839	5.81528	2.27273	3.88626	3.99142	0.366759	0.299778	0.250495	0.305677	14.373
NE1532-agrA	93.9146	85.1213	87.0135	88.6831	1.24751	0.36242	2.31214	1.30736	1.05226	1.10915	0.974648	1.04535	74.1972	79.6499	86.9525	80.2665	0.227337	0.0273523	0.0616903	0.10546	1.03989	1.05991	0.954278	1.01803	82.8085	73.4926	77.2272	77.8428	2.68418	0.393106	1.74836	1.60855	0.981932	1.00743	0.982809	0.990723	65.5865	72.3742	66.3329	68.0979	0.600109	0.439668	0.338505	0.459427	0.89106	0.957213	0.88171	0.909994	56.3875
NE1738-pncA	77.0809	76.4493	80.1012	77.8771	0	0	0	0	1.06642	1.00946	0.989358	1.02175	77.081	74.4615	69.2094	73.584	0.0576868	0	0.0308833	0.0295234	1.02453	1.03643	0.9931	1.01802	68.0612	65.0313	64.1123	65.7349	0.692441	2.58956	0.321732	1.20124	0.977623	1.0688	1.05286	1.0331	58.746	53.5511	56.9638	56.4203	0.486973	0.5386	0.417755	0.481109	0.983926	0.97162	0.959379	0.971642	39.7767
NE1738-pncA + pPncA	83.0409	94.6307	96.2177	91.2964	0	0.237318	0.326531	0.18795	1.00953	1.04236	1.05023	1.03404	83.1417	82.4207	91.3018	85.6214	3.03121	8.70317	6.5325	6.08896	0.984634	1.00599	0.994898	0.995174	82.4341	80.112	88.1715	83.5725	9.81744	12.5584	13.6664	12.0141	0.79528	0.752651	0.753459	0.76713	34.9845	37.0323	47.027	39.6813	1.53389	2.14461	1.59787	1.75879	0.3402	0.281576	0.208535	0.27677	21.3429
NE1738-pncA + NA	91.7485	93.922	95.0046	93.5584	0.308729	0.27215	0.123343	0.234741	1.00115	1.02257	1.01502	1.01291	79.6588	79.8903	86.1779	81.909	2.3488	4.86072	7.8125	5.00734	1.0065	1.01991	0.979592	1.002	80.4549	77.1879	84.7426	80.7951	7.92964	8.09137	9.38971	8.47024	0.793719	0.893662	0.83761	0.841664	50.9324	46.0628	47.2897	48.095	3.53933	2.83126	1.57385	2.64815	0.422937	0.412906	0.392244	0.409362	14.9581
[truncated: 11 more columns]

## Sheet: 5f
Fig.5f
wild type			pncA			pncA + pPncA				wild type	pncA	pncA + pPncA
minutes	Countrs		minutes	Countrs		minutes	Countrs			0.1046	0.007247	0.09406
0.058	1018		0.055	1084.68		0.054	479.538			0.1197	0.006099	0.0746
0.075	604.505		0.071	1038		0.071	275.003			0.1253	0.006364	0.09328
0.091	704.683		0.088	1301.43		0.087	871.025
0.108	733.164		0.104	764.851		0.104	849.081
0.124	868.014		0.121	802.637		0.121	875.487
0.141	911.941		0.138	958.56		0.137	574.149
0.158	256.472		0.154	831.566		0.154	683.086
0.174	787.374		0.171	819.212		0.171	574.542
0.191	852.659		0.188	802.933		0.187	540.756
0.208	917.149		0.204	799.968		0.204	525.184
0.224	953.132		0.221	810.593		0.22	526.908
0.241	950.877		0.237	823.795		0.237	539.282
0.258	925.509		0.254	821.075		0.254	551.469
0.274	906.778		0.271	792.981		0.27	554.9
0.291	918.302		0.287	748.129		0.287	551.11
0.307	964.287		0.304	708.117		0.304	551.155
0.324	1030.18		0.321	694.153		0.32	564.492
0.341	1092.75		0.337	721.117		0.337	588.219
0.357	1130.42		0.354	794.003		0.354	611.078
0.374	1135.48		0.37	899.773		0.37	627.608
0.391	1117.07		0.387	1003.4		0.387	640.852
0.407	1090.08		0.404	1061.17		0.403	654.231
0.424	1058.53		0.42	1047.75		0.42	663.802
0.44	1013.47		0.437	973.972		0.437	661.842
0.457	949.813		0.454	879.877		0.453	644.971
0.474	881.719		0.47	806.312		0.47	620.166
0.49	835.586		0.487	776.659		0.487	601.045
0.507	828.117		0.504	791.58		0.503	599.539
0.524	851.297		0.52	837.48		0.52	618.212
0.54	878.574		0.537	892.933		0.536	650.686
0.557	885.674		0.553	933.301		0.553	687.047
0.573	867.325		0.57	941.483		0.57	718.204
0.59	835.904		0.587	915.193		0.586	739.93
0.607	809.03		0.603	867.199		0.603	753.856
0.623	798.312		0.62	816.891		0.62	763.945
0.64	808.302		0.637	778.808		0.636	770.29
0.657	836.369		0.653	754.529		0.653	768.141
0.673	873.681		0.67	736.815		0.669	753.81
0.69	910.136		0.686	718.972		0.686	728.802
0.707	939.102		0.703	700.96		0.703	697.443
0.723	960.108		0.72	686.723		0.719	664.17
0.74	971.75		0.736	675.742		0.736	636.822
0.756	973.975		0.753	662.939		0.753	623.323
0.773	972.452		0.77	641.699		0.769	625.973
0.79	976.779		0.786	611.564		0.786	640.648
0.806	987.983		0.803	581.199		0.803	664.02
0.823	994.292		0.82	566.161		0.819	698.846
0.84	981.773		0.836	578.969		0.836	747.596
0.856	947.47		0.853	618.155		0.852	803.819
0.873	898.065		0.869	666.864		0.869	853.103
0.889	841.588		0.886	704.337		0.886	884.559
0.906	784.698		0.903	722.477		0.902	898.857
0.923	734.405		0.919	727.584		0.919	904.778
0.939	697.734		0.936	729.228		0.936	907.111
0.956	677.973		0.953	729.529		0.952	901.193
0.973	673.497		0.969	724.448		0.969	878.094
0.989	683.361		0.986	714.726		0.985	837.057
1.006	712.312		1.002	710.639		1.002	790.596
1.022	766.629		1.019	725.509		1.019	757.643
1.039	843.645		1.036	763.395		1.035	748.951
1.056	926.267		1.052	814.119		1.052	766.043
1.072	992.285		1.069	861.649		1.069	803.892
1.089	1028.88		1.086	899.555		1.085	856.608
1.106	1037.23		1.102	934.102		1.102	915.108
1.122	1028.87		1.119	974.408		1.118	965.593
1.139	1017.34		1.135	1023.94		1.135	993.85
1.156	1009.95		1.152	1076.25		1.152	991.129
1.172	1005.14		1.169	1118.3		1.168	956.9
1.189	997.632		1.185	1135.82		1.185	898.486
1.205	986.319		1.202	1122.84		1.202	829.147
1.222	974.758		1.219	1089.61		1.218	767.287
1.239	966.156		1.235	1056.61		1.235	732.024
1.255	956.368		1.252	1040.52		1.252	735.178
1.272	942.063		1.269	1045.7		1.268	776.162
1.289	932.656		1.285	1066.86		1.285	844.642
1.305	951.358		1.302	1096.17		1.301	925.827
1.322	1017.69		1.318	1128.97		1.318	1004.93
1.338	1127.11		1.335	1160.71		1.335	1066.36
1.355	1246.89		1.352	1185.14		1.351	1097.63
1.372	1331.94		1.368	1195.39		1.368	1096.37
1.388	1350.04		1.385	1184.65		1.385	1073.67
1.405	1300.38		1.402	1150.38		1.401	1046.74
1.422	1212.92		1.418	1100.78		1.418	1025.29
1.438	1135.58		1.435	1057.56		1.434	1003.11
1.455	1106.51		1.451	1042.31		1.451	969.497
1.472	1133.54		1.468	1058.69		1.468	925.476
1.488	1192.12		1.485	1088.31		1.484	890.666
1.505	1247.39		1.501	1104.65		1.501	887.513
1.521	1274.52		1.518	1091.53		1.518	915.411
1.538	1267.11		1.535	1053.52		1.534	949.428
1.555	1235.89		1.551	1010.88		1.551	961.567
1.571	1196.8		1.568	983.79		1.567	944.153
1.588	1159.57		1.584	987.546		1.584	908.538
1.605	1125		1.601	1030.09		1.601	871.105
1.621	1094.68		1.618	1107.2		1.617	839.868
1.638	1081.05		1.634	1192.21		1.634	814.899
1.654	1100.9		1.651	1239.76		1.651	796.712
1.671	1164.59		1.668	1214.72		1.667	791.607
1.688	1263.24		1.684	1121.79		1.684	804.829
1.704	1371.64		1.701	1002.36		1.701	831.432
1.721	1457.35		1.718	900.715		1.717	863.832
1.738	1494.22		1.734	837.766		1.734	902.95
1.754	1474.05		1.751	812.187		1.75	957.496
1.771	1410.57		1.767	816.989		1.767	1027.99
1.787	1336.19		1.784	849.196		1.784	1099.65
1.804	1292.46		1.801	903.701		1.8	1158.67
1.821	1339.58		1.817	969.419		1.817	1224.46
1.837	1578.89		1.834	1033.79		1.834	1385.1
1.854	2193.18		1.851	1092.19		1.85	1833.52
1.871	3508.9		1.867	1146.34		1.867	2910.41
1.887	6032.27		1.884	1199.08		1.883	5156.53
1.904	10446.3		1.9	1253.44		1.9	9333.14
1.921	17418		1.917	1314.48		1.917	16283.6
1.937	27155.8		1.934	1386.96		1.933	26486.3
1.954	38810.4		1.95	1468.14		1.95	39321.2
1.97	50127.2		1.967	1542.82		1.967	52515.2
1.987	57940.8		1.984	1585.19		1.983	62511.5
2.004	59592.5		2	1573.43		2	65992
2.02	54440.2		2.017	1504.07		2.017	61706.8
2.037	44263.4		2.033	1398.87		2.033	51224.3
2.054	32233		2.05	1295.72		2.05	37997.7
2.07	21280.5		2.067	1228.67		2.066	25508.7
2.087	13022.7		2.083	1205.67		2.083	15845.7
2.104	7679.45		2.1	1200.23		2.1	9437.97
2.12	4636.41		2.117	1172.73		2.116	5670.21
2.137	3079.24		2.133	1108.59		2.133	3640.39
2.153	2333.83		2.15	1034.03		2.15	2605.86
2.17	1965.41		2.167	991.357		2.166	2088.91
2.187	1740.66		2.183	1000.64		2.183	1817.92
2.203	1561.25		2.2	1045.24		2.199	1649.58
2.22	1407.77		2.216	1089.88		2.216	1517.76
2.237	1285.41		2.233	1106.88		2.233	1400.3
2.253	1200.13		2.25	1087.9		2.249	1298.44
2.27	1152.98		2.266	1043.23		2.266	1220.17
2.286	1139.65		2.283	993.22		2.283	1167.17
2.303	1146.43		2.3	960.676		2.299	1131.8
2.32	1152.23		2.316	957.636		2.316	1104.53
2.336	1139.19		2.333	978.074		2.332	1079.13
2.353	1107.4		2.349	1002.44		2.349	1052.72
2.37	1072.42		2.366	1015.14		2.366	1021.16
2.386	1047.8		2.383	1018.86		2.382	984.593
2.403	1038.77		2.399	1031.64		2.399	946.991
2.419	1048.88		2.416	1064.48		2.416	914.044
2.436	1084.75		2.433	1104.53		2.432	888.66
2.453	1145.24		2.449	1127.75		2.449	871.832
2.469	1209.19		2.466	1124.51		2.466	864.393
2.486	1242.08		2.483	1110.29		2.482	867.462
2.503	1223.68		2.499	1106.7		2.499	879.065
2.519	1167.51		2.516	1120.81		2.515	895.088
2.536	1109.27		2.532	1141.44		2.532	912.732
2.553	1071.74		2.549	1149.75		2.549	930.622
2.569	1050.29		2.566	1133.54		2.565	944.686
2.586	1030.54		2.582	1096.37		2.582	948.924
2.602	1012.24		2.599	1054.32		2.599	942.363
2.619	1008.86		2.616	1023.55		2.615	931.248
2.636	1032.08		2.632	1012.69		2.632	921.678
2.652	1081.29		2.649	1019.08		2.648	913.75
2.669	1146.61		2.665	1028.45		2.665	902.847
2.686	1209.72		2.682	1023.16		2.682	888.001
2.702	1245.24		2.699	995.342		2.698	876.25
2.719	1234.13		2.715	955.568		2.715	878.432
2.735	1184.97		2.732	922.476		2.732	897.522
2.752	1136.74		2.749	905.422		2.748	923.107
2.769	1129.44		2.765	897.643		2.765	937.752
2.785	1167.3		2.782	886.303		2.781	933.231
2.802	1214.12		2.798	867.835		2.798	917.64
2.819	1226.34		2.815	851.202		2.815	912.704
2.835	1193.8		2.832	846.519		2.831	940.454
2.852	1147.11		2.848	857.004		2.848	1002.68
2.869	1124.36		2.865	880.003		2.865	1069.89
2.885	1135.95		2.882	910.892		2.881	1096.62
2.902	1160.91		2.898	944.185		2.898	1058.9
2.918	1173.88		2.915	969.721		2.915	976.77
2.935	1169.58		2.932	976.567		2.931	893.55
2.952	1165.01		2.948	963.701		2.948	836.931
2.968	1180.94		2.965	941.267		2.964	803.697
2.985	1220.98		2.981	918.638		2.981	774.994
3.002	1266.51		2.998	896.492		2.998	740.943
3.018	1291.05		3.015	871.223		3.014	708.575
3.035	1277.26		3.031	846.172		3.031	692.326
3.051	1228.15		3.048	831.774		3.048	701.868
3.068	1167.65		3.065	837.763		3.064	733.504
3.085	1124.71		3.081	863.849		3.081	771.168
3.101	1112.1		3.098	894.381		3.097	794.532
3.118	1119.05		3.114	906.93		3.114	795.178
3.135	1126		3.131	893.224		3.131	782.822
3.151	1121.46		3.148	871.267		3.147	777.361
3.168	1101.26		3.164	873.233		3.164	792.709
3.184	1064.17		3.181	916.406		3.181	824.445
3.201	1012.49		3.198	987.524		3.197	851.761
3.218	956.566		3.214	1053.88		3.214	855.094
3.234	914.28		3.231	1087.51		3.231	835.146
3.251	901.304		3.247	1081.29		3.247	810.064
3.268	920.561		3.264	1044.88		3.264	796.145
3.284	959.464		3.281	992.925		3.28	795.412
3.301	999.165		3.297	936.689		3.297	798.588
3.318	1024.47		3.314	884.814		3.314	800.606
3.334	1032.3		3.331	844.562		3.33	804.727
3.351	1029.63		3.347	820.82		3.347	819.003
3.367	1025.18		3.364	817.348		3.364	846.084
3.384	1018.79		3.381	837.587		3.38	884.351
3.401	1006.28		3.397	881.636		3.397	927.598
3.417	989.409		3.414	939.634		3.413	964.755
3.434	976.537		3.43	992.392		3.43	980.565
3.451	974.457		3.447	1021.74		3.447	963.809
3.467	981.251		3.464	1021.22		3.463	916.354
3.484	987.633		3.48	999.913		3.48	858.527
3.5	986.358		3.497	976.173		3.497	820.346
3.517	981.436		3.514	969.615		3.513	824.546
3.534	985.756		3.53	984.379		3.53	869.384
3.55	1008.2		3.547	1007.54		3.546	930.899
3.567	1042.58		3.563	1019.55		3.563	981.252
3.584	1070.01		3.58	1011.65		3.58	1010.29
3.6	1074.96		3.597	990.378		3.596	1026.94
3.617	1061.27		3.613	969.11		3.613	1043.5
3.633	1052.57		3.63	957.75		3.63	1059.62
3.65	1072.82		3.647	957.954		3.646	1064.03
3.667	1123.18		3.663	962.256		3.663	1045.52

## Sheet: 5g
Fig.5g
wild-type	agrA	pnca	pnca+pPnca	pnca+NA
0.635115	0.767648	0.178147	0.79938	0.719978
0.778098	0.725621	0.195172	0.951037	0.772788
0.704919	1.03437	0.0413295	0.91653	0.936264
0.955554	1.06925	0.0678396	0.865019	0.699712
0.525257	1.07602	0.030522	0.794901	0.724085

## Sheet: 5i
Fig.5i
	wild-type			agrA			pncA			pncA + pPncA			pncA + NA
U	98.5523	96.4459	99.0396	47.3831	46.1497	39.8305	56.5145	55.7351	70.5904	99.3875	97.6844	100.791	100.223	92.5148	96.9492
1/2	99.2762	97.9537	102.599	1.44766	0.969305	0.564972	37.9733	34.6257	36.1017	94.7105	97.1998	95.8192	98.72	95.2612	95.1412
1/4	91.7038	86.3759	89.0961	0	0	0	13.6971	9.5315	12.0339	96.6036	90.7378	88.9266	82.8508	71.6747	76.0452
1/8	59.8552	48.0345	43.5593	0	0.188476	0.028249	1.50334	0.646204	0.59322	71.6036	65.3204	56.4407	25.6125	31.0178	28.1356
1/16	20.6013	18.1475	13.1073	0	0.026925	0.19774	0	0.188476	0	21.3252	21.2709	13.1073	5.17817	4.25417	1.41243

[truncated: 39 more sheets: 5j, 5k, 5m, 5o, 5p, 6a, 6c, 6d, 6f-g, 6i, 6j, 7b-d, S1b-d, S2a-d, S3a-d, S3e, S3f, S4a-k, S5a,b, S5c …]
